# Supplementary material for: Developing a digital management system for museum collections using RFID and enhanced GIS technology
Source: PeerJ Comput Sci. 2024 Nov 4;10:e2462. doi: 10.7717/peerj-cs.2462 (PMC11623135; doi:10.7717/peerj-cs.2462)
Supplement: Supplemental Information 1 [file peerj-cs-10-2462-s001.zip]

Archive with 27 entries (19 files):
- code/
- code/Dockerfile
- code/Jenkinsfile
- code/k8s/
- code/k8s/deployment.yaml
- code/k8s/service.yaml
- code/package-lock.json
- code/package.json
- code/src/
- code/src/App.css
- code/src/App.tsx
- code/src/components/
- code/src/components/Card/
- code/src/components/Card/Card.css
- code/src/components/Card/Card.tsx
- code/src/components/Footer/
- code/src/components/Footer/Footer.css
- code/src/components/Footer/Footer.tsx
- code/src/components/Navbar/
- code/src/components/Navbar/Navbar.css
- code/src/components/Navbar/Navbar.tsx
- code/src/data/
- code/src/data/data.ts
- code/src/index.css
- code/src/index.tsx
- code/tsconfig.json
- code/yarn.lock
