# Supplementary material for: Developing a digital management system for museum collections using RFID and enhanced GIS technology
Source: PeerJ Comput Sci. 2024 Nov 4;10:e2462. doi: 10.7717/peerj-cs.2462 (PMC11623135; doi:10.7717/peerj-cs.2462)
Supplement: Supplemental Information 1 [file peerj-cs-10-2462-s001.zip › code/Jenkinsfile]

pipeline {
    agent any

    stages {
        stage('Checkout') {
            steps {
                script {
                    checkout scm
                }
            }
        }

        stage('Build Docker Image') {
            steps {
                script {
                    sh 'docker build -t react-app:latest .'
                }
            }
        }

        stage('Push Docker Image') {
            steps {
                script {
                    withCredentials([usernamePassword(credentialsId: 'dockerhub-credentials', usernameVariable: 'DOCKER_USERNAME', passwordVariable: 'DOCKER_PASSWORD')]) {
                        sh 'docker login -u $DOCKER_USERNAME -p $DOCKER_PASSWORD'
                        sh 'docker push react-app:latest .'
                    }
                }
            }
        }
    }
}
