# Supplementary material for: Developing a digital management system for museum collections using RFID and enhanced GIS technology
Source: PeerJ Comput Sci. 2024 Nov 4;10:e2462. doi: 10.7717/peerj-cs.2462 (PMC11623135; doi:10.7717/peerj-cs.2462)
Supplement: Supplemental Information 1 [file peerj-cs-10-2462-s001.zip › code/k8s/deployment.yaml]

apiVersion: apps/v1
kind: Deployment
metadata:
  name: react-landmarck-deployment
spec:
  replicas: 3
  selector:
    matchLabels:
      app: react-landmarck
  template:
    metadata:
      labels:
        app: react-landmarck
    spec:
      containers:
        - name: react-landmarck-container
          image: react-app:latest
          ports:
            - containerPort: 3000
