# Supplementary material for: Developing a digital management system for museum collections using RFID and enhanced GIS technology
Source: PeerJ Comput Sci. 2024 Nov 4;10:e2462. doi: 10.7717/peerj-cs.2462 (PMC11623135; doi:10.7717/peerj-cs.2462)
Supplement: Supplemental Information 1 [file peerj-cs-10-2462-s001.zip › code/k8s/service.yaml]

apiVersion: v1
kind: Service
metadata:
  name: react-landmarck-service
spec:
  selector:
    app: react-landmarck
  ports:
    - protocol: TCP
      port: 80
      targetPort: 3000
  type: LoadBalancer
