# Supplementary material for: Developing a digital management system for museum collections using RFID and enhanced GIS technology
Source: PeerJ Comput Sci. 2024 Nov 4;10:e2462. doi: 10.7717/peerj-cs.2462 (PMC11623135; doi:10.7717/peerj-cs.2462)
Supplement: Supplemental Information 1 [file peerj-cs-10-2462-s001.zip › code/package-lock.json]

{
  "name": "react-landmarks",
  "version": "0.1.0",
  "lockfileVersion": 3,
  "requires": true,
  "packages": {
    "": {
      "name": "react-landmarks",
      "version": "0.1.0",
      "dependencies": {
        "@types/node": "^18.15.5",
        "@types/react": "^18.0.28",
        "@types/react-dom": "^18.0.11",
        "react": "^18.2.0",
        "react-dom": "^18.2.0",
        "react-scripts": "^5.0.1",
        "typescript": "^5.0.2"
      }
    },
    "node_modules/@ampproject/remapping": {
      "version": "2.2.0",
      "resolved": "https://registry.npmjs.org/@ampproject/remapping/-/remapping-2.2.0.tgz",
      "integrity": "sha512-qRmjj8nj9qmLTQXXmaR1cck3UXSRMPrbsLJAasZpF+t3riI71BXed5ebIOYwQntykeZuhjsdweEc9BxH5Jc26w==",
      "dependencies": {
        "@jridgewell/gen-mapping": "^0.1.0",
        "@jridgewell/trace-mapping": "^0.3.9"
      },
      "engines": {
        "node": ">=6.0.0"
      }
    },
    "node_modules/@apideck/better-ajv-errors": {
      "version": "0.3.6",
      "resolved": "https://registry.npmjs.org/@apideck/better-ajv-errors/-/better-ajv-errors-0.3.6.tgz",
      "integrity": "sha512-P+ZygBLZtkp0qqOAJJVX4oX/sFo5JR3eBWwwuqHHhK0GIgQOKWrAfiAaWX0aArHkRWHMuggFEgAZNxVPwPZYaA==",
      "dependencies": {
        "json-schema": "^0.4.0",
        "jsonpointer": "^5.0.0",
        "leven": "^3.1.0"
      },
      "engines": {
        "node": ">=10"
      },
      "peerDependencies": {
        "ajv": ">=8"
      }
    },
    "node_modules/@babel/code-frame": {
      "version": "7.18.6",
      "resolved": "https://registry.npmjs.org/@babel/code-frame/-/code-frame-7.18.6.tgz",
      "integrity": "sha512-TDCmlK5eOvH+eH7cdAFlNXeVJqWIQ7gW9tY1GJIpUtFb6CmjVyq2VM3u71bOyR8CRihcCgMUYoDNyLXao3+70Q==",
      "dependencies": {
        "@babel/highlight": "^7.18.6"
      },
      "engines": {
        "node": ">=6.9.0"
      }
    },
    "node_modules/@babel/compat-data": {
      "version": "7.21.0",
      "resolved": "https://registry.npmjs.org/@babel/compat-data/-/compat-data-7.21.0.tgz",
      "integrity": "sha512-gMuZsmsgxk/ENC3O/fRw5QY8A9/uxQbbCEypnLIiYYc/qVJtEV7ouxC3EllIIwNzMqAQee5tanFabWsUOutS7g==",
      "engines": {
        "node": ">=6.9.0"
      }
    },
    "node_modules/@babel/core": {
      "version": "7.21.3",
      "resolved": "https://registry.npmjs.org/@babel/core/-/core-7.21.3.tgz",
      "integrity": "sha512-qIJONzoa/qiHghnm0l1n4i/6IIziDpzqc36FBs4pzMhDUraHqponwJLiAKm1hGLP3OSB/TVNz6rMwVGpwxxySw==",
      "dependencies": {
        "@ampproject/remapping": "^2.2.0",
        "@babel/code-frame": "^7.18.6",
        "@babel/generator": "^7.21.3",
        "@babel/helper-compilation-targets": "^7.20.7",
        "@babel/helper-module-transforms": "^7.21.2",
        "@babel/helpers": "^7.21.0",
        "@babel/parser": "^7.21.3",
        "@babel/template": "^7.20.7",
        "@babel/traverse": "^7.21.3",
        "@babel/types": "^7.21.3",
        "convert-source-map": "^1.7.0",
        "debug": "^4.1.0",
        "gensync": "^1.0.0-beta.2",
        "json5": "^2.2.2",
        "semver": "^6.3.0"
      },
      "engines": {
        "node": ">=6.9.0"
      },
      "funding": {
        "type": "opencollective",
        "url": "https://opencollective.com/babel"
      }
    },
    "node_modules/@babel/core/node_modules/semver": {
      "version": "6.3.0",
      "resolved": "https://registry.npmjs.org/semver/-/semver-6.3.0.tgz",
      "integrity": "sha512-b39TBaTSfV6yBrapU89p5fKekE2m/NwnDocOVruQFS1/veMgdzuPcnOM34M6CwxW8jH/lxEa5rBoDeUwu5HHTw==",
      "bin": {
        "semver": "bin/semver.js"
      }
    },
    "node_modules/@babel/eslint-parser": {
      "version": "7.21.3",
      "resolved": "https://registry.npmjs.org/@babel/eslint-parser/-/eslint-parser-7.21.3.tgz",
      "integrity": "sha512-kfhmPimwo6k4P8zxNs8+T7yR44q1LdpsZdE1NkCsVlfiuTPRfnGgjaF8Qgug9q9Pou17u6wneYF0lDCZJATMFg==",
      "dependencies": {
        "@nicolo-ribaudo/eslint-scope-5-internals": "5.1.1-v1",
        "eslint-visitor-keys": "^2.1.0",
        "semver": "^6.3.0"
      },
      "engines": {
        "node": "^10.13.0 || ^12.13.0 || >=14.0.0"
      },
      "peerDependencies": {
        "@babel/core": ">=7.11.0",
        "eslint": "^7.5.0 || ^8.0.0"
      }
    },
    "node_modules/@babel/eslint-parser/node_modules/eslint-visitor-keys": {
      "version": "2.1.0",
      "resolved": "https://registry.npmjs.org/eslint-visitor-keys/-/eslint-visitor-keys-2.1.0.tgz",
      "integrity": "sha512-0rSmRBzXgDzIsD6mGdJgevzgezI534Cer5L/vyMX0kHzT/jiB43jRhd9YUlMGYLQy2zprNmoT8qasCGtY+QaKw==",
      "engines": {
        "node": ">=10"
      }
    },
    "node_modules/@babel/eslint-parser/node_modules/semver": {
      "version": "6.3.0",
      "resolved": "https://registry.npmjs.org/semver/-/semver-6.3.0.tgz",
      "integrity": "sha512-b39TBaTSfV6yBrapU89p5fKekE2m/NwnDocOVruQFS1/veMgdzuPcnOM34M6CwxW8jH/lxEa5rBoDeUwu5HHTw==",
      "bin": {
        "semver": "bin/semver.js"
      }
    },
    "node_modules/@babel/generator": {
      "version": "7.21.3",
      "resolved": "https://registry.npmjs.org/@babel/generator/-/generator-7.21.3.tgz",
      "integrity": "sha512-QS3iR1GYC/YGUnW7IdggFeN5c1poPUurnGttOV/bZgPGV+izC/D8HnD6DLwod0fsatNyVn1G3EVWMYIF0nHbeA==",
      "dependencies": {
        "@babel/types": "^7.21.3",
        "@jridgewell/gen-mapping": "^0.3.2",
        "@jridgewell/trace-mapping": "^0.3.17",
        "jsesc": "^2.5.1"
      },
      "engines": {
        "node": ">=6.9.0"
      }
    },
    "node_modules/@babel/generator/node_modules/@jridgewell/gen-mapping": {
      "version": "0.3.2",
      "resolved": "https://registry.npmjs.org/@jridgewell/gen-mapping/-/gen-mapping-0.3.2.tgz",
      "integrity": "sha512-mh65xKQAzI6iBcFzwv28KVWSmCkdRBWoOh+bYQGW3+6OZvbbN3TqMGo5hqYxQniRcH9F2VZIoJCm4pa3BPDK/A==",
      "dependencies": {
        "@jridgewell/set-array": "^1.0.1",
        "@jridgewell/sourcemap-codec": "^1.4.10",
        "@jridgewell/trace-mapping": "^0.3.9"
      },
      "engines": {
        "node": ">=6.0.0"
      }
    },
    "node_modules/@babel/helper-annotate-as-pure": {
      "version": "7.18.6",
      "resolved": "https://registry.npmjs.org/@babel/helper-annotate-as-pure/-/helper-annotate-as-pure-7.18.6.tgz",
      "integrity": "sha512-duORpUiYrEpzKIop6iNbjnwKLAKnJ47csTyRACyEmWj0QdUrm5aqNJGHSSEQSUAvNW0ojX0dOmK9dZduvkfeXA==",
      "dependencies": {
        "@babel/types": "^7.18.6"
      },
      "engines": {
        "node": ">=6.9.0"
      }
    },
    "node_modules/@babel/helper-builder-binary-assignment-operator-visitor": {
      "version": "7.18.9",
      "resolved": "https://registry.npmjs.org/@babel/helper-builder-binary-assignment-operator-visitor/-/helper-builder-binary-assignment-operator-visitor-7.18.9.tgz",
      "integrity": "sha512-yFQ0YCHoIqarl8BCRwBL8ulYUaZpz3bNsA7oFepAzee+8/+ImtADXNOmO5vJvsPff3qi+hvpkY/NYBTrBQgdNw==",
      "dependencies": {
        "@babel/helper-explode-assignable-expression": "^7.18.6",
        "@babel/types": "^7.18.9"
      },
      "engines": {
        "node": ">=6.9.0"
      }
    },
    "node_modules/@babel/helper-compilation-targets": {
      "version": "7.20.7",
      "resolved": "https://registry.npmjs.org/@babel/helper-compilation-targets/-/helper-compilation-targets-7.20.7.tgz",
      "integrity": "sha512-4tGORmfQcrc+bvrjb5y3dG9Mx1IOZjsHqQVUz7XCNHO+iTmqxWnVg3KRygjGmpRLJGdQSKuvFinbIb0CnZwHAQ==",
      "dependencies": {
        "@babel/compat-data": "^7.20.5",
        "@babel/helper-validator-option": "^7.18.6",
        "browserslist": "^4.21.3",
        "lru-cache": "^5.1.1",
        "semver": "^6.3.0"
      },
      "engines": {
        "node": ">=6.9.0"
      },
      "peerDependencies": {
        "@babel/core": "^7.0.0"
      }
    },
    "node_modules/@babel/helper-compilation-targets/node_modules/semver": {
      "version": "6.3.0",
      "resolved": "https://registry.npmjs.org/semver/-/semver-6.3.0.tgz",
      "integrity": "sha512-b39TBaTSfV6yBrapU89p5fKekE2m/NwnDocOVruQFS1/veMgdzuPcnOM34M6CwxW8jH/lxEa5rBoDeUwu5HHTw==",
      "bin": {
        "semver": "bin/semver.js"
      }
    },
    "node_modules/@babel/helper-create-class-features-plugin": {
      "version": "7.21.0",
      "resolved": "https://registry.npmjs.org/@babel/helper-create-class-features-plugin/-/helper-create-class-features-plugin-7.21.0.tgz",
      "integrity": "sha512-Q8wNiMIdwsv5la5SPxNYzzkPnjgC0Sy0i7jLkVOCdllu/xcVNkr3TeZzbHBJrj+XXRqzX5uCyCoV9eu6xUG7KQ==",
      "dependencies": {
        "@babel/helper-annotate-as-pure": "^7.18.6",
        "@babel/helper-environment-visitor": "^7.18.9",
        "@babel/helper-function-name": "^7.21.0",
        "@babel/helper-member-expression-to-functions": "^7.21.0",
        "@babel/helper-optimise-call-expression": "^7.18.6",
        "@babel/helper-replace-supers": "^7.20.7",
        "@babel/helper-skip-transparent-expression-wrappers": "^7.20.0",
        "@babel/helper-split-export-declaration": "^7.18.6"
      },
      "engines": {
        "node": ">=6.9.0"
      },
      "peerDependencies": {
        "@babel/core": "^7.0.0"
      }
    },
    "node_modules/@babel/helper-create-regexp-features-plugin": {
      "version": "7.21.0",
      "resolved": "https://registry.npmjs.org/@babel/helper-create-regexp-features-plugin/-/helper-create-regexp-features-plugin-7.21.0.tgz",
      "integrity": "sha512-N+LaFW/auRSWdx7SHD/HiARwXQju1vXTW4fKr4u5SgBUTm51OKEjKgj+cs00ggW3kEvNqwErnlwuq7Y3xBe4eg==",
      "dependencies": {
        "@babel/helper-annotate-as-pure": "^7.18.6",
        "regexpu-core": "^5.3.1"
      },
      "engines": {
        "node": ">=6.9.0"
      },
      "peerDependencies": {
        "@babel/core": "^7.0.0"
      }
    },
    "node_modules/@babel/helper-define-polyfill-provider": {
      "version": "0.3.3",
      "resolved": "https://registry.npmjs.org/@babel/helper-define-polyfill-provider/-/helper-define-polyfill-provider-0.3.3.tgz",
      "integrity": "sha512-z5aQKU4IzbqCC1XH0nAqfsFLMVSo22SBKUc0BxGrLkolTdPTructy0ToNnlO2zA4j9Q/7pjMZf0DSY+DSTYzww==",
      "dependencies": {
        "@babel/helper-compilation-targets": "^7.17.7",
        "@babel/helper-plugin-utils": "^7.16.7",
        "debug": "^4.1.1",
        "lodash.debounce": "^4.0.8",
        "resolve": "^1.14.2",
        "semver": "^6.1.2"
      },
      "peerDependencies": {
        "@babel/core": "^7.4.0-0"
      }
    },
    "node_modules/@babel/helper-define-polyfill-provider/node_modules/semver": {
      "version": "6.3.0",
      "resolved": "https://registry.npmjs.org/semver/-/semver-6.3.0.tgz",
      "integrity": "sha512-b39TBaTSfV6yBrapU89p5fKekE2m/NwnDocOVruQFS1/veMgdzuPcnOM34M6CwxW8jH/lxEa5rBoDeUwu5HHTw==",
      "bin": {
        "semver": "bin/semver.js"
      }
    },
    "node_modules/@babel/helper-environment-visitor": {
      "version": "7.18.9",
      "resolved": "https://registry.npmjs.org/@babel/helper-environment-visitor/-/helper-environment-visitor-7.18.9.tgz",
      "integrity": "sha512-3r/aACDJ3fhQ/EVgFy0hpj8oHyHpQc+LPtJoY9SzTThAsStm4Ptegq92vqKoE3vD706ZVFWITnMnxucw+S9Ipg==",
      "engines": {
        "node": ">=6.9.0"
      }
    },
    "node_modules/@babel/helper-explode-assignable-expression": {
      "version": "7.18.6",
      "resolved": "https://registry.npmjs.org/@babel/helper-explode-assignable-expression/-/helper-explode-assignable-expression-7.18.6.tgz",
      "integrity": "sha512-eyAYAsQmB80jNfg4baAtLeWAQHfHFiR483rzFK+BhETlGZaQC9bsfrugfXDCbRHLQbIA7U5NxhhOxN7p/dWIcg==",
      "dependencies": {
        "@babel/types": "^7.18.6"
      },
      "engines": {
        "node": ">=6.9.0"
      }
    },
    "node_modules/@babel/helper-function-name": {
      "version": "7.21.0",
      "resolved": "https://registry.npmjs.org/@babel/helper-function-name/-/helper-function-name-7.21.0.tgz",
      "integrity": "sha512-HfK1aMRanKHpxemaY2gqBmL04iAPOPRj7DxtNbiDOrJK+gdwkiNRVpCpUJYbUT+aZyemKN8brqTOxzCaG6ExRg==",
      "dependencies": {
        "@babel/template": "^7.20.7",
        "@babel/types": "^7.21.0"
      },
      "engines": {
        "node": ">=6.9.0"
      }
    },
    "node_modules/@babel/helper-hoist-variables": {
      "version": "7.18.6",
      "resolved": "https://registry.npmjs.org/@babel/helper-hoist-variables/-/helper-hoist-variables-7.18.6.tgz",
      "integrity": "sha512-UlJQPkFqFULIcyW5sbzgbkxn2FKRgwWiRexcuaR8RNJRy8+LLveqPjwZV/bwrLZCN0eUHD/x8D0heK1ozuoo6Q==",
      "dependencies": {
        "@babel/types": "^7.18.6"
      },
      "engines": {
        "node": ">=6.9.0"
      }
    },
    "node_modules/@babel/helper-member-expression-to-functions": {
      "version": "7.21.0",
      "resolved": "https://registry.npmjs.org/@babel/helper-member-expression-to-functions/-/helper-member-expression-to-functions-7.21.0.tgz",
      "integrity": "sha512-Muu8cdZwNN6mRRNG6lAYErJ5X3bRevgYR2O8wN0yn7jJSnGDu6eG59RfT29JHxGUovyfrh6Pj0XzmR7drNVL3Q==",
      "dependencies": {
        "@babel/types": "^7.21.0"
      },
      "engines": {
        "node": ">=6.9.0"
      }
    },
    "node_modules/@babel/helper-module-imports": {
      "version": "7.18.6",
      "resolved": "https://registry.npmjs.org/@babel/helper-module-imports/-/helper-module-imports-7.18.6.tgz",
      "integrity": "sha512-0NFvs3VkuSYbFi1x2Vd6tKrywq+z/cLeYC/RJNFrIX/30Bf5aiGYbtvGXolEktzJH8o5E5KJ3tT+nkxuuZFVlA==",
      "dependencies": {
        "@babel/types": "^7.18.6"
      },
      "engines": {
        "node": ">=6.9.0"
      }
    },
    "node_modules/@babel/helper-module-transforms": {
      "version": "7.21.2",
      "resolved": "https://registry.npmjs.org/@babel/helper-module-transforms/-/helper-module-transforms-7.21.2.tgz",
      "integrity": "sha512-79yj2AR4U/Oqq/WOV7Lx6hUjau1Zfo4cI+JLAVYeMV5XIlbOhmjEk5ulbTc9fMpmlojzZHkUUxAiK+UKn+hNQQ==",
      "dependencies": {
        "@babel/helper-environment-visitor": "^7.18.9",
        "@babel/helper-module-imports": "^7.18.6",
        "@babel/helper-simple-access": "^7.20.2",
        "@babel/helper-split-export-declaration": "^7.18.6",
        "@babel/helper-validator-identifier": "^7.19.1",
        "@babel/template": "^7.20.7",
        "@babel/traverse": "^7.21.2",
        "@babel/types": "^7.21.2"
      },
      "engines": {
        "node": ">=6.9.0"
      }
    },
    "node_modules/@babel/helper-optimise-call-expression": {
      "version": "7.18.6",
      "resolved": "https://registry.npmjs.org/@babel/helper-optimise-call-expression/-/helper-optimise-call-expression-7.18.6.tgz",
      "integrity": "sha512-HP59oD9/fEHQkdcbgFCnbmgH5vIQTJbxh2yf+CdM89/glUNnuzr87Q8GIjGEnOktTROemO0Pe0iPAYbqZuOUiA==",
      "dependencies": {
        "@babel/types": "^7.18.6"
      },
      "engines": {
        "node": ">=6.9.0"
      }
    },
    "node_modules/@babel/helper-plugin-utils": {
      "version": "7.20.2",
      "resolved": "https://registry.npmjs.org/@babel/helper-plugin-utils/-/helper-plugin-utils-7.20.2.tgz",
      "integrity": "sha512-8RvlJG2mj4huQ4pZ+rU9lqKi9ZKiRmuvGuM2HlWmkmgOhbs6zEAw6IEiJ5cQqGbDzGZOhwuOQNtZMi/ENLjZoQ==",
      "engines": {
        "node": ">=6.9.0"
      }
    },
    "node_modules/@babel/helper-remap-async-to-generator": {
      "version": "7.18.9",
      "resolved": "https://registry.npmjs.org/@babel/helper-remap-async-to-generator/-/helper-remap-async-to-generator-7.18.9.tgz",
      "integrity": "sha512-dI7q50YKd8BAv3VEfgg7PS7yD3Rtbi2J1XMXaalXO0W0164hYLnh8zpjRS0mte9MfVp/tltvr/cfdXPvJr1opA==",
      "dependencies": {
        "@babel/helper-annotate-as-pure": "^7.18.6",
        "@babel/helper-environment-visitor": "^7.18.9",
        "@babel/helper-wrap-function": "^7.18.9",
        "@babel/types": "^7.18.9"
      },
      "engines": {
        "node": ">=6.9.0"
      },
      "peerDependencies": {
        "@babel/core": "^7.0.0"
      }
    },
    "node_modules/@babel/helper-replace-supers": {
      "version": "7.20.7",
      "resolved": "https://registry.npmjs.org/@babel/helper-replace-supers/-/helper-replace-supers-7.20.7.tgz",
      "integrity": "sha512-vujDMtB6LVfNW13jhlCrp48QNslK6JXi7lQG736HVbHz/mbf4Dc7tIRh1Xf5C0rF7BP8iiSxGMCmY6Ci1ven3A==",
      "dependencies": {
        "@babel/helper-environment-visitor": "^7.18.9",
        "@babel/helper-member-expression-to-functions": "^7.20.7",
        "@babel/helper-optimise-call-expression": "^7.18.6",
        "@babel/template": "^7.20.7",
        "@babel/traverse": "^7.20.7",
        "@babel/types": "^7.20.7"
      },
      "engines": {
        "node": ">=6.9.0"
      }
    },
    "node_modules/@babel/helper-simple-access": {
      "version": "7.20.2",
      "resolved": "https://registry.npmjs.org/@babel/helper-simple-access/-/helper-simple-access-7.20.2.tgz",
      "integrity": "sha512-+0woI/WPq59IrqDYbVGfshjT5Dmk/nnbdpcF8SnMhhXObpTq2KNBdLFRFrkVdbDOyUmHBCxzm5FHV1rACIkIbA==",
      "dependencies": {
        "@babel/types": "^7.20.2"
      },
      "engines": {
        "node": ">=6.9.0"
      }
    },
    "node_modules/@babel/helper-skip-transparent-expression-wrappers": {
      "version": "7.20.0",
      "resolved": "https://registry.npmjs.org/@babel/helper-skip-transparent-expression-wrappers/-/helper-skip-transparent-expression-wrappers-7.20.0.tgz",
      "integrity": "sha512-5y1JYeNKfvnT8sZcK9DVRtpTbGiomYIHviSP3OQWmDPU3DeH4a1ZlT/N2lyQ5P8egjcRaT/Y9aNqUxK0WsnIIg==",
      "dependencies": {
        "@babel/types": "^7.20.0"
      },
      "engines": {
        "node": ">=6.9.0"
      }
    },
    "node_modules/@babel/helper-split-export-declaration": {
      "version": "7.18.6",
      "resolved": "https://registry.npmjs.org/@babel/helper-split-export-declaration/-/helper-split-export-declaration-7.18.6.tgz",
      "integrity": "sha512-bde1etTx6ZyTmobl9LLMMQsaizFVZrquTEHOqKeQESMKo4PlObf+8+JA25ZsIpZhT/WEd39+vOdLXAFG/nELpA==",
      "dependencies": {
        "@babel/types": "^7.18.6"
      },
      "engines": {
        "node": ">=6.9.0"
      }
    },
    "node_modules/@babel/helper-string-parser": {
      "version": "7.19.4",
      "resolved": "https://registry.npmjs.org/@babel/helper-string-parser/-/helper-string-parser-7.19.4.tgz",
      "integrity": "sha512-nHtDoQcuqFmwYNYPz3Rah5ph2p8PFeFCsZk9A/48dPc/rGocJ5J3hAAZ7pb76VWX3fZKu+uEr/FhH5jLx7umrw==",
      "engines": {
        "node": ">=6.9.0"
      }
    },
    "node_modules/@babel/helper-validator-identifier": {
      "version": "7.19.1",
      "resolved": "https://registry.npmjs.org/@babel/helper-validator-identifier/-/helper-validator-identifier-7.19.1.tgz",
      "integrity": "sha512-awrNfaMtnHUr653GgGEs++LlAvW6w+DcPrOliSMXWCKo597CwL5Acf/wWdNkf/tfEQE3mjkeD1YOVZOUV/od1w==",
      "engines": {
        "node": ">=6.9.0"
      }
    },
    "node_modules/@babel/helper-validator-option": {
      "version": "7.21.0",
      "resolved": "https://registry.npmjs.org/@babel/helper-validator-option/-/helper-validator-option-7.21.0.tgz",
      "integrity": "sha512-rmL/B8/f0mKS2baE9ZpyTcTavvEuWhTTW8amjzXNvYG4AwBsqTLikfXsEofsJEfKHf+HQVQbFOHy6o+4cnC/fQ==",
      "engines": {
        "node": ">=6.9.0"
      }
    },
    "node_modules/@babel/helper-wrap-function": {
      "version": "7.20.5",
      "resolved": "https://registry.npmjs.org/@babel/helper-wrap-function/-/helper-wrap-function-7.20.5.tgz",
      "integrity": "sha512-bYMxIWK5mh+TgXGVqAtnu5Yn1un+v8DDZtqyzKRLUzrh70Eal2O3aZ7aPYiMADO4uKlkzOiRiZ6GX5q3qxvW9Q==",
      "dependencies": {
        "@babel/helper-function-name": "^7.19.0",
        "@babel/template": "^7.18.10",
        "@babel/traverse": "^7.20.5",
        "@babel/types": "^7.20.5"
      },
      "engines": {
        "node": ">=6.9.0"
      }
    },
    "node_modules/@babel/helpers": {
      "version": "7.21.0",
      "resolved": "https://registry.npmjs.org/@babel/helpers/-/helpers-7.21.0.tgz",
      "integrity": "sha512-XXve0CBtOW0pd7MRzzmoyuSj0e3SEzj8pgyFxnTT1NJZL38BD1MK7yYrm8yefRPIDvNNe14xR4FdbHwpInD4rA==",
      "dependencies": {
        "@babel/template": "^7.20.7",
        "@babel/traverse": "^7.21.0",
        "@babel/types": "^7.21.0"
      },
      "engines": {
        "node": ">=6.9.0"
      }
    },
    "node_modules/@babel/highlight": {
      "version": "7.18.6",
      "resolved": "https://registry.npmjs.org/@babel/highlight/-/highlight-7.18.6.tgz",
      "integrity": "sha512-u7stbOuYjaPezCuLj29hNW1v64M2Md2qupEKP1fHc7WdOA3DgLh37suiSrZYY7haUB7iBeQZ9P1uiRF359do3g==",
      "dependencies": {
        "@babel/helper-validator-identifier": "^7.18.6",
        "chalk": "^2.0.0",
        "js-tokens": "^4.0.0"
      },
      "engines": {
        "node": ">=6.9.0"
      }
    },
    "node_modules/@babel/parser": {
      "version": "7.21.3",
      "resolved": "https://registry.npmjs.org/@babel/parser/-/parser-7.21.3.tgz",
      "integrity": "sha512-lobG0d7aOfQRXh8AyklEAgZGvA4FShxo6xQbUrrT/cNBPUdIDojlokwJsQyCC/eKia7ifqM0yP+2DRZ4WKw2RQ==",
      "bin": {
        "parser": "bin/babel-parser.js"
      },
      "engines": {
        "node": ">=6.0.0"
      }
    },
    "node_modules/@babel/plugin-bugfix-safari-id-destructuring-collision-in-function-expression": {
      "version": "7.18.6",
      "resolved": "https://registry.npmjs.org/@babel/plugin-bugfix-safari-id-destructuring-collision-in-function-expression/-/plugin-bugfix-safari-id-destructuring-collision-in-function-expression-7.18.6.tgz",
      "integrity": "sha512-Dgxsyg54Fx1d4Nge8UnvTrED63vrwOdPmyvPzlNN/boaliRP54pm3pGzZD1SJUwrBA+Cs/xdG8kXX6Mn/RfISQ==",
      "dependencies": {
        "@babel/helper-plugin-utils": "^7.18.6"
      },
      "engines": {
        "node": ">=6.9.0"
      },
      "peerDependencies": {
        "@babel/core": "^7.0.0"
      }
    },
    "node_modules/@babel/plugin-bugfix-v8-spread-parameters-in-optional-chaining": {
      "version": "7.20.7",
      "resolved": "https://registry.npmjs.org/@babel/plugin-bugfix-v8-spread-parameters-in-optional-chaining/-/plugin-bugfix-v8-spread-parameters-in-optional-chaining-7.20.7.tgz",
      "integrity": "sha512-sbr9+wNE5aXMBBFBICk01tt7sBf2Oc9ikRFEcem/ZORup9IMUdNhW7/wVLEbbtlWOsEubJet46mHAL2C8+2jKQ==",
      "dependencies": {
        "@babel/helper-plugin-utils": "^7.20.2",
        "@babel/helper-skip-transparent-expression-wrappers": "^7.20.0",
        "@babel/plugin-proposal-optional-chaining": "^7.20.7"
      },
      "engines": {
        "node": ">=6.9.0"
      },
      "peerDependencies": {
        "@babel/core": "^7.13.0"
      }
    },
    "node_modules/@babel/plugin-proposal-async-generator-functions": {
      "version": "7.20.7",
      "resolved": "https://registry.npmjs.org/@babel/plugin-proposal-async-generator-functions/-/plugin-proposal-async-generator-functions-7.20.7.tgz",
      "integrity": "sha512-xMbiLsn/8RK7Wq7VeVytytS2L6qE69bXPB10YCmMdDZbKF4okCqY74pI/jJQ/8U0b/F6NrT2+14b8/P9/3AMGA==",
      "deprecated": "This proposal has been merged to the ECMAScript standard and thus this plugin is no longer maintained. Please use @babel/plugin-transform-async-generator-functions instead.",
      "dependencies": {
        "@babel/helper-environment-visitor": "^7.18.9",
        "@babel/helper-plugin-utils": "^7.20.2",
        "@babel/helper-remap-async-to-generator": "^7.18.9",
        "@babel/plugin-syntax-async-generators": "^7.8.4"
      },
      "engines": {
        "node": ">=6.9.0"
      },
      "peerDependencies": {
        "@babel/core": "^7.0.0-0"
      }
    },
    "node_modules/@babel/plugin-proposal-class-properties": {
      "version": "7.18.6",
      "resolved": "https://registry.npmjs.org/@babel/plugin-proposal-class-properties/-/plugin-proposal-class-properties-7.18.6.tgz",
      "integrity": "sha512-cumfXOF0+nzZrrN8Rf0t7M+tF6sZc7vhQwYQck9q1/5w2OExlD+b4v4RpMJFaV1Z7WcDRgO6FqvxqxGlwo+RHQ==",
      "deprecated": "This proposal has been merged to the ECMAScript standard and thus this plugin is no longer maintained. Please use @babel/plugin-transform-class-properties instead.",
      "dependencies": {
        "@babel/helper-create-class-features-plugin": "^7.18.6",
        "@babel/helper-plugin-utils": "^7.18.6"
      },
      "engines": {
        "node": ">=6.9.0"
      },
      "peerDependencies": {
        "@babel/core": "^7.0.0-0"
      }
    },
    "node_modules/@babel/plugin-proposal-class-static-block": {
      "version": "7.21.0",
      "resolved": "https://registry.npmjs.org/@babel/plugin-proposal-class-static-block/-/plugin-proposal-class-static-block-7.21.0.tgz",
      "integrity": "sha512-XP5G9MWNUskFuP30IfFSEFB0Z6HzLIUcjYM4bYOPHXl7eiJ9HFv8tWj6TXTN5QODiEhDZAeI4hLok2iHFFV4hw==",
      "deprecated": "This proposal has been merged to the ECMAScript standard and thus this plugin is no longer maintained. Please use @babel/plugin-transform-class-static-block instead.",
      "dependencies": {
        "@babel/helper-create-class-features-plugin": "^7.21.0",
        "@babel/helper-plugin-utils": "^7.20.2",
        "@babel/plugin-syntax-class-static-block": "^7.14.5"
      },
      "engines": {
        "node": ">=6.9.0"
      },
      "peerDependencies": {
        "@babel/core": "^7.12.0"
      }
    },
    "node_modules/@babel/plugin-proposal-decorators": {
      "version": "7.21.0",
      "resolved": "https://registry.npmjs.org/@babel/plugin-proposal-decorators/-/plugin-proposal-decorators-7.21.0.tgz",
      "integrity": "sha512-MfgX49uRrFUTL/HvWtmx3zmpyzMMr4MTj3d527MLlr/4RTT9G/ytFFP7qet2uM2Ve03b+BkpWUpK+lRXnQ+v9w==",
      "dependencies": {
        "@babel/helper-create-class-features-plugin": "^7.21.0",
        "@babel/helper-plugin-utils": "^7.20.2",
        "@babel/helper-replace-supers": "^7.20.7",
        "@babel/helper-split-export-declaration": "^7.18.6",
        "@babel/plugin-syntax-decorators": "^7.21.0"
      },
      "engines": {
        "node": ">=6.9.0"
      },
      "peerDependencies": {
        "@babel/core": "^7.0.0-0"
      }
    },
    "node_modules/@babel/plugin-proposal-dynamic-import": {
      "version": "7.18.6",
      "resolved": "https://registry.npmjs.org/@babel/plugin-proposal-dynamic-import/-/plugin-proposal-dynamic-import-7.18.6.tgz",
      "integrity": "sha512-1auuwmK+Rz13SJj36R+jqFPMJWyKEDd7lLSdOj4oJK0UTgGueSAtkrCvz9ewmgyU/P941Rv2fQwZJN8s6QruXw==",
      "deprecated": "This proposal has been merged to the ECMAScript standard and thus this plugin is no longer maintained. Please use @babel/plugin-transform-dynamic-import instead.",
      "dependencies": {
        "@babel/helper-plugin-utils": "^7.18.6",
        "@babel/plugin-syntax-dynamic-import": "^7.8.3"
      },
      "engines": {
        "node": ">=6.9.0"
      },
      "peerDependencies": {
        "@babel/core": "^7.0.0-0"
      }
    },
    "node_modules/@babel/plugin-proposal-export-namespace-from": {
      "version": "7.18.9",
      "resolved": "https://registry.npmjs.org/@babel/plugin-proposal-export-namespace-from/-/plugin-proposal-export-namespace-from-7.18.9.tgz",
      "integrity": "sha512-k1NtHyOMvlDDFeb9G5PhUXuGj8m/wiwojgQVEhJ/fsVsMCpLyOP4h0uGEjYJKrRI+EVPlb5Jk+Gt9P97lOGwtA==",
      "deprecated": "This proposal has been merged to the ECMAScript standard and thus this plugin is no longer maintained. Please use @babel/plugin-transform-export-namespace-from instead.",
      "dependencies": {
        "@babel/helper-plugin-utils": "^7.18.9",
        "@babel/plugin-syntax-export-namespace-from": "^7.8.3"
      },
      "engines": {
        "node": ">=6.9.0"
      },
      "peerDependencies": {
        "@babel/core": "^7.0.0-0"
      }
    },
    "node_modules/@babel/plugin-proposal-json-strings": {
      "version": "7.18.6",
      "resolved": "https://registry.npmjs.org/@babel/plugin-proposal-json-strings/-/plugin-proposal-json-strings-7.18.6.tgz",
      "integrity": "sha512-lr1peyn9kOdbYc0xr0OdHTZ5FMqS6Di+H0Fz2I/JwMzGmzJETNeOFq2pBySw6X/KFL5EWDjlJuMsUGRFb8fQgQ==",
      "deprecated": "This proposal has been merged to the ECMAScript standard and thus this plugin is no longer maintained. Please use @babel/plugin-transform-json-strings instead.",
      "dependencies": {
        "@babel/helper-plugin-utils": "^7.18.6",
        "@babel/plugin-syntax-json-strings": "^7.8.3"
      },
      "engines": {
        "node": ">=6.9.0"
      },
      "peerDependencies": {
        "@babel/core": "^7.0.0-0"
      }
    },
    "node_modules/@babel/plugin-proposal-logical-assignment-operators": {
      "version": "7.20.7",
      "resolved": "https://registry.npmjs.org/@babel/plugin-proposal-logical-assignment-operators/-/plugin-proposal-logical-assignment-operators-7.20.7.tgz",
      "integrity": "sha512-y7C7cZgpMIjWlKE5T7eJwp+tnRYM89HmRvWM5EQuB5BoHEONjmQ8lSNmBUwOyy/GFRsohJED51YBF79hE1djug==",
      "deprecated": "This proposal has been merged to the ECMAScript standard and thus this plugin is no longer maintained. Please use @babel/plugin-transform-logical-assignment-operators instead.",
      "dependencies": {
        "@babel/helper-plugin-utils": "^7.20.2",
        "@babel/plugin-syntax-logical-assignment-operators": "^7.10.4"
      },
      "engines": {
        "node": ">=6.9.0"
      },
      "peerDependencies": {
        "@babel/core": "^7.0.0-0"
      }
    },
    "node_modules/@babel/plugin-proposal-nullish-coalescing-operator": {
      "version": "7.18.6",
      "resolved": "https://registry.npmjs.org/@babel/plugin-proposal-nullish-coalescing-operator/-/plugin-proposal-nullish-coalescing-operator-7.18.6.tgz",
      "integrity": "sha512-wQxQzxYeJqHcfppzBDnm1yAY0jSRkUXR2z8RePZYrKwMKgMlE8+Z6LUno+bd6LvbGh8Gltvy74+9pIYkr+XkKA==",
      "deprecated": "This proposal has been merged to the ECMAScript standard and thus this plugin is no longer maintained. Please use @babel/plugin-transform-nullish-coalescing-operator instead.",
      "dependencies": {
        "@babel/helper-plugin-utils": "^7.18.6",
        "@babel/plugin-syntax-nullish-coalescing-operator": "^7.8.3"
      },
      "engines": {
        "node": ">=6.9.0"
      },
      "peerDependencies": {
        "@babel/core": "^7.0.0-0"
      }
    },
    "node_modules/@babel/plugin-proposal-numeric-separator": {
      "version": "7.18.6",
      "resolved": "https://registry.npmjs.org/@babel/plugin-proposal-numeric-separator/-/plugin-proposal-numeric-separator-7.18.6.tgz",
      "integrity": "sha512-ozlZFogPqoLm8WBr5Z8UckIoE4YQ5KESVcNudyXOR8uqIkliTEgJ3RoketfG6pmzLdeZF0H/wjE9/cCEitBl7Q==",
      "deprecated": "This proposal has been merged to the ECMAScript standard and thus this plugin is no longer maintained. Please use @babel/plugin-transform-numeric-separator instead.",
      "dependencies": {
        "@babel/helper-plugin-utils": "^7.18.6",
        "@babel/plugin-syntax-numeric-separator": "^7.10.4"
      },
      "engines": {
        "node": ">=6.9.0"
      },
      "peerDependencies": {
        "@babel/core": "^7.0.0-0"
      }
    },
    "node_modules/@babel/plugin-proposal-object-rest-spread": {
      "version": "7.20.7",
      "resolved": "https://registry.npmjs.org/@babel/plugin-proposal-object-rest-spread/-/plugin-proposal-object-rest-spread-7.20.7.tgz",
      "integrity": "sha512-d2S98yCiLxDVmBmE8UjGcfPvNEUbA1U5q5WxaWFUGRzJSVAZqm5W6MbPct0jxnegUZ0niLeNX+IOzEs7wYg9Dg==",
      "deprecated": "This proposal has been merged to the ECMAScript standard and thus this plugin is no longer maintained. Please use @babel/plugin-transform-object-rest-spread instead.",
      "dependencies": {
        "@babel/compat-data": "^7.20.5",
        "@babel/helper-compilation-targets": "^7.20.7",
        "@babel/helper-plugin-utils": "^7.20.2",
        "@babel/plugin-syntax-object-rest-spread": "^7.8.3",
        "@babel/plugin-transform-parameters": "^7.20.7"
      },
      "engines": {
        "node": ">=6.9.0"
      },
      "peerDependencies": {
        "@babel/core": "^7.0.0-0"
      }
    },
    "node_modules/@babel/plugin-proposal-optional-catch-binding": {
      "version": "7.18.6",
      "resolved": "https://registry.npmjs.org/@babel/plugin-proposal-optional-catch-binding/-/plugin-proposal-optional-catch-binding-7.18.6.tgz",
      "integrity": "sha512-Q40HEhs9DJQyaZfUjjn6vE8Cv4GmMHCYuMGIWUnlxH6400VGxOuwWsPt4FxXxJkC/5eOzgn0z21M9gMT4MOhbw==",
      "deprecated": "This proposal has been merged to the ECMAScript standard and thus this plugin is no longer maintained. Please use @babel/plugin-transform-optional-catch-binding instead.",
      "dependencies": {
        "@babel/helper-plugin-utils": "^7.18.6",
        "@babel/plugin-syntax-optional-catch-binding": "^7.8.3"
      },
      "engines": {
        "node": ">=6.9.0"
      },
      "peerDependencies": {
        "@babel/core": "^7.0.0-0"
      }
    },
    "node_modules/@babel/plugin-proposal-optional-chaining": {
      "version": "7.21.0",
      "resolved": "https://registry.npmjs.org/@babel/plugin-proposal-optional-chaining/-/plugin-proposal-optional-chaining-7.21.0.tgz",
      "integrity": "sha512-p4zeefM72gpmEe2fkUr/OnOXpWEf8nAgk7ZYVqqfFiyIG7oFfVZcCrU64hWn5xp4tQ9LkV4bTIa5rD0KANpKNA==",
      "deprecated": "This proposal has been merged to the ECMAScript standard and thus this plugin is no longer maintained. Please use @babel/plugin-transform-optional-chaining instead.",
      "dependencies": {
        "@babel/helper-plugin-utils": "^7.20.2",
        "@babel/helper-skip-transparent-expression-wrappers": "^7.20.0",
        "@babel/plugin-syntax-optional-chaining": "^7.8.3"
      },
      "engines": {
        "node": ">=6.9.0"
      },
      "peerDependencies": {
        "@babel/core": "^7.0.0-0"
      }
    },
    "node_modules/@babel/plugin-proposal-private-methods": {
      "version": "7.18.6",
      "resolved": "https://registry.npmjs.org/@babel/plugin-proposal-private-methods/-/plugin-proposal-private-methods-7.18.6.tgz",
      "integrity": "sha512-nutsvktDItsNn4rpGItSNV2sz1XwS+nfU0Rg8aCx3W3NOKVzdMjJRu0O5OkgDp3ZGICSTbgRpxZoWsxoKRvbeA==",
      "deprecated": "This proposal has been merged to the ECMAScript standard and thus this plugin is no longer maintained. Please use @babel/plugin-transform-private-methods instead.",
      "dependencies": {
        "@babel/helper-create-class-features-plugin": "^7.18.6",
        "@babel/helper-plugin-utils": "^7.18.6"
      },
      "engines": {
        "node": ">=6.9.0"
      },
      "peerDependencies": {
        "@babel/core": "^7.0.0-0"
      }
    },
    "node_modules/@babel/plugin-proposal-private-property-in-object": {
      "version": "7.21.0",
      "resolved": "https://registry.npmjs.org/@babel/plugin-proposal-private-property-in-object/-/plugin-proposal-private-property-in-object-7.21.0.tgz",
      "integrity": "sha512-ha4zfehbJjc5MmXBlHec1igel5TJXXLDDRbuJ4+XT2TJcyD9/V1919BA8gMvsdHcNMBy4WBUBiRb3nw/EQUtBw==",
      "deprecated": "This proposal has been merged to the ECMAScript standard and thus this plugin is no longer maintained. Please use @babel/plugin-transform-private-property-in-object instead.",
      "dependencies": {
        "@babel/helper-annotate-as-pure": "^7.18.6",
        "@babel/helper-create-class-features-plugin": "^7.21.0",
        "@babel/helper-plugin-utils": "^7.20.2",
        "@babel/plugin-syntax-private-property-in-object": "^7.14.5"
      },
      "engines": {
        "node": ">=6.9.0"
      },
      "peerDependencies": {
        "@babel/core": "^7.0.0-0"
      }
    },
    "node_modules/@babel/plugin-proposal-unicode-property-regex": {
      "version": "7.18.6",
      "resolved": "https://registry.npmjs.org/@babel/plugin-proposal-unicode-property-regex/-/plugin-proposal-unicode-property-regex-7.18.6.tgz",
      "integrity": "sha512-2BShG/d5yoZyXZfVePH91urL5wTG6ASZU9M4o03lKK8u8UW1y08OMttBSOADTcJrnPMpvDXRG3G8fyLh4ovs8w==",
      "deprecated": "This proposal has been merged to the ECMAScript standard and thus this plugin is no longer maintained. Please use @babel/plugin-transform-unicode-property-regex instead.",
      "dependencies": {
        "@babel/helper-create-regexp-features-plugin": "^7.18.6",
        "@babel/helper-plugin-utils": "^7.18.6"
      },
      "engines": {
        "node": ">=4"
      },
      "peerDependencies": {
        "@babel/core": "^7.0.0-0"
      }
    },
    "node_modules/@babel/plugin-syntax-async-generators": {
      "version": "7.8.4",
      "resolved": "https://registry.npmjs.org/@babel/plugin-syntax-async-generators/-/plugin-syntax-async-generators-7.8.4.tgz",
      "integrity": "sha512-tycmZxkGfZaxhMRbXlPXuVFpdWlXpir2W4AMhSJgRKzk/eDlIXOhb2LHWoLpDF7TEHylV5zNhykX6KAgHJmTNw==",
      "dependencies": {
        "@babel/helper-plugin-utils": "^7.8.0"
      },
      "peerDependencies": {
        "@babel/core": "^7.0.0-0"
      }
    },
    "node_modules/@babel/plugin-syntax-bigint": {
      "version": "7.8.3",
      "resolved": "https://registry.npmjs.org/@babel/plugin-syntax-bigint/-/plugin-syntax-bigint-7.8.3.tgz",
      "integrity": "sha512-wnTnFlG+YxQm3vDxpGE57Pj0srRU4sHE/mDkt1qv2YJJSeUAec2ma4WLUnUPeKjyrfntVwe/N6dCXpU+zL3Npg==",
      "dependencies": {
        "@babel/helper-plugin-utils": "^7.8.0"
      },
      "peerDependencies": {
        "@babel/core": "^7.0.0-0"
      }
    },
    "node_modules/@babel/plugin-syntax-class-properties": {
      "version": "7.12.13",
      "resolved": "https://registry.npmjs.org/@babel/plugin-syntax-class-properties/-/plugin-syntax-class-properties-7.12.13.tgz",
      "integrity": "sha512-fm4idjKla0YahUNgFNLCB0qySdsoPiZP3iQE3rky0mBUtMZ23yDJ9SJdg6dXTSDnulOVqiF3Hgr9nbXvXTQZYA==",
      "dependencies": {
        "@babel/helper-plugin-utils": "^7.12.13"
      },
      "peerDependencies": {
        "@babel/core": "^7.0.0-0"
      }
    },
    "node_modules/@babel/plugin-syntax-class-static-block": {
      "version": "7.14.5",
      "resolved": "https://registry.npmjs.org/@babel/plugin-syntax-class-static-block/-/plugin-syntax-class-static-block-7.14.5.tgz",
      "integrity": "sha512-b+YyPmr6ldyNnM6sqYeMWE+bgJcJpO6yS4QD7ymxgH34GBPNDM/THBh8iunyvKIZztiwLH4CJZ0RxTk9emgpjw==",
      "dependencies": {
        "@babel/helper-plugin-utils": "^7.14.5"
      },
      "engines": {
        "node": ">=6.9.0"
      },
      "peerDependencies": {
        "@babel/core": "^7.0.0-0"
      }
    },
    "node_modules/@babel/plugin-syntax-decorators": {
      "version": "7.21.0",
      "resolved": "https://registry.npmjs.org/@babel/plugin-syntax-decorators/-/plugin-syntax-decorators-7.21.0.tgz",
      "integrity": "sha512-tIoPpGBR8UuM4++ccWN3gifhVvQu7ZizuR1fklhRJrd5ewgbkUS+0KVFeWWxELtn18NTLoW32XV7zyOgIAiz+w==",
      "dependencies": {
        "@babel/helper-plugin-utils": "^7.20.2"
      },
      "engines": {
        "node": ">=6.9.0"
      },
      "peerDependencies": {
        "@babel/core": "^7.0.0-0"
      }
    },
    "node_modules/@babel/plugin-syntax-dynamic-import": {
      "version": "7.8.3",
      "resolved": "https://registry.npmjs.org/@babel/plugin-syntax-dynamic-import/-/plugin-syntax-dynamic-import-7.8.3.tgz",
      "integrity": "sha512-5gdGbFon+PszYzqs83S3E5mpi7/y/8M9eC90MRTZfduQOYW76ig6SOSPNe41IG5LoP3FGBn2N0RjVDSQiS94kQ==",
      "dependencies": {
        "@babel/helper-plugin-utils": "^7.8.0"
      },
      "peerDependencies": {
        "@babel/core": "^7.0.0-0"
      }
    },
    "node_modules/@babel/plugin-syntax-export-namespace-from": {
      "version": "7.8.3",
      "resolved": "https://registry.npmjs.org/@babel/plugin-syntax-export-namespace-from/-/plugin-syntax-export-namespace-from-7.8.3.tgz",
      "integrity": "sha512-MXf5laXo6c1IbEbegDmzGPwGNTsHZmEy6QGznu5Sh2UCWvueywb2ee+CCE4zQiZstxU9BMoQO9i6zUFSY0Kj0Q==",
      "dependencies": {
        "@babel/helper-plugin-utils": "^7.8.3"
      },
      "peerDependencies": {
        "@babel/core": "^7.0.0-0"
      }
    },
    "node_modules/@babel/plugin-syntax-flow": {
      "version": "7.18.6",
      "resolved": "https://registry.npmjs.org/@babel/plugin-syntax-flow/-/plugin-syntax-flow-7.18.6.tgz",
      "integrity": "sha512-LUbR+KNTBWCUAqRG9ex5Gnzu2IOkt8jRJbHHXFT9q+L9zm7M/QQbEqXyw1n1pohYvOyWC8CjeyjrSaIwiYjK7A==",
      "dependencies": {
        "@babel/helper-plugin-utils": "^7.18.6"
      },
      "engines": {
        "node": ">=6.9.0"
      },
      "peerDependencies": {
        "@babel/core": "^7.0.0-0"
      }
    },
    "node_modules/@babel/plugin-syntax-import-assertions": {
      "version": "7.20.0",
      "resolved": "https://registry.npmjs.org/@babel/plugin-syntax-import-assertions/-/plugin-syntax-import-assertions-7.20.0.tgz",
      "integrity": "sha512-IUh1vakzNoWalR8ch/areW7qFopR2AEw03JlG7BbrDqmQ4X3q9uuipQwSGrUn7oGiemKjtSLDhNtQHzMHr1JdQ==",
      "dependencies": {
        "@babel/helper-plugin-utils": "^7.19.0"
      },
      "engines": {
        "node": ">=6.9.0"
      },
      "peerDependencies": {
        "@babel/core": "^7.0.0-0"
      }
    },
    "node_modules/@babel/plugin-syntax-import-meta": {
      "version": "7.10.4",
      "resolved": "https://registry.npmjs.org/@babel/plugin-syntax-import-meta/-/plugin-syntax-import-meta-7.10.4.tgz",
      "integrity": "sha512-Yqfm+XDx0+Prh3VSeEQCPU81yC+JWZ2pDPFSS4ZdpfZhp4MkFMaDC1UqseovEKwSUpnIL7+vK+Clp7bfh0iD7g==",
      "dependencies": {
        "@babel/helper-plugin-utils": "^7.10.4"
      },
      "peerDependencies": {
        "@babel/core": "^7.0.0-0"
      }
    },
    "node_modules/@babel/plugin-syntax-json-strings": {
      "version": "7.8.3",
      "resolved": "https://registry.npmjs.org/@babel/plugin-syntax-json-strings/-/plugin-syntax-json-strings-7.8.3.tgz",
      "integrity": "sha512-lY6kdGpWHvjoe2vk4WrAapEuBR69EMxZl+RoGRhrFGNYVK8mOPAW8VfbT/ZgrFbXlDNiiaxQnAtgVCZ6jv30EA==",
      "dependencies": {
        "@babel/helper-plugin-utils": "^7.8.0"
      },
      "peerDependencies": {
        "@babel/core": "^7.0.0-0"
      }
    },
    "node_modules/@babel/plugin-syntax-jsx": {
      "version": "7.18.6",
      "resolved": "https://registry.npmjs.org/@babel/plugin-syntax-jsx/-/plugin-syntax-jsx-7.18.6.tgz",
      "integrity": "sha512-6mmljtAedFGTWu2p/8WIORGwy+61PLgOMPOdazc7YoJ9ZCWUyFy3A6CpPkRKLKD1ToAesxX8KGEViAiLo9N+7Q==",
      "dependencies": {
        "@babel/helper-plugin-utils": "^7.18.6"
      },
      "engines": {
        "node": ">=6.9.0"
      },
      "peerDependencies": {
        "@babel/core": "^7.0.0-0"
      }
    },
    "node_modules/@babel/plugin-syntax-logical-assignment-operators": {
      "version": "7.10.4",
      "resolved": "https://registry.npmjs.org/@babel/plugin-syntax-logical-assignment-operators/-/plugin-syntax-logical-assignment-operators-7.10.4.tgz",
      "integrity": "sha512-d8waShlpFDinQ5MtvGU9xDAOzKH47+FFoney2baFIoMr952hKOLp1HR7VszoZvOsV/4+RRszNY7D17ba0te0ig==",
      "dependencies": {
        "@babel/helper-plugin-utils": "^7.10.4"
      },
      "peerDependencies": {
        "@babel/core": "^7.0.0-0"
      }
    },
    "node_modules/@babel/plugin-syntax-nullish-coalescing-operator": {
      "version": "7.8.3",
      "resolved": "https://registry.npmjs.org/@babel/plugin-syntax-nullish-coalescing-operator/-/plugin-syntax-nullish-coalescing-operator-7.8.3.tgz",
      "integrity": "sha512-aSff4zPII1u2QD7y+F8oDsz19ew4IGEJg9SVW+bqwpwtfFleiQDMdzA/R+UlWDzfnHFCxxleFT0PMIrR36XLNQ==",
      "dependencies": {
        "@babel/helper-plugin-utils": "^7.8.0"
      },
      "peerDependencies": {
        "@babel/core": "^7.0.0-0"
      }
    },
    "node_modules/@babel/plugin-syntax-numeric-separator": {
      "version": "7.10.4",
      "resolved": "https://registry.npmjs.org/@babel/plugin-syntax-numeric-separator/-/plugin-syntax-numeric-separator-7.10.4.tgz",
      "integrity": "sha512-9H6YdfkcK/uOnY/K7/aA2xpzaAgkQn37yzWUMRK7OaPOqOpGS1+n0H5hxT9AUw9EsSjPW8SVyMJwYRtWs3X3ug==",
      "dependencies": {
        "@babel/helper-plugin-utils": "^7.10.4"
      },
      "peerDependencies": {
        "@babel/core": "^7.0.0-0"
      }
    },
    "node_modules/@babel/plugin-syntax-object-rest-spread": {
      "version": "7.8.3",
      "resolved": "https://registry.npmjs.org/@babel/plugin-syntax-object-rest-spread/-/plugin-syntax-object-rest-spread-7.8.3.tgz",
      "integrity": "sha512-XoqMijGZb9y3y2XskN+P1wUGiVwWZ5JmoDRwx5+3GmEplNyVM2s2Dg8ILFQm8rWM48orGy5YpI5Bl8U1y7ydlA==",
      "dependencies": {
        "@babel/helper-plugin-utils": "^7.8.0"
      },
      "peerDependencies": {
        "@babel/core": "^7.0.0-0"
      }
    },
    "node_modules/@babel/plugin-syntax-optional-catch-binding": {
      "version": "7.8.3",
      "resolved": "https://registry.npmjs.org/@babel/plugin-syntax-optional-catch-binding/-/plugin-syntax-optional-catch-binding-7.8.3.tgz",
      "integrity": "sha512-6VPD0Pc1lpTqw0aKoeRTMiB+kWhAoT24PA+ksWSBrFtl5SIRVpZlwN3NNPQjehA2E/91FV3RjLWoVTglWcSV3Q==",
      "dependencies": {
        "@babel/helper-plugin-utils": "^7.8.0"
      },
      "peerDependencies": {
        "@babel/core": "^7.0.0-0"
      }
    },
    "node_modules/@babel/plugin-syntax-optional-chaining": {
      "version": "7.8.3",
      "resolved": "https://registry.npmjs.org/@babel/plugin-syntax-optional-chaining/-/plugin-syntax-optional-chaining-7.8.3.tgz",
      "integrity": "sha512-KoK9ErH1MBlCPxV0VANkXW2/dw4vlbGDrFgz8bmUsBGYkFRcbRwMh6cIJubdPrkxRwuGdtCk0v/wPTKbQgBjkg==",
      "dependencies": {
        "@babel/helper-plugin-utils": "^7.8.0"
      },
      "peerDependencies": {
        "@babel/core": "^7.0.0-0"
      }
    },
    "node_modules/@babel/plugin-syntax-private-property-in-object": {
      "version": "7.14.5",
      "resolved": "https://registry.npmjs.org/@babel/plugin-syntax-private-property-in-object/-/plugin-syntax-private-property-in-object-7.14.5.tgz",
      "integrity": "sha512-0wVnp9dxJ72ZUJDV27ZfbSj6iHLoytYZmh3rFcxNnvsJF3ktkzLDZPy/mA17HGsaQT3/DQsWYX1f1QGWkCoVUg==",
      "dependencies": {
        "@babel/helper-plugin-utils": "^7.14.5"
      },
      "engines": {
        "node": ">=6.9.0"
      },
      "peerDependencies": {
        "@babel/core": "^7.0.0-0"
      }
    },
    "node_modules/@babel/plugin-syntax-top-level-await": {
      "version": "7.14.5",
      "resolved": "https://registry.npmjs.org/@babel/plugin-syntax-top-level-await/-/plugin-syntax-top-level-await-7.14.5.tgz",
      "integrity": "sha512-hx++upLv5U1rgYfwe1xBQUhRmU41NEvpUvrp8jkrSCdvGSnM5/qdRMtylJ6PG5OFkBaHkbTAKTnd3/YyESRHFw==",
      "dependencies": {
        "@babel/helper-plugin-utils": "^7.14.5"
      },
      "engines": {
        "node": ">=6.9.0"
      },
      "peerDependencies": {
        "@babel/core": "^7.0.0-0"
      }
    },
    "node_modules/@babel/plugin-syntax-typescript": {
      "version": "7.20.0",
      "resolved": "https://registry.npmjs.org/@babel/plugin-syntax-typescript/-/plugin-syntax-typescript-7.20.0.tgz",
      "integrity": "sha512-rd9TkG+u1CExzS4SM1BlMEhMXwFLKVjOAFFCDx9PbX5ycJWDoWMcwdJH9RhkPu1dOgn5TrxLot/Gx6lWFuAUNQ==",
      "dependencies": {
        "@babel/helper-plugin-utils": "^7.19.0"
      },
      "engines": {
        "node": ">=6.9.0"
      },
      "peerDependencies": {
        "@babel/core": "^7.0.0-0"
      }
    },
    "node_modules/@babel/plugin-transform-arrow-functions": {
      "version": "7.20.7",
      "resolved": "https://registry.npmjs.org/@babel/plugin-transform-arrow-functions/-/plugin-transform-arrow-functions-7.20.7.tgz",
      "integrity": "sha512-3poA5E7dzDomxj9WXWwuD6A5F3kc7VXwIJO+E+J8qtDtS+pXPAhrgEyh+9GBwBgPq1Z+bB+/JD60lp5jsN7JPQ==",
      "dependencies": {
        "@babel/helper-plugin-utils": "^7.20.2"
      },
      "engines": {
        "node": ">=6.9.0"
      },
      "peerDependencies": {
        "@babel/core": "^7.0.0-0"
      }
    },
    "node_modules/@babel/plugin-transform-async-to-generator": {
      "version": "7.20.7",
      "resolved": "https://registry.npmjs.org/@babel/plugin-transform-async-to-generator/-/plugin-transform-async-to-generator-7.20.7.tgz",
      "integrity": "sha512-Uo5gwHPT9vgnSXQxqGtpdufUiWp96gk7yiP4Mp5bm1QMkEmLXBO7PAGYbKoJ6DhAwiNkcHFBol/x5zZZkL/t0Q==",
      "dependencies": {
        "@babel/helper-module-imports": "^7.18.6",
        "@babel/helper-plugin-utils": "^7.20.2",
        "@babel/helper-remap-async-to-generator": "^7.18.9"
      },
      "engines": {
        "node": ">=6.9.0"
      },
      "peerDependencies": {
        "@babel/core": "^7.0.0-0"
      }
    },
    "node_modules/@babel/plugin-transform-block-scoped-functions": {
      "version": "7.18.6",
      "resolved": "https://registry.npmjs.org/@babel/plugin-transform-block-scoped-functions/-/plugin-transform-block-scoped-functions-7.18.6.tgz",
      "integrity": "sha512-ExUcOqpPWnliRcPqves5HJcJOvHvIIWfuS4sroBUenPuMdmW+SMHDakmtS7qOo13sVppmUijqeTv7qqGsvURpQ==",
      "dependencies": {
        "@babel/helper-plugin-utils": "^7.18.6"
      },
      "engines": {
        "node": ">=6.9.0"
      },
      "peerDependencies": {
        "@babel/core": "^7.0.0-0"
      }
    },
    "node_modules/@babel/plugin-transform-block-scoping": {
      "version": "7.21.0",
      "resolved": "https://registry.npmjs.org/@babel/plugin-transform-block-scoping/-/plugin-transform-block-scoping-7.21.0.tgz",
      "integrity": "sha512-Mdrbunoh9SxwFZapeHVrwFmri16+oYotcZysSzhNIVDwIAb1UV+kvnxULSYq9J3/q5MDG+4X6w8QVgD1zhBXNQ==",
      "dependencies": {
        "@babel/helper-plugin-utils": "^7.20.2"
      },
      "engines": {
        "node": ">=6.9.0"
      },
      "peerDependencies": {
        "@babel/core": "^7.0.0-0"
      }
    },
    "node_modules/@babel/plugin-transform-classes": {
      "version": "7.21.0",
      "resolved": "https://registry.npmjs.org/@babel/plugin-transform-classes/-/plugin-transform-classes-7.21.0.tgz",
      "integrity": "sha512-RZhbYTCEUAe6ntPehC4hlslPWosNHDox+vAs4On/mCLRLfoDVHf6hVEd7kuxr1RnHwJmxFfUM3cZiZRmPxJPXQ==",
      "dependencies": {
        "@babel/helper-annotate-as-pure": "^7.18.6",
        "@babel/helper-compilation-targets": "^7.20.7",
        "@babel/helper-environment-visitor": "^7.18.9",
        "@babel/helper-function-name": "^7.21.0",
        "@babel/helper-optimise-call-expression": "^7.18.6",
        "@babel/helper-plugin-utils": "^7.20.2",
        "@babel/helper-replace-supers": "^7.20.7",
        "@babel/helper-split-export-declaration": "^7.18.6",
        "globals": "^11.1.0"
      },
      "engines": {
        "node": ">=6.9.0"
      },
      "peerDependencies": {
        "@babel/core": "^7.0.0-0"
      }
    },
    "node_modules/@babel/plugin-transform-computed-properties": {
      "version": "7.20.7",
      "resolved": "https://registry.npmjs.org/@babel/plugin-transform-computed-properties/-/plugin-transform-computed-properties-7.20.7.tgz",
      "integrity": "sha512-Lz7MvBK6DTjElHAmfu6bfANzKcxpyNPeYBGEafyA6E5HtRpjpZwU+u7Qrgz/2OR0z+5TvKYbPdphfSaAcZBrYQ==",
      "dependencies": {
        "@babel/helper-plugin-utils": "^7.20.2",
        "@babel/template": "^7.20.7"
      },
      "engines": {
        "node": ">=6.9.0"
      },
      "peerDependencies": {
        "@babel/core": "^7.0.0-0"
      }
    },
    "node_modules/@babel/plugin-transform-destructuring": {
      "version": "7.21.3",
      "resolved": "https://registry.npmjs.org/@babel/plugin-transform-destructuring/-/plugin-transform-destructuring-7.21.3.tgz",
      "integrity": "sha512-bp6hwMFzuiE4HqYEyoGJ/V2LeIWn+hLVKc4pnj++E5XQptwhtcGmSayM029d/j2X1bPKGTlsyPwAubuU22KhMA==",
      "dependencies": {
        "@babel/helper-plugin-utils": "^7.20.2"
      },
      "engines": {
        "node": ">=6.9.0"
      },
      "peerDependencies": {
        "@babel/core": "^7.0.0-0"
      }
    },
    "node_modules/@babel/plugin-transform-dotall-regex": {
      "version": "7.18.6",
      "resolved": "https://registry.npmjs.org/@babel/plugin-transform-dotall-regex/-/plugin-transform-dotall-regex-7.18.6.tgz",
      "integrity": "sha512-6S3jpun1eEbAxq7TdjLotAsl4WpQI9DxfkycRcKrjhQYzU87qpXdknpBg/e+TdcMehqGnLFi7tnFUBR02Vq6wg==",
      "dependencies": {
        "@babel/helper-create-regexp-features-plugin": "^7.18.6",
        "@babel/helper-plugin-utils": "^7.18.6"
      },
      "engines": {
        "node": ">=6.9.0"
      },
      "peerDependencies": {
        "@babel/core": "^7.0.0-0"
      }
    },
    "node_modules/@babel/plugin-transform-duplicate-keys": {
      "version": "7.18.9",
      "resolved": "https://registry.npmjs.org/@babel/plugin-transform-duplicate-keys/-/plugin-transform-duplicate-keys-7.18.9.tgz",
      "integrity": "sha512-d2bmXCtZXYc59/0SanQKbiWINadaJXqtvIQIzd4+hNwkWBgyCd5F/2t1kXoUdvPMrxzPvhK6EMQRROxsue+mfw==",
      "dependencies": {
        "@babel/helper-plugin-utils": "^7.18.9"
      },
      "engines": {
        "node": ">=6.9.0"
      },
      "peerDependencies": {
        "@babel/core": "^7.0.0-0"
      }
    },
    "node_modules/@babel/plugin-transform-exponentiation-operator": {
      "version": "7.18.6",
      "resolved": "https://registry.npmjs.org/@babel/plugin-transform-exponentiation-operator/-/plugin-transform-exponentiation-operator-7.18.6.tgz",
      "integrity": "sha512-wzEtc0+2c88FVR34aQmiz56dxEkxr2g8DQb/KfaFa1JYXOFVsbhvAonFN6PwVWj++fKmku8NP80plJ5Et4wqHw==",
      "dependencies": {
        "@babel/helper-builder-binary-assignment-operator-visitor": "^7.18.6",
        "@babel/helper-plugin-utils": "^7.18.6"
      },
      "engines": {
        "node": ">=6.9.0"
      },
      "peerDependencies": {
        "@babel/core": "^7.0.0-0"
      }
    },
    "node_modules/@babel/plugin-transform-flow-strip-types": {
      "version": "7.21.0",
      "resolved": "https://registry.npmjs.org/@babel/plugin-transform-flow-strip-types/-/plugin-transform-flow-strip-types-7.21.0.tgz",
      "integrity": "sha512-FlFA2Mj87a6sDkW4gfGrQQqwY/dLlBAyJa2dJEZ+FHXUVHBflO2wyKvg+OOEzXfrKYIa4HWl0mgmbCzt0cMb7w==",
      "dependencies": {
        "@babel/helper-plugin-utils": "^7.20.2",
        "@babel/plugin-syntax-flow": "^7.18.6"
      },
      "engines": {
        "node": ">=6.9.0"
      },
      "peerDependencies": {
        "@babel/core": "^7.0.0-0"
      }
    },
    "node_modules/@babel/plugin-transform-for-of": {
      "version": "7.21.0",
      "resolved": "https://registry.npmjs.org/@babel/plugin-transform-for-of/-/plugin-transform-for-of-7.21.0.tgz",
      "integrity": "sha512-LlUYlydgDkKpIY7mcBWvyPPmMcOphEyYA27Ef4xpbh1IiDNLr0kZsos2nf92vz3IccvJI25QUwp86Eo5s6HmBQ==",
      "dependencies": {
        "@babel/helper-plugin-utils": "^7.20.2"
      },
      "engines": {
        "node": ">=6.9.0"
      },
      "peerDependencies": {
        "@babel/core": "^7.0.0-0"
      }
    },
    "node_modules/@babel/plugin-transform-function-name": {
      "version": "7.18.9",
      "resolved": "https://registry.npmjs.org/@babel/plugin-transform-function-name/-/plugin-transform-function-name-7.18.9.tgz",
      "integrity": "sha512-WvIBoRPaJQ5yVHzcnJFor7oS5Ls0PYixlTYE63lCj2RtdQEl15M68FXQlxnG6wdraJIXRdR7KI+hQ7q/9QjrCQ==",
      "dependencies": {
        "@babel/helper-compilation-targets": "^7.18.9",
        "@babel/helper-function-name": "^7.18.9",
        "@babel/helper-plugin-utils": "^7.18.9"
      },
      "engines": {
        "node": ">=6.9.0"
      },
      "peerDependencies": {
        "@babel/core": "^7.0.0-0"
      }
    },
    "node_modules/@babel/plugin-transform-literals": {
      "version": "7.18.9",
      "resolved": "https://registry.npmjs.org/@babel/plugin-transform-literals/-/plugin-transform-literals-7.18.9.tgz",
      "integrity": "sha512-IFQDSRoTPnrAIrI5zoZv73IFeZu2dhu6irxQjY9rNjTT53VmKg9fenjvoiOWOkJ6mm4jKVPtdMzBY98Fp4Z4cg==",
      "dependencies": {
        "@babel/helper-plugin-utils": "^7.18.9"
      },
      "engines": {
        "node": ">=6.9.0"
      },
      "peerDependencies": {
        "@babel/core": "^7.0.0-0"
      }
    },
    "node_modules/@babel/plugin-transform-member-expression-literals": {
      "version": "7.18.6",
      "resolved": "https://registry.npmjs.org/@babel/plugin-transform-member-expression-literals/-/plugin-transform-member-expression-literals-7.18.6.tgz",
      "integrity": "sha512-qSF1ihLGO3q+/g48k85tUjD033C29TNTVB2paCwZPVmOsjn9pClvYYrM2VeJpBY2bcNkuny0YUyTNRyRxJ54KA==",
      "dependencies": {
        "@babel/helper-plugin-utils": "^7.18.6"
      },
      "engines": {
        "node": ">=6.9.0"
      },
      "peerDependencies": {
        "@babel/core": "^7.0.0-0"
      }
    },
    "node_modules/@babel/plugin-transform-modules-amd": {
      "version": "7.20.11",
      "resolved": "https://registry.npmjs.org/@babel/plugin-transform-modules-amd/-/plugin-transform-modules-amd-7.20.11.tgz",
      "integrity": "sha512-NuzCt5IIYOW0O30UvqktzHYR2ud5bOWbY0yaxWZ6G+aFzOMJvrs5YHNikrbdaT15+KNO31nPOy5Fim3ku6Zb5g==",
      "dependencies": {
        "@babel/helper-module-transforms": "^7.20.11",
        "@babel/helper-plugin-utils": "^7.20.2"
      },
      "engines": {
        "node": ">=6.9.0"
      },
      "peerDependencies": {
        "@babel/core": "^7.0.0-0"
      }
    },
    "node_modules/@babel/plugin-transform-modules-commonjs": {
      "version": "7.21.2",
      "resolved": "https://registry.npmjs.org/@babel/plugin-transform-modules-commonjs/-/plugin-transform-modules-commonjs-7.21.2.tgz",
      "integrity": "sha512-Cln+Yy04Gxua7iPdj6nOV96smLGjpElir5YwzF0LBPKoPlLDNJePNlrGGaybAJkd0zKRnOVXOgizSqPYMNYkzA==",
      "dependencies": {
        "@babel/helper-module-transforms": "^7.21.2",
        "@babel/helper-plugin-utils": "^7.20.2",
        "@babel/helper-simple-access": "^7.20.2"
      },
      "engines": {
        "node": ">=6.9.0"
      },
      "peerDependencies": {
        "@babel/core": "^7.0.0-0"
      }
    },
    "node_modules/@babel/plugin-transform-modules-systemjs": {
      "version": "7.20.11",
      "resolved": "https://registry.npmjs.org/@babel/plugin-transform-modules-systemjs/-/plugin-transform-modules-systemjs-7.20.11.tgz",
      "integrity": "sha512-vVu5g9BPQKSFEmvt2TA4Da5N+QVS66EX21d8uoOihC+OCpUoGvzVsXeqFdtAEfVa5BILAeFt+U7yVmLbQnAJmw==",
      "dependencies": {
        "@babel/helper-hoist-variables": "^7.18.6",
        "@babel/helper-module-transforms": "^7.20.11",
        "@babel/helper-plugin-utils": "^7.20.2",
        "@babel/helper-validator-identifier": "^7.19.1"
      },
      "engines": {
        "node": ">=6.9.0"
      },
      "peerDependencies": {
        "@babel/core": "^7.0.0-0"
      }
    },
    "node_modules/@babel/plugin-transform-modules-umd": {
      "version": "7.18.6",
      "resolved": "https://registry.npmjs.org/@babel/plugin-transform-modules-umd/-/plugin-transform-modules-umd-7.18.6.tgz",
      "integrity": "sha512-dcegErExVeXcRqNtkRU/z8WlBLnvD4MRnHgNs3MytRO1Mn1sHRyhbcpYbVMGclAqOjdW+9cfkdZno9dFdfKLfQ==",
      "dependencies": {
        "@babel/helper-module-transforms": "^7.18.6",
        "@babel/helper-plugin-utils": "^7.18.6"
      },
      "engines": {
        "node": ">=6.9.0"
      },
      "peerDependencies": {
        "@babel/core": "^7.0.0-0"
      }
    },
    "node_modules/@babel/plugin-transform-named-capturing-groups-regex": {
      "version": "7.20.5",
      "resolved": "https://registry.npmjs.org/@babel/plugin-transform-named-capturing-groups-regex/-/plugin-transform-named-capturing-groups-regex-7.20.5.tgz",
      "integrity": "sha512-mOW4tTzi5iTLnw+78iEq3gr8Aoq4WNRGpmSlrogqaiCBoR1HFhpU4JkpQFOHfeYx3ReVIFWOQJS4aZBRvuZ6mA==",
      "dependencies": {
        "@babel/helper-create-regexp-features-plugin": "^7.20.5",
        "@babel/helper-plugin-utils": "^7.20.2"
      },
      "engines": {
        "node": ">=6.9.0"
      },
      "peerDependencies": {
        "@babel/core": "^7.0.0"
      }
    },
    "node_modules/@babel/plugin-transform-new-target": {
      "version": "7.18.6",
      "resolved": "https://registry.npmjs.org/@babel/plugin-transform-new-target/-/plugin-transform-new-target-7.18.6.tgz",
      "integrity": "sha512-DjwFA/9Iu3Z+vrAn+8pBUGcjhxKguSMlsFqeCKbhb9BAV756v0krzVK04CRDi/4aqmk8BsHb4a/gFcaA5joXRw==",
      "dependencies": {
        "@babel/helper-plugin-utils": "^7.18.6"
      },
      "engines": {
        "node": ">=6.9.0"
      },
      "peerDependencies": {
        "@babel/core": "^7.0.0-0"
      }
    },
    "node_modules/@babel/plugin-transform-object-super": {
      "version": "7.18.6",
      "resolved": "https://registry.npmjs.org/@babel/plugin-transform-object-super/-/plugin-transform-object-super-7.18.6.tgz",
      "integrity": "sha512-uvGz6zk+pZoS1aTZrOvrbj6Pp/kK2mp45t2B+bTDre2UgsZZ8EZLSJtUg7m/no0zOJUWgFONpB7Zv9W2tSaFlA==",
      "dependencies": {
        "@babel/helper-plugin-utils": "^7.18.6",
        "@babel/helper-replace-supers": "^7.18.6"
      },
      "engines": {
        "node": ">=6.9.0"
      },
      "peerDependencies": {
        "@babel/core": "^7.0.0-0"
      }
    },
    "node_modules/@babel/plugin-transform-parameters": {
      "version": "7.21.3",
      "resolved": "https://registry.npmjs.org/@babel/plugin-transform-parameters/-/plugin-transform-parameters-7.21.3.tgz",
      "integrity": "sha512-Wxc+TvppQG9xWFYatvCGPvZ6+SIUxQ2ZdiBP+PHYMIjnPXD+uThCshaz4NZOnODAtBjjcVQQ/3OKs9LW28purQ==",
      "dependencies": {
        "@babel/helper-plugin-utils": "^7.20.2"
      },
      "engines": {
        "node": ">=6.9.0"
      },
      "peerDependencies": {
        "@babel/core": "^7.0.0-0"
      }
    },
    "node_modules/@babel/plugin-transform-property-literals": {
      "version": "7.18.6",
      "resolved": "https://registry.npmjs.org/@babel/plugin-transform-property-literals/-/plugin-transform-property-literals-7.18.6.tgz",
      "integrity": "sha512-cYcs6qlgafTud3PAzrrRNbQtfpQ8+y/+M5tKmksS9+M1ckbH6kzY8MrexEM9mcA6JDsukE19iIRvAyYl463sMg==",
      "dependencies": {
        "@babel/helper-plugin-utils": "^7.18.6"
      },
      "engines": {
        "node": ">=6.9.0"
      },
      "peerDependencies": {
        "@babel/core": "^7.0.0-0"
      }
    },
    "node_modules/@babel/plugin-transform-react-constant-elements": {
      "version": "7.21.3",
      "resolved": "https://registry.npmjs.org/@babel/plugin-transform-react-constant-elements/-/plugin-transform-react-constant-elements-7.21.3.tgz",
      "integrity": "sha512-4DVcFeWe/yDYBLp0kBmOGFJ6N2UYg7coGid1gdxb4co62dy/xISDMaYBXBVXEDhfgMk7qkbcYiGtwd5Q/hwDDQ==",
      "dependencies": {
        "@babel/helper-plugin-utils": "^7.20.2"
      },
      "engines": {
        "node": ">=6.9.0"
      },
      "peerDependencies": {
        "@babel/core": "^7.0.0-0"
      }
    },
    "node_modules/@babel/plugin-transform-react-display-name": {
      "version": "7.18.6",
      "resolved": "https://registry.npmjs.org/@babel/plugin-transform-react-display-name/-/plugin-transform-react-display-name-7.18.6.tgz",
      "integrity": "sha512-TV4sQ+T013n61uMoygyMRm+xf04Bd5oqFpv2jAEQwSZ8NwQA7zeRPg1LMVg2PWi3zWBz+CLKD+v5bcpZ/BS0aA==",
      "dependencies": {
        "@babel/helper-plugin-utils": "^7.18.6"
      },
      "engines": {
        "node": ">=6.9.0"
      },
      "peerDependencies": {
        "@babel/core": "^7.0.0-0"
      }
    },
    "node_modules/@babel/plugin-transform-react-jsx": {
      "version": "7.21.0",
      "resolved": "https://registry.npmjs.org/@babel/plugin-transform-react-jsx/-/plugin-transform-react-jsx-7.21.0.tgz",
      "integrity": "sha512-6OAWljMvQrZjR2DaNhVfRz6dkCAVV+ymcLUmaf8bccGOHn2v5rHJK3tTpij0BuhdYWP4LLaqj5lwcdlpAAPuvg==",
      "dependencies": {
        "@babel/helper-annotate-as-pure": "^7.18.6",
        "@babel/helper-module-imports": "^7.18.6",
        "@babel/helper-plugin-utils": "^7.20.2",
        "@babel/plugin-syntax-jsx": "^7.18.6",
        "@babel/types": "^7.21.0"
      },
      "engines": {
        "node": ">=6.9.0"
      },
      "peerDependencies": {
        "@babel/core": "^7.0.0-0"
      }
    },
    "node_modules/@babel/plugin-transform-react-jsx-development": {
      "version": "7.18.6",
      "resolved": "https://registry.npmjs.org/@babel/plugin-transform-react-jsx-development/-/plugin-transform-react-jsx-development-7.18.6.tgz",
      "integrity": "sha512-SA6HEjwYFKF7WDjWcMcMGUimmw/nhNRDWxr+KaLSCrkD/LMDBvWRmHAYgE1HDeF8KUuI8OAu+RT6EOtKxSW2qA==",
      "dependencies": {
        "@babel/plugin-transform-react-jsx": "^7.18.6"
      },
      "engines": {
        "node": ">=6.9.0"
      },
      "peerDependencies": {
        "@babel/core": "^7.0.0-0"
      }
    },
    "node_modules/@babel/plugin-transform-react-pure-annotations": {
      "version": "7.18.6",
      "resolved": "https://registry.npmjs.org/@babel/plugin-transform-react-pure-annotations/-/plugin-transform-react-pure-annotations-7.18.6.tgz",
      "integrity": "sha512-I8VfEPg9r2TRDdvnHgPepTKvuRomzA8+u+nhY7qSI1fR2hRNebasZEETLyM5mAUr0Ku56OkXJ0I7NHJnO6cJiQ==",
      "dependencies": {
        "@babel/helper-annotate-as-pure": "^7.18.6",
        "@babel/helper-plugin-utils": "^7.18.6"
      },
      "engines": {
        "node": ">=6.9.0"
      },
      "peerDependencies": {
        "@babel/core": "^7.0.0-0"
      }
    },
    "node_modules/@babel/plugin-transform-regenerator": {
      "version": "7.20.5",
      "resolved": "https://registry.npmjs.org/@babel/plugin-transform-regenerator/-/plugin-transform-regenerator-7.20.5.tgz",
      "integrity": "sha512-kW/oO7HPBtntbsahzQ0qSE3tFvkFwnbozz3NWFhLGqH75vLEg+sCGngLlhVkePlCs3Jv0dBBHDzCHxNiFAQKCQ==",
      "dependencies": {
        "@babel/helper-plugin-utils": "^7.20.2",
        "regenerator-transform": "^0.15.1"
      },
      "engines": {
        "node": ">=6.9.0"
      },
      "peerDependencies": {
        "@babel/core": "^7.0.0-0"
      }
    },
    "node_modules/@babel/plugin-transform-reserved-words": {
      "version": "7.18.6",
      "resolved": "https://registry.npmjs.org/@babel/plugin-transform-reserved-words/-/plugin-transform-reserved-words-7.18.6.tgz",
      "integrity": "sha512-oX/4MyMoypzHjFrT1CdivfKZ+XvIPMFXwwxHp/r0Ddy2Vuomt4HDFGmft1TAY2yiTKiNSsh3kjBAzcM8kSdsjA==",
      "dependencies": {
        "@babel/helper-plugin-utils": "^7.18.6"
      },
      "engines": {
        "node": ">=6.9.0"
      },
      "peerDependencies": {
        "@babel/core": "^7.0.0-0"
      }
    },
    "node_modules/@babel/plugin-transform-runtime": {
      "version": "7.21.0",
      "resolved": "https://registry.npmjs.org/@babel/plugin-transform-runtime/-/plugin-transform-runtime-7.21.0.tgz",
      "integrity": "sha512-ReY6pxwSzEU0b3r2/T/VhqMKg/AkceBT19X0UptA3/tYi5Pe2eXgEUH+NNMC5nok6c6XQz5tyVTUpuezRfSMSg==",
      "dependencies": {
        "@babel/helper-module-imports": "^7.18.6",
        "@babel/helper-plugin-utils": "^7.20.2",
        "babel-plugin-polyfill-corejs2": "^0.3.3",
        "babel-plugin-polyfill-corejs3": "^0.6.0",
        "babel-plugin-polyfill-regenerator": "^0.4.1",
        "semver": "^6.3.0"
      },
      "engines": {
        "node": ">=6.9.0"
      },
      "peerDependencies": {
        "@babel/core": "^7.0.0-0"
      }
    },
    "node_modules/@babel/plugin-transform-runtime/node_modules/semver": {
      "version": "6.3.0",
      "resolved": "https://registry.npmjs.org/semver/-/semver-6.3.0.tgz",
      "integrity": "sha512-b39TBaTSfV6yBrapU89p5fKekE2m/NwnDocOVruQFS1/veMgdzuPcnOM34M6CwxW8jH/lxEa5rBoDeUwu5HHTw==",
      "bin": {
        "semver": "bin/semver.js"
      }
    },
    "node_modules/@babel/plugin-transform-shorthand-properties": {
      "version": "7.18.6",
      "resolved": "https://registry.npmjs.org/@babel/plugin-transform-shorthand-properties/-/plugin-transform-shorthand-properties-7.18.6.tgz",
      "integrity": "sha512-eCLXXJqv8okzg86ywZJbRn19YJHU4XUa55oz2wbHhaQVn/MM+XhukiT7SYqp/7o00dg52Rj51Ny+Ecw4oyoygw==",
      "dependencies": {
        "@babel/helper-plugin-utils": "^7.18.6"
      },
      "engines": {
        "node": ">=6.9.0"
      },
      "peerDependencies": {
        "@babel/core": "^7.0.0-0"
      }
    },
    "node_modules/@babel/plugin-transform-spread": {
      "version": "7.20.7",
      "resolved": "https://registry.npmjs.org/@babel/plugin-transform-spread/-/plugin-transform-spread-7.20.7.tgz",
      "integrity": "sha512-ewBbHQ+1U/VnH1fxltbJqDeWBU1oNLG8Dj11uIv3xVf7nrQu0bPGe5Rf716r7K5Qz+SqtAOVswoVunoiBtGhxw==",
      "dependencies": {
        "@babel/helper-plugin-utils": "^7.20.2",
        "@babel/helper-skip-transparent-expression-wrappers": "^7.20.0"
      },
      "engines": {
        "node": ">=6.9.0"
      },
      "peerDependencies": {
        "@babel/core": "^7.0.0-0"
      }
    },
    "node_modules/@babel/plugin-transform-sticky-regex": {
      "version": "7.18.6",
      "resolved": "https://registry.npmjs.org/@babel/plugin-transform-sticky-regex/-/plugin-transform-sticky-regex-7.18.6.tgz",
      "integrity": "sha512-kfiDrDQ+PBsQDO85yj1icueWMfGfJFKN1KCkndygtu/C9+XUfydLC8Iv5UYJqRwy4zk8EcplRxEOeLyjq1gm6Q==",
      "dependencies": {
        "@babel/helper-plugin-utils": "^7.18.6"
      },
      "engines": {
        "node": ">=6.9.0"
      },
      "peerDependencies": {
        "@babel/core": "^7.0.0-0"
      }
    },
    "node_modules/@babel/plugin-transform-template-literals": {
      "version": "7.18.9",
      "resolved": "https://registry.npmjs.org/@babel/plugin-transform-template-literals/-/plugin-transform-template-literals-7.18.9.tgz",
      "integrity": "sha512-S8cOWfT82gTezpYOiVaGHrCbhlHgKhQt8XH5ES46P2XWmX92yisoZywf5km75wv5sYcXDUCLMmMxOLCtthDgMA==",
      "dependencies": {
        "@babel/helper-plugin-utils": "^7.18.9"
      },
      "engines": {
        "node": ">=6.9.0"
      },
      "peerDependencies": {
        "@babel/core": "^7.0.0-0"
      }
    },
    "node_modules/@babel/plugin-transform-typeof-symbol": {
      "version": "7.18.9",
      "resolved": "https://registry.npmjs.org/@babel/plugin-transform-typeof-symbol/-/plugin-transform-typeof-symbol-7.18.9.tgz",
      "integrity": "sha512-SRfwTtF11G2aemAZWivL7PD+C9z52v9EvMqH9BuYbabyPuKUvSWks3oCg6041pT925L4zVFqaVBeECwsmlguEw==",
      "dependencies": {
        "@babel/helper-plugin-utils": "^7.18.9"
      },
      "engines": {
        "node": ">=6.9.0"
      },
      "peerDependencies": {
        "@babel/core": "^7.0.0-0"
      }
    },
    "node_modules/@babel/plugin-transform-typescript": {
      "version": "7.21.3",
      "resolved": "https://registry.npmjs.org/@babel/plugin-transform-typescript/-/plugin-transform-typescript-7.21.3.tgz",
      "integrity": "sha512-RQxPz6Iqt8T0uw/WsJNReuBpWpBqs/n7mNo18sKLoTbMp+UrEekhH+pKSVC7gWz+DNjo9gryfV8YzCiT45RgMw==",
      "dependencies": {
        "@babel/helper-annotate-as-pure": "^7.18.6",
        "@babel/helper-create-class-features-plugin": "^7.21.0",
        "@babel/helper-plugin-utils": "^7.20.2",
        "@babel/plugin-syntax-typescript": "^7.20.0"
      },
      "engines": {
        "node": ">=6.9.0"
      },
      "peerDependencies": {
        "@babel/core": "^7.0.0-0"
      }
    },
    "node_modules/@babel/plugin-transform-unicode-escapes": {
      "version": "7.18.10",
      "resolved": "https://registry.npmjs.org/@babel/plugin-transform-unicode-escapes/-/plugin-transform-unicode-escapes-7.18.10.tgz",
      "integrity": "sha512-kKAdAI+YzPgGY/ftStBFXTI1LZFju38rYThnfMykS+IXy8BVx+res7s2fxf1l8I35DV2T97ezo6+SGrXz6B3iQ==",
      "dependencies": {
        "@babel/helper-plugin-utils": "^7.18.9"
      },
      "engines": {
        "node": ">=6.9.0"
      },
      "peerDependencies": {
        "@babel/core": "^7.0.0-0"
      }
    },
    "node_modules/@babel/plugin-transform-unicode-regex": {
      "version": "7.18.6",
      "resolved": "https://registry.npmjs.org/@babel/plugin-transform-unicode-regex/-/plugin-transform-unicode-regex-7.18.6.tgz",
      "integrity": "sha512-gE7A6Lt7YLnNOL3Pb9BNeZvi+d8l7tcRrG4+pwJjK9hD2xX4mEvjlQW60G9EEmfXVYRPv9VRQcyegIVHCql/AA==",
      "dependencies": {
        "@babel/helper-create-regexp-features-plugin": "^7.18.6",
        "@babel/helper-plugin-utils": "^7.18.6"
      },
      "engines": {
        "node": ">=6.9.0"
      },
      "peerDependencies": {
        "@babel/core": "^7.0.0-0"
      }
    },
    "node_modules/@babel/preset-env": {
      "version": "7.20.2",
      "resolved": "https://registry.npmjs.org/@babel/preset-env/-/preset-env-7.20.2.tgz",
      "integrity": "sha512-1G0efQEWR1EHkKvKHqbG+IN/QdgwfByUpM5V5QroDzGV2t3S/WXNQd693cHiHTlCFMpr9B6FkPFXDA2lQcKoDg==",
      "dependencies": {
        "@babel/compat-data": "^7.20.1",
        "@babel/helper-compilation-targets": "^7.20.0",
        "@babel/helper-plugin-utils": "^7.20.2",
        "@babel/helper-validator-option": "^7.18.6",
        "@babel/plugin-bugfix-safari-id-destructuring-collision-in-function-expression": "^7.18.6",
        "@babel/plugin-bugfix-v8-spread-parameters-in-optional-chaining": "^7.18.9",
        "@babel/plugin-proposal-async-generator-functions": "^7.20.1",
        "@babel/plugin-proposal-class-properties": "^7.18.6",
        "@babel/plugin-proposal-class-static-block": "^7.18.6",
        "@babel/plugin-proposal-dynamic-import": "^7.18.6",
        "@babel/plugin-proposal-export-namespace-from": "^7.18.9",
        "@babel/plugin-proposal-json-strings": "^7.18.6",
        "@babel/plugin-proposal-logical-assignment-operators": "^7.18.9",
        "@babel/plugin-proposal-nullish-coalescing-operator": "^7.18.6",
        "@babel/plugin-proposal-numeric-separator": "^7.18.6",
        "@babel/plugin-proposal-object-rest-spread": "^7.20.2",
        "@babel/plugin-proposal-optional-catch-binding": "^7.18.6",
        "@babel/plugin-proposal-optional-chaining": "^7.18.9",
        "@babel/plugin-proposal-private-methods": "^7.18.6",
        "@babel/plugin-proposal-private-property-in-object": "^7.18.6",
        "@babel/plugin-proposal-unicode-property-regex": "^7.18.6",
        "@babel/plugin-syntax-async-generators": "^7.8.4",
        "@babel/plugin-syntax-class-properties": "^7.12.13",
        "@babel/plugin-syntax-class-static-block": "^7.14.5",
        "@babel/plugin-syntax-dynamic-import": "^7.8.3",
        "@babel/plugin-syntax-export-namespace-from": "^7.8.3",
        "@babel/plugin-syntax-import-assertions": "^7.20.0",
        "@babel/plugin-syntax-json-strings": "^7.8.3",
        "@babel/plugin-syntax-logical-assignment-operators": "^7.10.4",
        "@babel/plugin-syntax-nullish-coalescing-operator": "^7.8.3",
        "@babel/plugin-syntax-numeric-separator": "^7.10.4",
        "@babel/plugin-syntax-object-rest-spread": "^7.8.3",
        "@babel/plugin-syntax-optional-catch-binding": "^7.8.3",
        "@babel/plugin-syntax-optional-chaining": "^7.8.3",
        "@babel/plugin-syntax-private-property-in-object": "^7.14.5",
        "@babel/plugin-syntax-top-level-await": "^7.14.5",
        "@babel/plugin-transform-arrow-functions": "^7.18.6",
        "@babel/plugin-transform-async-to-generator": "^7.18.6",
        "@babel/plugin-transform-block-scoped-functions": "^7.18.6",
        "@babel/plugin-transform-block-scoping": "^7.20.2",
        "@babel/plugin-transform-classes": "^7.20.2",
        "@babel/plugin-transform-computed-properties": "^7.18.9",
        "@babel/plugin-transform-destructuring": "^7.20.2",
        "@babel/plugin-transform-dotall-regex": "^7.18.6",
        "@babel/plugin-transform-duplicate-keys": "^7.18.9",
        "@babel/plugin-transform-exponentiation-operator": "^7.18.6",
        "@babel/plugin-transform-for-of": "^7.18.8",
        "@babel/plugin-transform-function-name": "^7.18.9",
        "@babel/plugin-transform-literals": "^7.18.9",
        "@babel/plugin-transform-member-expression-literals": "^7.18.6",
        "@babel/plugin-transform-modules-amd": "^7.19.6",
        "@babel/plugin-transform-modules-commonjs": "^7.19.6",
        "@babel/plugin-transform-modules-systemjs": "^7.19.6",
        "@babel/plugin-transform-modules-umd": "^7.18.6",
        "@babel/plugin-transform-named-capturing-groups-regex": "^7.19.1",
        "@babel/plugin-transform-new-target": "^7.18.6",
        "@babel/plugin-transform-object-super": "^7.18.6",
        "@babel/plugin-transform-parameters": "^7.20.1",
        "@babel/plugin-transform-property-literals": "^7.18.6",
        "@babel/plugin-transform-regenerator": "^7.18.6",
        "@babel/plugin-transform-reserved-words": "^7.18.6",
        "@babel/plugin-transform-shorthand-properties": "^7.18.6",
        "@babel/plugin-transform-spread": "^7.19.0",
        "@babel/plugin-transform-sticky-regex": "^7.18.6",
        "@babel/plugin-transform-template-literals": "^7.18.9",
        "@babel/plugin-transform-typeof-symbol": "^7.18.9",
        "@babel/plugin-transform-unicode-escapes": "^7.18.10",
        "@babel/plugin-transform-unicode-regex": "^7.18.6",
        "@babel/preset-modules": "^0.1.5",
        "@babel/types": "^7.20.2",
        "babel-plugin-polyfill-corejs2": "^0.3.3",
        "babel-plugin-polyfill-corejs3": "^0.6.0",
        "babel-plugin-polyfill-regenerator": "^0.4.1",
        "core-js-compat": "^3.25.1",
        "semver": "^6.3.0"
      },
      "engines": {
        "node": ">=6.9.0"
      },
      "peerDependencies": {
        "@babel/core": "^7.0.0-0"
      }
    },
    "node_modules/@babel/preset-env/node_modules/semver": {
      "version": "6.3.0",
      "resolved": "https://registry.npmjs.org/semver/-/semver-6.3.0.tgz",
      "integrity": "sha512-b39TBaTSfV6yBrapU89p5fKekE2m/NwnDocOVruQFS1/veMgdzuPcnOM34M6CwxW8jH/lxEa5rBoDeUwu5HHTw==",
      "bin": {
        "semver": "bin/semver.js"
      }
    },
    "node_modules/@babel/preset-modules": {
      "version": "0.1.5",
      "resolved": "https://registry.npmjs.org/@babel/preset-modules/-/preset-modules-0.1.5.tgz",
      "integrity": "sha512-A57th6YRG7oR3cq/yt/Y84MvGgE0eJG2F1JLhKuyG+jFxEgrd/HAMJatiFtmOiZurz+0DkrvbheCLaV5f2JfjA==",
      "dependencies": {
        "@babel/helper-plugin-utils": "^7.0.0",
        "@babel/plugin-proposal-unicode-property-regex": "^7.4.4",
        "@babel/plugin-transform-dotall-regex": "^7.4.4",
        "@babel/types": "^7.4.4",
        "esutils": "^2.0.2"
      },
      "peerDependencies": {
        "@babel/core": "^7.0.0-0"
      }
    },
    "node_modules/@babel/preset-react": {
      "version": "7.18.6",
      "resolved": "https://registry.npmjs.org/@babel/preset-react/-/preset-react-7.18.6.tgz",
      "integrity": "sha512-zXr6atUmyYdiWRVLOZahakYmOBHtWc2WGCkP8PYTgZi0iJXDY2CN180TdrIW4OGOAdLc7TifzDIvtx6izaRIzg==",
      "dependencies": {
        "@babel/helper-plugin-utils": "^7.18.6",
        "@babel/helper-validator-option": "^7.18.6",
        "@babel/plugin-transform-react-display-name": "^7.18.6",
        "@babel/plugin-transform-react-jsx": "^7.18.6",
        "@babel/plugin-transform-react-jsx-development": "^7.18.6",
        "@babel/plugin-transform-react-pure-annotations": "^7.18.6"
      },
      "engines": {
        "node": ">=6.9.0"
      },
      "peerDependencies": {
        "@babel/core": "^7.0.0-0"
      }
    },
    "node_modules/@babel/preset-typescript": {
      "version": "7.21.0",
      "resolved": "https://registry.npmjs.org/@babel/preset-typescript/-/preset-typescript-7.21.0.tgz",
      "integrity": "sha512-myc9mpoVA5m1rF8K8DgLEatOYFDpwC+RkMkjZ0Du6uI62YvDe8uxIEYVs/VCdSJ097nlALiU/yBC7//3nI+hNg==",
      "dependencies": {
        "@babel/helper-plugin-utils": "^7.20.2",
        "@babel/helper-validator-option": "^7.21.0",
        "@babel/plugin-transform-typescript": "^7.21.0"
      },
      "engines": {
        "node": ">=6.9.0"
      },
      "peerDependencies": {
        "@babel/core": "^7.0.0-0"
      }
    },
    "node_modules/@babel/regjsgen": {
      "version": "0.8.0",
      "resolved": "https://registry.npmjs.org/@babel/regjsgen/-/regjsgen-0.8.0.tgz",
      "integrity": "sha512-x/rqGMdzj+fWZvCOYForTghzbtqPDZ5gPwaoNGHdgDfF2QA/XZbCBp4Moo5scrkAMPhB7z26XM/AaHuIJdgauA=="
    },
    "node_modules/@babel/runtime": {
      "version": "7.21.0",
      "resolved": "https://registry.npmjs.org/@babel/runtime/-/runtime-7.21.0.tgz",
      "integrity": "sha512-xwII0//EObnq89Ji5AKYQaRYiW/nZ3llSv29d49IuxPhKbtJoLP+9QUUZ4nVragQVtaVGeZrpB+ZtG/Pdy/POw==",
      "dependencies": {
        "regenerator-runtime": "^0.13.11"
      },
      "engines": {
        "node": ">=6.9.0"
      }
    },
    "node_modules/@babel/template": {
      "version": "7.20.7",
      "resolved": "https://registry.npmjs.org/@babel/template/-/template-7.20.7.tgz",
      "integrity": "sha512-8SegXApWe6VoNw0r9JHpSteLKTpTiLZ4rMlGIm9JQ18KiCtyQiAMEazujAHrUS5flrcqYZa75ukev3P6QmUwUw==",
      "dependencies": {
        "@babel/code-frame": "^7.18.6",
        "@babel/parser": "^7.20.7",
        "@babel/types": "^7.20.7"
      },
      "engines": {
        "node": ">=6.9.0"
      }
    },
    "node_modules/@babel/traverse": {
      "version": "7.21.3",
      "resolved": "https://registry.npmjs.org/@babel/traverse/-/traverse-7.21.3.tgz",
      "integrity": "sha512-XLyopNeaTancVitYZe2MlUEvgKb6YVVPXzofHgqHijCImG33b/uTurMS488ht/Hbsb2XK3U2BnSTxKVNGV3nGQ==",
      "dependencies": {
        "@babel/code-frame": "^7.18.6",
        "@babel/generator": "^7.21.3",
        "@babel/helper-environment-visitor": "^7.18.9",
        "@babel/helper-function-name": "^7.21.0",
        "@babel/helper-hoist-variables": "^7.18.6",
        "@babel/helper-split-export-declaration": "^7.18.6",
        "@babel/parser": "^7.21.3",
        "@babel/types": "^7.21.3",
        "debug": "^4.1.0",
        "globals": "^11.1.0"
      },
      "engines": {
        "node": ">=6.9.0"
      }
    },
    "node_modules/@babel/types": {
      "version": "7.21.3",
      "resolved": "https://registry.npmjs.org/@babel/types/-/types-7.21.3.tgz",
      "integrity": "sha512-sBGdETxC+/M4o/zKC0sl6sjWv62WFR/uzxrJ6uYyMLZOUlPnwzw0tKgVHOXxaAd5l2g8pEDM5RZ495GPQI77kg==",
      "dependencies": {
        "@babel/helper-string-parser": "^7.19.4",
        "@babel/helper-validator-identifier": "^7.19.1",
        "to-fast-properties": "^2.0.0"
      },
      "engines": {
        "node": ">=6.9.0"
      }
    },
    "node_modules/@bcoe/v8-coverage": {
      "version": "0.2.3",
      "resolved": "https://registry.npmjs.org/@bcoe/v8-coverage/-/v8-coverage-0.2.3.tgz",
      "integrity": "sha512-0hYQ8SB4Db5zvZB4axdMHGwEaQjkZzFjQiN9LVYvIFB2nSUHW9tYpxWriPrWDASIxiaXax83REcLxuSdnGPZtw=="
    },
    "node_modules/@csstools/normalize.css": {
      "version": "12.0.0",
      "resolved": "https://registry.npmjs.org/@csstools/normalize.css/-/normalize.css-12.0.0.tgz",
      "integrity": "sha512-M0qqxAcwCsIVfpFQSlGN5XjXWu8l5JDZN+fPt1LeW5SZexQTgnaEvgXAY+CeygRw0EeppWHi12JxESWiWrB0Sg=="
    },
    "node_modules/@csstools/postcss-cascade-layers": {
      "version": "1.1.1",
      "resolved": "https://registry.npmjs.org/@csstools/postcss-cascade-layers/-/postcss-cascade-layers-1.1.1.tgz",
      "integrity": "sha512-+KdYrpKC5TgomQr2DlZF4lDEpHcoxnj5IGddYYfBWJAKfj1JtuHUIqMa+E1pJJ+z3kvDViWMqyqPlG4Ja7amQA==",
      "dependencies": {
        "@csstools/selector-specificity": "^2.0.2",
        "postcss-selector-parser": "^6.0.10"
      },
      "engines": {
        "node": "^12 || ^14 || >=16"
      },
      "funding": {
        "type": "opencollective",
        "url": "https://opencollective.com/csstools"
      },
      "peerDependencies": {
        "postcss": "^8.2"
      }
    },
    "node_modules/@csstools/postcss-color-function": {
      "version": "1.1.1",
      "resolved": "https://registry.npmjs.org/@csstools/postcss-color-function/-/postcss-color-function-1.1.1.tgz",
      "integrity": "sha512-Bc0f62WmHdtRDjf5f3e2STwRAl89N2CLb+9iAwzrv4L2hncrbDwnQD9PCq0gtAt7pOI2leIV08HIBUd4jxD8cw==",
      "dependencies": {
        "@csstools/postcss-progressive-custom-properties": "^1.1.0",
        "postcss-value-parser": "^4.2.0"
      },
      "engines": {
        "node": "^12 || ^14 || >=16"
      },
      "funding": {
        "type": "opencollective",
        "url": "https://opencollective.com/csstools"
      },
      "peerDependencies": {
        "postcss": "^8.2"
      }
    },
    "node_modules/@csstools/postcss-font-format-keywords": {
      "version": "1.0.1",
      "resolved": "https://registry.npmjs.org/@csstools/postcss-font-format-keywords/-/postcss-font-format-keywords-1.0.1.tgz",
      "integrity": "sha512-ZgrlzuUAjXIOc2JueK0X5sZDjCtgimVp/O5CEqTcs5ShWBa6smhWYbS0x5cVc/+rycTDbjjzoP0KTDnUneZGOg==",
      "dependencies": {
        "postcss-value-parser": "^4.2.0"
      },
      "engines": {
        "node": "^12 || ^14 || >=16"
      },
      "funding": {
        "type": "opencollective",
        "url": "https://opencollective.com/csstools"
      },
      "peerDependencies": {
        "postcss": "^8.2"
      }
    },
    "node_modules/@csstools/postcss-hwb-function": {
      "version": "1.0.2",
      "resolved": "https://registry.npmjs.org/@csstools/postcss-hwb-function/-/postcss-hwb-function-1.0.2.tgz",
      "integrity": "sha512-YHdEru4o3Rsbjmu6vHy4UKOXZD+Rn2zmkAmLRfPet6+Jz4Ojw8cbWxe1n42VaXQhD3CQUXXTooIy8OkVbUcL+w==",
      "dependencies": {
        "postcss-value-parser": "^4.2.0"
      },
      "engines": {
        "node": "^12 || ^14 || >=16"
      },
      "funding": {
        "type": "opencollective",
        "url": "https://opencollective.com/csstools"
      },
      "peerDependencies": {
        "postcss": "^8.2"
      }
    },
    "node_modules/@csstools/postcss-ic-unit": {
      "version": "1.0.1",
      "resolved": "https://registry.npmjs.org/@csstools/postcss-ic-unit/-/postcss-ic-unit-1.0.1.tgz",
      "integrity": "sha512-Ot1rcwRAaRHNKC9tAqoqNZhjdYBzKk1POgWfhN4uCOE47ebGcLRqXjKkApVDpjifL6u2/55ekkpnFcp+s/OZUw==",
      "dependencies": {
        "@csstools/postcss-progressive-custom-properties": "^1.1.0",
        "postcss-value-parser": "^4.2.0"
      },
      "engines": {
        "node": "^12 || ^14 || >=16"
      },
      "funding": {
        "type": "opencollective",
        "url": "https://opencollective.com/csstools"
      },
      "peerDependencies": {
        "postcss": "^8.2"
      }
    },
    "node_modules/@csstools/postcss-is-pseudo-class": {
      "version": "2.0.7",
      "resolved": "https://registry.npmjs.org/@csstools/postcss-is-pseudo-class/-/postcss-is-pseudo-class-2.0.7.tgz",
      "integrity": "sha512-7JPeVVZHd+jxYdULl87lvjgvWldYu+Bc62s9vD/ED6/QTGjy0jy0US/f6BG53sVMTBJ1lzKZFpYmofBN9eaRiA==",
      "dependencies": {
        "@csstools/selector-specificity": "^2.0.0",
        "postcss-selector-parser": "^6.0.10"
      },
      "engines": {
        "node": "^12 || ^14 || >=16"
      },
      "funding": {
        "type": "opencollective",
        "url": "https://opencollective.com/csstools"
      },
      "peerDependencies": {
        "postcss": "^8.2"
      }
    },
    "node_modules/@csstools/postcss-nested-calc": {
      "version": "1.0.0",
      "resolved": "https://registry.npmjs.org/@csstools/postcss-nested-calc/-/postcss-nested-calc-1.0.0.tgz",
      "integrity": "sha512-JCsQsw1wjYwv1bJmgjKSoZNvf7R6+wuHDAbi5f/7MbFhl2d/+v+TvBTU4BJH3G1X1H87dHl0mh6TfYogbT/dJQ==",
      "dependencies": {
        "postcss-value-parser": "^4.2.0"
      },
      "engines": {
        "node": "^12 || ^14 || >=16"
      },
      "funding": {
        "type": "opencollective",
        "url": "https://opencollective.com/csstools"
      },
      "peerDependencies": {
        "postcss": "^8.2"
      }
    },
    "node_modules/@csstools/postcss-normalize-display-values": {
      "version": "1.0.1",
      "resolved": "https://registry.npmjs.org/@csstools/postcss-normalize-display-values/-/postcss-normalize-display-values-1.0.1.tgz",
      "integrity": "sha512-jcOanIbv55OFKQ3sYeFD/T0Ti7AMXc9nM1hZWu8m/2722gOTxFg7xYu4RDLJLeZmPUVQlGzo4jhzvTUq3x4ZUw==",
      "dependencies": {
        "postcss-value-parser": "^4.2.0"
      },
      "engines": {
        "node": "^12 || ^14 || >=16"
      },
      "funding": {
        "type": "opencollective",
        "url": "https://opencollective.com/csstools"
      },
      "peerDependencies": {
        "postcss": "^8.2"
      }
    },
    "node_modules/@csstools/postcss-oklab-function": {
      "version": "1.1.1",
      "resolved": "https://registry.npmjs.org/@csstools/postcss-oklab-function/-/postcss-oklab-function-1.1.1.tgz",
      "integrity": "sha512-nJpJgsdA3dA9y5pgyb/UfEzE7W5Ka7u0CX0/HIMVBNWzWemdcTH3XwANECU6anWv/ao4vVNLTMxhiPNZsTK6iA==",
      "dependencies": {
        "@csstools/postcss-progressive-custom-properties": "^1.1.0",
        "postcss-value-parser": "^4.2.0"
      },
      "engines": {
        "node": "^12 || ^14 || >=16"
      },
      "funding": {
        "type": "opencollective",
        "url": "https://opencollective.com/csstools"
      },
      "peerDependencies": {
        "postcss": "^8.2"
      }
    },
    "node_modules/@csstools/postcss-progressive-custom-properties": {
      "version": "1.3.0",
      "resolved": "https://registry.npmjs.org/@csstools/postcss-progressive-custom-properties/-/postcss-progressive-custom-properties-1.3.0.tgz",
      "integrity": "sha512-ASA9W1aIy5ygskZYuWams4BzafD12ULvSypmaLJT2jvQ8G0M3I8PRQhC0h7mG0Z3LI05+agZjqSR9+K9yaQQjA==",
      "dependencies": {
        "postcss-value-parser": "^4.2.0"
      },
      "engines": {
        "node": "^12 || ^14 || >=16"
      },
      "peerDependencies": {
        "postcss": "^8.3"
      }
    },
    "node_modules/@csstools/postcss-stepped-value-functions": {
      "version": "1.0.1",
      "resolved": "https://registry.npmjs.org/@csstools/postcss-stepped-value-functions/-/postcss-stepped-value-functions-1.0.1.tgz",
      "integrity": "sha512-dz0LNoo3ijpTOQqEJLY8nyaapl6umbmDcgj4AD0lgVQ572b2eqA1iGZYTTWhrcrHztWDDRAX2DGYyw2VBjvCvQ==",
      "dependencies": {
        "postcss-value-parser": "^4.2.0"
      },
      "engines": {
        "node": "^12 || ^14 || >=16"
      },
      "funding": {
        "type": "opencollective",
        "url": "https://opencollective.com/csstools"
      },
      "peerDependencies": {
        "postcss": "^8.2"
      }
    },
    "node_modules/@csstools/postcss-text-decoration-shorthand": {
      "version": "1.0.0",
      "resolved": "https://registry.npmjs.org/@csstools/postcss-text-decoration-shorthand/-/postcss-text-decoration-shorthand-1.0.0.tgz",
      "integrity": "sha512-c1XwKJ2eMIWrzQenN0XbcfzckOLLJiczqy+YvfGmzoVXd7pT9FfObiSEfzs84bpE/VqfpEuAZ9tCRbZkZxxbdw==",
      "dependencies": {
        "postcss-value-parser": "^4.2.0"
      },
      "engines": {
        "node": "^12 || ^14 || >=16"
      },
      "funding": {
        "type": "opencollective",
        "url": "https://opencollective.com/csstools"
      },
      "peerDependencies": {
        "postcss": "^8.2"
      }
    },
    "node_modules/@csstools/postcss-trigonometric-functions": {
      "version": "1.0.2",
      "resolved": "https://registry.npmjs.org/@csstools/postcss-trigonometric-functions/-/postcss-trigonometric-functions-1.0.2.tgz",
      "integrity": "sha512-woKaLO///4bb+zZC2s80l+7cm07M7268MsyG3M0ActXXEFi6SuhvriQYcb58iiKGbjwwIU7n45iRLEHypB47Og==",
      "dependencies": {
        "postcss-value-parser": "^4.2.0"
      },
      "engines": {
        "node": "^14 || >=16"
      },
      "funding": {
        "type": "opencollective",
        "url": "https://opencollective.com/csstools"
      },
      "peerDependencies": {
        "postcss": "^8.2"
      }
    },
    "node_modules/@csstools/postcss-unset-value": {
      "version": "1.0.2",
      "resolved": "https://registry.npmjs.org/@csstools/postcss-unset-value/-/postcss-unset-value-1.0.2.tgz",
      "integrity": "sha512-c8J4roPBILnelAsdLr4XOAR/GsTm0GJi4XpcfvoWk3U6KiTCqiFYc63KhRMQQX35jYMp4Ao8Ij9+IZRgMfJp1g==",
      "engines": {
        "node": "^12 || ^14 || >=16"
      },
      "funding": {
        "type": "opencollective",
        "url": "https://opencollective.com/csstools"
      },
      "peerDependencies": {
        "postcss": "^8.2"
      }
    },
    "node_modules/@csstools/selector-specificity": {
      "version": "2.2.0",
      "resolved": "https://registry.npmjs.org/@csstools/selector-specificity/-/selector-specificity-2.2.0.tgz",
      "integrity": "sha512-+OJ9konv95ClSTOJCmMZqpd5+YGsB2S+x6w3E1oaM8UuR5j8nTNHYSz8c9BEPGDOCMQYIEEGlVPj/VY64iTbGw==",
      "engines": {
        "node": "^14 || ^16 || >=18"
      },
      "funding": {
        "type": "opencollective",
        "url": "https://opencollective.com/csstools"
      },
      "peerDependencies": {
        "postcss-selector-parser": "^6.0.10"
      }
    },
    "node_modules/@eslint-community/eslint-utils": {
      "version": "4.3.0",
      "resolved": "https://registry.npmjs.org/@eslint-community/eslint-utils/-/eslint-utils-4.3.0.tgz",
      "integrity": "sha512-v3oplH6FYCULtFuCeqyuTd9D2WKO937Dxdq+GmHOLL72TTRriLxz2VLlNfkZRsvj6PKnOPAtuT6dwrs/pA5DvA==",
      "dependencies": {
        "eslint-visitor-keys": "^3.3.0"
      },
      "engines": {
        "node": "^12.22.0 || ^14.17.0 || >=16.0.0"
      },
      "peerDependencies": {
        "eslint": "^6.0.0 || ^7.0.0 || >=8.0.0"
      }
    },
    "node_modules/@eslint-community/regexpp": {
      "version": "4.4.1",
      "resolved": "https://registry.npmjs.org/@eslint-community/regexpp/-/regexpp-4.4.1.tgz",
      "integrity": "sha512-BISJ6ZE4xQsuL/FmsyRaiffpq977bMlsKfGHTQrOGFErfByxIe6iZTxPf/00Zon9b9a7iUykfQwejN3s2ZW/Bw==",
      "engines": {
        "node": "^12.0.0 || ^14.0.0 || >=16.0.0"
      }
    },
    "node_modules/@eslint/eslintrc": {
      "version": "2.0.1",
      "resolved": "https://registry.npmjs.org/@eslint/eslintrc/-/eslintrc-2.0.1.tgz",
      "integrity": "sha512-eFRmABvW2E5Ho6f5fHLqgena46rOj7r7OKHYfLElqcBfGFHHpjBhivyi5+jOEQuSpdc/1phIZJlbC2te+tZNIw==",
      "dependencies": {
        "ajv": "^6.12.4",
        "debug": "^4.3.2",
        "espree": "^9.5.0",
        "globals": "^13.19.0",
        "ignore": "^5.2.0",
        "import-fresh": "^3.2.1",
        "js-yaml": "^4.1.0",
        "minimatch": "^3.1.2",
        "strip-json-comments": "^3.1.1"
      },
      "engines": {
        "node": "^12.22.0 || ^14.17.0 || >=16.0.0"
      },
      "funding": {
        "url": "https://opencollective.com/eslint"
      }
    },
    "node_modules/@eslint/eslintrc/node_modules/argparse": {
      "version": "2.0.1",
      "resolved": "https://registry.npmjs.org/argparse/-/argparse-2.0.1.tgz",
      "integrity": "sha512-8+9WqebbFzpX9OR+Wa6O29asIogeRMzcGtAINdpMHHyAg10f05aSFVBbcEqGf/PXw1EjAZ+q2/bEBg3DvurK3Q=="
    },
    "node_modules/@eslint/eslintrc/node_modules/globals": {
      "version": "13.20.0",
      "resolved": "https://registry.npmjs.org/globals/-/globals-13.20.0.tgz",
      "integrity": "sha512-Qg5QtVkCy/kv3FUSlu4ukeZDVf9ee0iXLAUYX13gbR17bnejFTzr4iS9bY7kwCf1NztRNm1t91fjOiyx4CSwPQ==",
      "dependencies": {
        "type-fest": "^0.20.2"
      },
      "engines": {
        "node": ">=8"
      },
      "funding": {
        "url": "https://github.com/sponsors/sindresorhus"
      }
    },
    "node_modules/@eslint/eslintrc/node_modules/js-yaml": {
      "version": "4.1.0",
      "resolved": "https://registry.npmjs.org/js-yaml/-/js-yaml-4.1.0.tgz",
      "integrity": "sha512-wpxZs9NoxZaJESJGIZTyDEaYpl0FKSA+FB9aJiyemKhMwkxQg63h4T1KJgUGHpTqPDNRcmmYLugrRjJlBtWvRA==",
      "dependencies": {
        "argparse": "^2.0.1"
      },
      "bin": {
        "js-yaml": "bin/js-yaml.js"
      }
    },
    "node_modules/@eslint/eslintrc/node_modules/type-fest": {
      "version": "0.20.2",
      "resolved": "https://registry.npmjs.org/type-fest/-/type-fest-0.20.2.tgz",
      "integrity": "sha512-Ne+eE4r0/iWnpAxD852z3A+N0Bt5RN//NjJwRd2VFHEmrywxf5vsZlh4R6lixl6B+wz/8d+maTSAkN1FIkI3LQ==",
      "engines": {
        "node": ">=10"
      },
      "funding": {
        "url": "https://github.com/sponsors/sindresorhus"
      }
    },
    "node_modules/@eslint/js": {
      "version": "8.36.0",
      "resolved": "https://registry.npmjs.org/@eslint/js/-/js-8.36.0.tgz",
      "integrity": "sha512-lxJ9R5ygVm8ZWgYdUweoq5ownDlJ4upvoWmO4eLxBYHdMo+vZ/Rx0EN6MbKWDJOSUGrqJy2Gt+Dyv/VKml0fjg==",
      "engines": {
        "node": "^12.22.0 || ^14.17.0 || >=16.0.0"
      }
    },
    "node_modules/@humanwhocodes/config-array": {
      "version": "0.11.8",
      "resolved": "https://registry.npmjs.org/@humanwhocodes/config-array/-/config-array-0.11.8.tgz",
      "integrity": "sha512-UybHIJzJnR5Qc/MsD9Kr+RpO2h+/P1GhOwdiLPXK5TWk5sgTdu88bTD9UP+CKbPPh5Rni1u0GjAdYQLemG8g+g==",
      "dependencies": {
        "@humanwhocodes/object-schema": "^1.2.1",
        "debug": "^4.1.1",
        "minimatch": "^3.0.5"
      },
      "engines": {
        "node": ">=10.10.0"
      }
    },
    "node_modules/@humanwhocodes/module-importer": {
      "version": "1.0.1",
      "resolved": "https://registry.npmjs.org/@humanwhocodes/module-importer/-/module-importer-1.0.1.tgz",
      "integrity": "sha512-bxveV4V8v5Yb4ncFTT3rPSgZBOpCkjfK0y4oVVVJwIuDVBRMDXrPyXRL988i5ap9m9bnyEEjWfm5WkBmtffLfA==",
      "engines": {
        "node": ">=12.22"
      },
      "funding": {
        "type": "github",
        "url": "https://github.com/sponsors/nzakas"
      }
    },
    "node_modules/@humanwhocodes/object-schema": {
      "version": "1.2.1",
      "resolved": "https://registry.npmjs.org/@humanwhocodes/object-schema/-/object-schema-1.2.1.tgz",
      "integrity": "sha512-ZnQMnLV4e7hDlUvw8H+U8ASL02SS2Gn6+9Ac3wGGLIe7+je2AeAOxPY+izIPJDfFDb7eDjev0Us8MO1iFRN8hA=="
    },
    "node_modules/@istanbuljs/load-nyc-config": {
      "version": "1.1.0",
      "resolved": "https://registry.npmjs.org/@istanbuljs/load-nyc-config/-/load-nyc-config-1.1.0.tgz",
      "integrity": "sha512-VjeHSlIzpv/NyD3N0YuHfXOPDIixcA1q2ZV98wsMqcYlPmv2n3Yb2lYP9XMElnaFVXg5A7YLTeLu6V84uQDjmQ==",
      "dependencies": {
        "camelcase": "^5.3.1",
        "find-up": "^4.1.0",
        "get-package-type": "^0.1.0",
        "js-yaml": "^3.13.1",
        "resolve-from": "^5.0.0"
      },
      "engines": {
        "node": ">=8"
      }
    },
    "node_modules/@istanbuljs/load-nyc-config/node_modules/camelcase": {
      "version": "5.3.1",
      "resolved": "https://registry.npmjs.org/camelcase/-/camelcase-5.3.1.tgz",
      "integrity": "sha512-L28STB170nwWS63UjtlEOE3dldQApaJXZkOI1uMFfzf3rRuPegHaHesyee+YxQ+W6SvRDQV6UrdOdRiR153wJg==",
      "engines": {
        "node": ">=6"
      }
    },
    "node_modules/@istanbuljs/load-nyc-config/node_modules/find-up": {
      "version": "4.1.0",
      "resolved": "https://registry.npmjs.org/find-up/-/find-up-4.1.0.tgz",
      "integrity": "sha512-PpOwAdQ/YlXQ2vj8a3h8IipDuYRi3wceVQQGYWxNINccq40Anw7BlsEXCMbt1Zt+OLA6Fq9suIpIWD0OsnISlw==",
      "dependencies": {
        "locate-path": "^5.0.0",
        "path-exists": "^4.0.0"
      },
      "engines": {
        "node": ">=8"
      }
    },
    "node_modules/@istanbuljs/load-nyc-config/node_modules/locate-path": {
      "version": "5.0.0",
      "resolved": "https://registry.npmjs.org/locate-path/-/locate-path-5.0.0.tgz",
      "integrity": "sha512-t7hw9pI+WvuwNJXwk5zVHpyhIqzg2qTlklJOf0mVxGSbe3Fp2VieZcduNYjaLDoy6p9uGpQEGWG87WpMKlNq8g==",
      "dependencies": {
        "p-locate": "^4.1.0"
      },
      "engines": {
        "node": ">=8"
      }
    },
    "node_modules/@istanbuljs/load-nyc-config/node_modules/p-limit": {
      "version": "2.3.0",
      "resolved": "https://registry.npmjs.org/p-limit/-/p-limit-2.3.0.tgz",
      "integrity": "sha512-//88mFWSJx8lxCzwdAABTJL2MyWB12+eIY7MDL2SqLmAkeKU9qxRvWuSyTjm3FUmpBEMuFfckAIqEaVGUDxb6w==",
      "dependencies": {
        "p-try": "^2.0.0"
      },
      "engines": {
        "node": ">=6"
      },
      "funding": {
        "url": "https://github.com/sponsors/sindresorhus"
      }
    },
    "node_modules/@istanbuljs/load-nyc-config/node_modules/p-locate": {
      "version": "4.1.0",
      "resolved": "https://registry.npmjs.org/p-locate/-/p-locate-4.1.0.tgz",
      "integrity": "sha512-R79ZZ/0wAxKGu3oYMlz8jy/kbhsNrS7SKZ7PxEHBgJ5+F2mtFW2fK2cOtBh1cHYkQsbzFV7I+EoRKe6Yt0oK7A==",
      "dependencies": {
        "p-limit": "^2.2.0"
      },
      "engines": {
        "node": ">=8"
      }
    },
    "node_modules/@istanbuljs/schema": {
      "version": "0.1.3",
      "resolved": "https://registry.npmjs.org/@istanbuljs/schema/-/schema-0.1.3.tgz",
      "integrity": "sha512-ZXRY4jNvVgSVQ8DL3LTcakaAtXwTVUxE81hslsyD2AtoXW/wVob10HkOJ1X/pAlcI7D+2YoZKg5do8G/w6RYgA==",
      "engines": {
        "node": ">=8"
      }
    },
    "node_modules/@jest/console": {
      "version": "27.5.1",
      "resolved": "https://registry.npmjs.org/@jest/console/-/console-27.5.1.tgz",
      "integrity": "sha512-kZ/tNpS3NXn0mlXXXPNuDZnb4c0oZ20r4K5eemM2k30ZC3G0T02nXUvyhf5YdbXWHPEJLc9qGLxEZ216MdL+Zg==",
      "dependencies": {
        "@jest/types": "^27.5.1",
        "@types/node": "*",
        "chalk": "^4.0.0",
        "jest-message-util": "^27.5.1",
        "jest-util": "^27.5.1",
        "slash": "^3.0.0"
      },
      "engines": {
        "node": "^10.13.0 || ^12.13.0 || ^14.15.0 || >=15.0.0"
      }
    },
    "node_modules/@jest/console/node_modules/ansi-styles": {
      "version": "4.3.0",
      "resolved": "https://registry.npmjs.org/ansi-styles/-/ansi-styles-4.3.0.tgz",
      "integrity": "sha512-zbB9rCJAT1rbjiVDb2hqKFHNYLxgtk8NURxZ3IZwD3F6NtxbXZQCnnSi1Lkx+IDohdPlFp222wVALIheZJQSEg==",
      "dependencies": {
        "color-convert": "^2.0.1"
      },
      "engines": {
        "node": ">=8"
      },
      "funding": {
        "url": "https://github.com/chalk/ansi-styles?sponsor=1"
      }
    },
    "node_modules/@jest/console/node_modules/chalk": {
      "version": "4.1.2",
      "resolved": "https://registry.npmjs.org/chalk/-/chalk-4.1.2.tgz",
      "integrity": "sha512-oKnbhFyRIXpUuez8iBMmyEa4nbj4IOQyuhc/wy9kY7/WVPcwIO9VA668Pu8RkO7+0G76SLROeyw9CpQ061i4mA==",
      "dependencies": {
        "ansi-styles": "^4.1.0",
        "supports-color": "^7.1.0"
      },
      "engines": {
        "node": ">=10"
      },
      "funding": {
        "url": "https://github.com/chalk/chalk?sponsor=1"
      }
    },
    "node_modules/@jest/console/node_modules/color-convert": {
      "version": "2.0.1",
      "resolved": "https://registry.npmjs.org/color-convert/-/color-convert-2.0.1.tgz",
      "integrity": "sha512-RRECPsj7iu/xb5oKYcsFHSppFNnsj/52OVTRKb4zP5onXwVF3zVmmToNcOfGC+CRDpfK/U584fMg38ZHCaElKQ==",
      "dependencies": {
        "color-name": "~1.1.4"
      },
      "engines": {
        "node": ">=7.0.0"
      }
    },
    "node_modules/@jest/console/node_modules/color-name": {
      "version": "1.1.4",
      "resolved": "https://registry.npmjs.org/color-name/-/color-name-1.1.4.tgz",
      "integrity": "sha512-dOy+3AuW3a2wNbZHIuMZpTcgjGuLU/uBL/ubcZF9OXbDo8ff4O8yVp5Bf0efS8uEoYo5q4Fx7dY9OgQGXgAsQA=="
    },
    "node_modules/@jest/console/node_modules/has-flag": {
      "version": "4.0.0",
      "resolved": "https://registry.npmjs.org/has-flag/-/has-flag-4.0.0.tgz",
      "integrity": "sha512-EykJT/Q1KjTWctppgIAgfSO0tKVuZUjhgMr17kqTumMl6Afv3EISleU7qZUzoXDFTAHTDC4NOoG/ZxU3EvlMPQ==",
      "engines": {
        "node": ">=8"
      }
    },
    "node_modules/@jest/console/node_modules/supports-color": {
      "version": "7.2.0",
      "resolved": "https://registry.npmjs.org/supports-color/-/supports-color-7.2.0.tgz",
      "integrity": "sha512-qpCAvRl9stuOHveKsn7HncJRvv501qIacKzQlO/+Lwxc9+0q2wLyv4Dfvt80/DPn2pqOBsJdDiogXGR9+OvwRw==",
      "dependencies": {
        "has-flag": "^4.0.0"
      },
      "engines": {
        "node": ">=8"
      }
    },
    "node_modules/@jest/core": {
      "version": "27.5.1",
      "resolved": "https://registry.npmjs.org/@jest/core/-/core-27.5.1.tgz",
      "integrity": "sha512-AK6/UTrvQD0Cd24NSqmIA6rKsu0tKIxfiCducZvqxYdmMisOYAsdItspT+fQDQYARPf8XgjAFZi0ogW2agH5nQ==",
      "dependencies": {
        "@jest/console": "^27.5.1",
        "@jest/reporters": "^27.5.1",
        "@jest/test-result": "^27.5.1",
        "@jest/transform": "^27.5.1",
        "@jest/types": "^27.5.1",
        "@types/node": "*",
        "ansi-escapes": "^4.2.1",
        "chalk": "^4.0.0",
        "emittery": "^0.8.1",
        "exit": "^0.1.2",
        "graceful-fs": "^4.2.9",
        "jest-changed-files": "^27.5.1",
        "jest-config": "^27.5.1",
        "jest-haste-map": "^27.5.1",
        "jest-message-util": "^27.5.1",
        "jest-regex-util": "^27.5.1",
        "jest-resolve": "^27.5.1",
        "jest-resolve-dependencies": "^27.5.1",
        "jest-runner": "^27.5.1",
        "jest-runtime": "^27.5.1",
        "jest-snapshot": "^27.5.1",
        "jest-util": "^27.5.1",
        "jest-validate": "^27.5.1",
        "jest-watcher": "^27.5.1",
        "micromatch": "^4.0.4",
        "rimraf": "^3.0.0",
        "slash": "^3.0.0",
        "strip-ansi": "^6.0.0"
      },
      "engines": {
        "node": "^10.13.0 || ^12.13.0 || ^14.15.0 || >=15.0.0"
      },
      "peerDependencies": {
        "node-notifier": "^8.0.1 || ^9.0.0 || ^10.0.0"
      },
      "peerDependenciesMeta": {
        "node-notifier": {
          "optional": true
        }
      }
    },
    "node_modules/@jest/core/node_modules/ansi-styles": {
      "version": "4.3.0",
      "resolved": "https://registry.npmjs.org/ansi-styles/-/ansi-styles-4.3.0.tgz",
      "integrity": "sha512-zbB9rCJAT1rbjiVDb2hqKFHNYLxgtk8NURxZ3IZwD3F6NtxbXZQCnnSi1Lkx+IDohdPlFp222wVALIheZJQSEg==",
      "dependencies": {
        "color-convert": "^2.0.1"
      },
      "engines": {
        "node": ">=8"
      },
      "funding": {
        "url": "https://github.com/chalk/ansi-styles?sponsor=1"
      }
    },
    "node_modules/@jest/core/node_modules/chalk": {
      "version": "4.1.2",
      "resolved": "https://registry.npmjs.org/chalk/-/chalk-4.1.2.tgz",
      "integrity": "sha512-oKnbhFyRIXpUuez8iBMmyEa4nbj4IOQyuhc/wy9kY7/WVPcwIO9VA668Pu8RkO7+0G76SLROeyw9CpQ061i4mA==",
      "dependencies": {
        "ansi-styles": "^4.1.0",
        "supports-color": "^7.1.0"
      },
      "engines": {
        "node": ">=10"
      },
      "funding": {
        "url": "https://github.com/chalk/chalk?sponsor=1"
      }
    },
    "node_modules/@jest/core/node_modules/color-convert": {
      "version": "2.0.1",
      "resolved": "https://registry.npmjs.org/color-convert/-/color-convert-2.0.1.tgz",
      "integrity": "sha512-RRECPsj7iu/xb5oKYcsFHSppFNnsj/52OVTRKb4zP5onXwVF3zVmmToNcOfGC+CRDpfK/U584fMg38ZHCaElKQ==",
      "dependencies": {
        "color-name": "~1.1.4"
      },
      "engines": {
        "node": ">=7.0.0"
      }
    },
    "node_modules/@jest/core/node_modules/color-name": {
      "version": "1.1.4",
      "resolved": "https://registry.npmjs.org/color-name/-/color-name-1.1.4.tgz",
      "integrity": "sha512-dOy+3AuW3a2wNbZHIuMZpTcgjGuLU/uBL/ubcZF9OXbDo8ff4O8yVp5Bf0efS8uEoYo5q4Fx7dY9OgQGXgAsQA=="
    },
    "node_modules/@jest/core/node_modules/has-flag": {
      "version": "4.0.0",
      "resolved": "https://registry.npmjs.org/has-flag/-/has-flag-4.0.0.tgz",
      "integrity": "sha512-EykJT/Q1KjTWctppgIAgfSO0tKVuZUjhgMr17kqTumMl6Afv3EISleU7qZUzoXDFTAHTDC4NOoG/ZxU3EvlMPQ==",
      "engines": {
        "node": ">=8"
      }
    },
    "node_modules/@jest/core/node_modules/supports-color": {
      "version": "7.2.0",
      "resolved": "https://registry.npmjs.org/supports-color/-/supports-color-7.2.0.tgz",
      "integrity": "sha512-qpCAvRl9stuOHveKsn7HncJRvv501qIacKzQlO/+Lwxc9+0q2wLyv4Dfvt80/DPn2pqOBsJdDiogXGR9+OvwRw==",
      "dependencies": {
        "has-flag": "^4.0.0"
      },
      "engines": {
        "node": ">=8"
      }
    },
    "node_modules/@jest/environment": {
      "version": "27.5.1",
      "resolved": "https://registry.npmjs.org/@jest/environment/-/environment-27.5.1.tgz",
      "integrity": "sha512-/WQjhPJe3/ghaol/4Bq480JKXV/Rfw8nQdN7f41fM8VDHLcxKXou6QyXAh3EFr9/bVG3x74z1NWDkP87EiY8gA==",
      "dependencies": {
        "@jest/fake-timers": "^27.5.1",
        "@jest/types": "^27.5.1",
        "@types/node": "*",
        "jest-mock": "^27.5.1"
      },
      "engines": {
        "node": "^10.13.0 || ^12.13.0 || ^14.15.0 || >=15.0.0"
      }
    },
    "node_modules/@jest/fake-timers": {
      "version": "27.5.1",
      "resolved": "https://registry.npmjs.org/@jest/fake-timers/-/fake-timers-27.5.1.tgz",
      "integrity": "sha512-/aPowoolwa07k7/oM3aASneNeBGCmGQsc3ugN4u6s4C/+s5M64MFo/+djTdiwcbQlRfFElGuDXWzaWj6QgKObQ==",
      "dependencies": {
        "@jest/types": "^27.5.1",
        "@sinonjs/fake-timers": "^8.0.1",
        "@types/node": "*",
        "jest-message-util": "^27.5.1",
        "jest-mock": "^27.5.1",
        "jest-util": "^27.5.1"
      },
      "engines": {
        "node": "^10.13.0 || ^12.13.0 || ^14.15.0 || >=15.0.0"
      }
    },
    "node_modules/@jest/globals": {
      "version": "27.5.1",
      "resolved": "https://registry.npmjs.org/@jest/globals/-/globals-27.5.1.tgz",
      "integrity": "sha512-ZEJNB41OBQQgGzgyInAv0UUfDDj3upmHydjieSxFvTRuZElrx7tXg/uVQ5hYVEwiXs3+aMsAeEc9X7xiSKCm4Q==",
      "dependencies": {
        "@jest/environment": "^27.5.1",
        "@jest/types": "^27.5.1",
        "expect": "^27.5.1"
      },
      "engines": {
        "node": "^10.13.0 || ^12.13.0 || ^14.15.0 || >=15.0.0"
      }
    },
    "node_modules/@jest/reporters": {
      "version": "27.5.1",
      "resolved": "https://registry.npmjs.org/@jest/reporters/-/reporters-27.5.1.tgz",
      "integrity": "sha512-cPXh9hWIlVJMQkVk84aIvXuBB4uQQmFqZiacloFuGiP3ah1sbCxCosidXFDfqG8+6fO1oR2dTJTlsOy4VFmUfw==",
      "dependencies": {
        "@bcoe/v8-coverage": "^0.2.3",
        "@jest/console": "^27.5.1",
        "@jest/test-result": "^27.5.1",
        "@jest/transform": "^27.5.1",
        "@jest/types": "^27.5.1",
        "@types/node": "*",
        "chalk": "^4.0.0",
        "collect-v8-coverage": "^1.0.0",
        "exit": "^0.1.2",
        "glob": "^7.1.2",
        "graceful-fs": "^4.2.9",
        "istanbul-lib-coverage": "^3.0.0",
        "istanbul-lib-instrument": "^5.1.0",
        "istanbul-lib-report": "^3.0.0",
        "istanbul-lib-source-maps": "^4.0.0",
        "istanbul-reports": "^3.1.3",
        "jest-haste-map": "^27.5.1",
        "jest-resolve": "^27.5.1",
        "jest-util": "^27.5.1",
        "jest-worker": "^27.5.1",
        "slash": "^3.0.0",
        "source-map": "^0.6.0",
        "string-length": "^4.0.1",
        "terminal-link": "^2.0.0",
        "v8-to-istanbul": "^8.1.0"
      },
      "engines": {
        "node": "^10.13.0 || ^12.13.0 || ^14.15.0 || >=15.0.0"
      },
      "peerDependencies": {
        "node-notifier": "^8.0.1 || ^9.0.0 || ^10.0.0"
      },
      "peerDependenciesMeta": {
        "node-notifier": {
          "optional": true
        }
      }
    },
    "node_modules/@jest/reporters/node_modules/ansi-styles": {
      "version": "4.3.0",
      "resolved": "https://registry.npmjs.org/ansi-styles/-/ansi-styles-4.3.0.tgz",
      "integrity": "sha512-zbB9rCJAT1rbjiVDb2hqKFHNYLxgtk8NURxZ3IZwD3F6NtxbXZQCnnSi1Lkx+IDohdPlFp222wVALIheZJQSEg==",
      "dependencies": {
        "color-convert": "^2.0.1"
      },
      "engines": {
        "node": ">=8"
      },
      "funding": {
        "url": "https://github.com/chalk/ansi-styles?sponsor=1"
      }
    },
    "node_modules/@jest/reporters/node_modules/chalk": {
      "version": "4.1.2",
      "resolved": "https://registry.npmjs.org/chalk/-/chalk-4.1.2.tgz",
      "integrity": "sha512-oKnbhFyRIXpUuez8iBMmyEa4nbj4IOQyuhc/wy9kY7/WVPcwIO9VA668Pu8RkO7+0G76SLROeyw9CpQ061i4mA==",
      "dependencies": {
        "ansi-styles": "^4.1.0",
        "supports-color": "^7.1.0"
      },
      "engines": {
        "node": ">=10"
      },
      "funding": {
        "url": "https://github.com/chalk/chalk?sponsor=1"
      }
    },
    "node_modules/@jest/reporters/node_modules/color-convert": {
      "version": "2.0.1",
      "resolved": "https://registry.npmjs.org/color-convert/-/color-convert-2.0.1.tgz",
      "integrity": "sha512-RRECPsj7iu/xb5oKYcsFHSppFNnsj/52OVTRKb4zP5onXwVF3zVmmToNcOfGC+CRDpfK/U584fMg38ZHCaElKQ==",
      "dependencies": {
        "color-name": "~1.1.4"
      },
      "engines": {
        "node": ">=7.0.0"
      }
    },
    "node_modules/@jest/reporters/node_modules/color-name": {
      "version": "1.1.4",
      "resolved": "https://registry.npmjs.org/color-name/-/color-name-1.1.4.tgz",
      "integrity": "sha512-dOy+3AuW3a2wNbZHIuMZpTcgjGuLU/uBL/ubcZF9OXbDo8ff4O8yVp5Bf0efS8uEoYo5q4Fx7dY9OgQGXgAsQA=="
    },
    "node_modules/@jest/reporters/node_modules/has-flag": {
      "version": "4.0.0",
      "resolved": "https://registry.npmjs.org/has-flag/-/has-flag-4.0.0.tgz",
      "integrity": "sha512-EykJT/Q1KjTWctppgIAgfSO0tKVuZUjhgMr17kqTumMl6Afv3EISleU7qZUzoXDFTAHTDC4NOoG/ZxU3EvlMPQ==",
      "engines": {
        "node": ">=8"
      }
    },
    "node_modules/@jest/reporters/node_modules/source-map": {
      "version": "0.6.1",
      "resolved": "https://registry.npmjs.org/source-map/-/source-map-0.6.1.tgz",
      "integrity": "sha512-UjgapumWlbMhkBgzT7Ykc5YXUT46F0iKu8SGXq0bcwP5dz/h0Plj6enJqjz1Zbq2l5WaqYnrVbwWOWMyF3F47g==",
      "engines": {
        "node": ">=0.10.0"
      }
    },
    "node_modules/@jest/reporters/node_modules/supports-color": {
      "version": "7.2.0",
      "resolved": "https://registry.npmjs.org/supports-color/-/supports-color-7.2.0.tgz",
      "integrity": "sha512-qpCAvRl9stuOHveKsn7HncJRvv501qIacKzQlO/+Lwxc9+0q2wLyv4Dfvt80/DPn2pqOBsJdDiogXGR9+OvwRw==",
      "dependencies": {
        "has-flag": "^4.0.0"
      },
      "engines": {
        "node": ">=8"
      }
    },
    "node_modules/@jest/schemas": {
      "version": "28.1.3",
      "resolved": "https://registry.npmjs.org/@jest/schemas/-/schemas-28.1.3.tgz",
      "integrity": "sha512-/l/VWsdt/aBXgjshLWOFyFt3IVdYypu5y2Wn2rOO1un6nkqIn8SLXzgIMYXFyYsRWDyF5EthmKJMIdJvk08grg==",
      "dependencies": {
        "@sinclair/typebox": "^0.24.1"
      },
      "engines": {
        "node": "^12.13.0 || ^14.15.0 || ^16.10.0 || >=17.0.0"
      }
    },
    "node_modules/@jest/source-map": {
      "version": "27.5.1",
      "resolved": "https://registry.npmjs.org/@jest/source-map/-/source-map-27.5.1.tgz",
      "integrity": "sha512-y9NIHUYF3PJRlHk98NdC/N1gl88BL08aQQgu4k4ZopQkCw9t9cV8mtl3TV8b/YCB8XaVTFrmUTAJvjsntDireg==",
      "dependencies": {
        "callsites": "^3.0.0",
        "graceful-fs": "^4.2.9",
        "source-map": "^0.6.0"
      },
      "engines": {
        "node": "^10.13.0 || ^12.13.0 || ^14.15.0 || >=15.0.0"
      }
    },
    "node_modules/@jest/source-map/node_modules/source-map": {
      "version": "0.6.1",
      "resolved": "https://registry.npmjs.org/source-map/-/source-map-0.6.1.tgz",
      "integrity": "sha512-UjgapumWlbMhkBgzT7Ykc5YXUT46F0iKu8SGXq0bcwP5dz/h0Plj6enJqjz1Zbq2l5WaqYnrVbwWOWMyF3F47g==",
      "engines": {
        "node": ">=0.10.0"
      }
    },
    "node_modules/@jest/test-result": {
      "version": "27.5.1",
      "resolved": "https://registry.npmjs.org/@jest/test-result/-/test-result-27.5.1.tgz",
      "integrity": "sha512-EW35l2RYFUcUQxFJz5Cv5MTOxlJIQs4I7gxzi2zVU7PJhOwfYq1MdC5nhSmYjX1gmMmLPvB3sIaC+BkcHRBfag==",
      "dependencies": {
        "@jest/console": "^27.5.1",
        "@jest/types": "^27.5.1",
        "@types/istanbul-lib-coverage": "^2.0.0",
        "collect-v8-coverage": "^1.0.0"
      },
      "engines": {
        "node": "^10.13.0 || ^12.13.0 || ^14.15.0 || >=15.0.0"
      }
    },
    "node_modules/@jest/test-sequencer": {
      "version": "27.5.1",
      "resolved": "https://registry.npmjs.org/@jest/test-sequencer/-/test-sequencer-27.5.1.tgz",
      "integrity": "sha512-LCheJF7WB2+9JuCS7VB/EmGIdQuhtqjRNI9A43idHv3E4KltCTsPsLxvdaubFHSYwY/fNjMWjl6vNRhDiN7vpQ==",
      "dependencies": {
        "@jest/test-result": "^27.5.1",
        "graceful-fs": "^4.2.9",
        "jest-haste-map": "^27.5.1",
        "jest-runtime": "^27.5.1"
      },
      "engines": {
        "node": "^10.13.0 || ^12.13.0 || ^14.15.0 || >=15.0.0"
      }
    },
    "node_modules/@jest/transform": {
      "version": "27.5.1",
      "resolved": "https://registry.npmjs.org/@jest/transform/-/transform-27.5.1.tgz",
      "integrity": "sha512-ipON6WtYgl/1329g5AIJVbUuEh0wZVbdpGwC99Jw4LwuoBNS95MVphU6zOeD9pDkon+LLbFL7lOQRapbB8SCHw==",
      "dependencies": {
        "@babel/core": "^7.1.0",
        "@jest/types": "^27.5.1",
        "babel-plugin-istanbul": "^6.1.1",
        "chalk": "^4.0.0",
        "convert-source-map": "^1.4.0",
        "fast-json-stable-stringify": "^2.0.0",
        "graceful-fs": "^4.2.9",
        "jest-haste-map": "^27.5.1",
        "jest-regex-util": "^27.5.1",
        "jest-util": "^27.5.1",
        "micromatch": "^4.0.4",
        "pirates": "^4.0.4",
        "slash": "^3.0.0",
        "source-map": "^0.6.1",
        "write-file-atomic": "^3.0.0"
      },
      "engines": {
        "node": "^10.13.0 || ^12.13.0 || ^14.15.0 || >=15.0.0"
      }
    },
    "node_modules/@jest/transform/node_modules/ansi-styles": {
      "version": "4.3.0",
      "resolved": "https://registry.npmjs.org/ansi-styles/-/ansi-styles-4.3.0.tgz",
      "integrity": "sha512-zbB9rCJAT1rbjiVDb2hqKFHNYLxgtk8NURxZ3IZwD3F6NtxbXZQCnnSi1Lkx+IDohdPlFp222wVALIheZJQSEg==",
      "dependencies": {
        "color-convert": "^2.0.1"
      },
      "engines": {
        "node": ">=8"
      },
      "funding": {
        "url": "https://github.com/chalk/ansi-styles?sponsor=1"
      }
    },
    "node_modules/@jest/transform/node_modules/chalk": {
      "version": "4.1.2",
      "resolved": "https://registry.npmjs.org/chalk/-/chalk-4.1.2.tgz",
      "integrity": "sha512-oKnbhFyRIXpUuez8iBMmyEa4nbj4IOQyuhc/wy9kY7/WVPcwIO9VA668Pu8RkO7+0G76SLROeyw9CpQ061i4mA==",
      "dependencies": {
        "ansi-styles": "^4.1.0",
        "supports-color": "^7.1.0"
      },
      "engines": {
        "node": ">=10"
      },
      "funding": {
        "url": "https://github.com/chalk/chalk?sponsor=1"
      }
    },
    "node_modules/@jest/transform/node_modules/color-convert": {
      "version": "2.0.1",
      "resolved": "https://registry.npmjs.org/color-convert/-/color-convert-2.0.1.tgz",
      "integrity": "sha512-RRECPsj7iu/xb5oKYcsFHSppFNnsj/52OVTRKb4zP5onXwVF3zVmmToNcOfGC+CRDpfK/U584fMg38ZHCaElKQ==",
      "dependencies": {
        "color-name": "~1.1.4"
      },
      "engines": {
        "node": ">=7.0.0"
      }
    },
    "node_modules/@jest/transform/node_modules/color-name": {
      "version": "1.1.4",
      "resolved": "https://registry.npmjs.org/color-name/-/color-name-1.1.4.tgz",
      "integrity": "sha512-dOy+3AuW3a2wNbZHIuMZpTcgjGuLU/uBL/ubcZF9OXbDo8ff4O8yVp5Bf0efS8uEoYo5q4Fx7dY9OgQGXgAsQA=="
    },
    "node_modules/@jest/transform/node_modules/has-flag": {
      "version": "4.0.0",
      "resolved": "https://registry.npmjs.org/has-flag/-/has-flag-4.0.0.tgz",
      "integrity": "sha512-EykJT/Q1KjTWctppgIAgfSO0tKVuZUjhgMr17kqTumMl6Afv3EISleU7qZUzoXDFTAHTDC4NOoG/ZxU3EvlMPQ==",
      "engines": {
        "node": ">=8"
      }
    },
    "node_modules/@jest/transform/node_modules/source-map": {
      "version": "0.6.1",
      "resolved": "https://registry.npmjs.org/source-map/-/source-map-0.6.1.tgz",
      "integrity": "sha512-UjgapumWlbMhkBgzT7Ykc5YXUT46F0iKu8SGXq0bcwP5dz/h0Plj6enJqjz1Zbq2l5WaqYnrVbwWOWMyF3F47g==",
      "engines": {
        "node": ">=0.10.0"
      }
    },
    "node_modules/@jest/transform/node_modules/supports-color": {
      "version": "7.2.0",
      "resolved": "https://registry.npmjs.org/supports-color/-/supports-color-7.2.0.tgz",
      "integrity": "sha512-qpCAvRl9stuOHveKsn7HncJRvv501qIacKzQlO/+Lwxc9+0q2wLyv4Dfvt80/DPn2pqOBsJdDiogXGR9+OvwRw==",
      "dependencies": {
        "has-flag": "^4.0.0"
      },
      "engines": {
        "node": ">=8"
      }
    },
    "node_modules/@jest/types": {
      "version": "27.5.1",
      "resolved": "https://registry.npmjs.org/@jest/types/-/types-27.5.1.tgz",
      "integrity": "sha512-Cx46iJ9QpwQTjIdq5VJu2QTMMs3QlEjI0x1QbBP5W1+nMzyc2XmimiRR/CbX9TO0cPTeUlxWMOu8mslYsJ8DEw==",
      "dependencies": {
        "@types/istanbul-lib-coverage": "^2.0.0",
        "@types/istanbul-reports": "^3.0.0",
        "@types/node": "*",
        "@types/yargs": "^16.0.0",
        "chalk": "^4.0.0"
      },
      "engines": {
        "node": "^10.13.0 || ^12.13.0 || ^14.15.0 || >=15.0.0"
      }
    },
    "node_modules/@jest/types/node_modules/ansi-styles": {
      "version": "4.3.0",
      "resolved": "https://registry.npmjs.org/ansi-styles/-/ansi-styles-4.3.0.tgz",
      "integrity": "sha512-zbB9rCJAT1rbjiVDb2hqKFHNYLxgtk8NURxZ3IZwD3F6NtxbXZQCnnSi1Lkx+IDohdPlFp222wVALIheZJQSEg==",
      "dependencies": {
        "color-convert": "^2.0.1"
      },
      "engines": {
        "node": ">=8"
      },
      "funding": {
        "url": "https://github.com/chalk/ansi-styles?sponsor=1"
      }
    },
    "node_modules/@jest/types/node_modules/chalk": {
      "version": "4.1.2",
      "resolved": "https://registry.npmjs.org/chalk/-/chalk-4.1.2.tgz",
      "integrity": "sha512-oKnbhFyRIXpUuez8iBMmyEa4nbj4IOQyuhc/wy9kY7/WVPcwIO9VA668Pu8RkO7+0G76SLROeyw9CpQ061i4mA==",
      "dependencies": {
        "ansi-styles": "^4.1.0",
        "supports-color": "^7.1.0"
      },
      "engines": {
        "node": ">=10"
      },
      "funding": {
        "url": "https://github.com/chalk/chalk?sponsor=1"
      }
    },
    "node_modules/@jest/types/node_modules/color-convert": {
      "version": "2.0.1",
      "resolved": "https://registry.npmjs.org/color-convert/-/color-convert-2.0.1.tgz",
      "integrity": "sha512-RRECPsj7iu/xb5oKYcsFHSppFNnsj/52OVTRKb4zP5onXwVF3zVmmToNcOfGC+CRDpfK/U584fMg38ZHCaElKQ==",
      "dependencies": {
        "color-name": "~1.1.4"
      },
      "engines": {
        "node": ">=7.0.0"
      }
    },
    "node_modules/@jest/types/node_modules/color-name": {
      "version": "1.1.4",
      "resolved": "https://registry.npmjs.org/color-name/-/color-name-1.1.4.tgz",
      "integrity": "sha512-dOy+3AuW3a2wNbZHIuMZpTcgjGuLU/uBL/ubcZF9OXbDo8ff4O8yVp5Bf0efS8uEoYo5q4Fx7dY9OgQGXgAsQA=="
    },
    "node_modules/@jest/types/node_modules/has-flag": {
      "version": "4.0.0",
      "resolved": "https://registry.npmjs.org/has-flag/-/has-flag-4.0.0.tgz",
      "integrity": "sha512-EykJT/Q1KjTWctppgIAgfSO0tKVuZUjhgMr17kqTumMl6Afv3EISleU7qZUzoXDFTAHTDC4NOoG/ZxU3EvlMPQ==",
      "engines": {
        "node": ">=8"
      }
    },
    "node_modules/@jest/types/node_modules/supports-color": {
      "version": "7.2.0",
      "resolved": "https://registry.npmjs.org/supports-color/-/supports-color-7.2.0.tgz",
      "integrity": "sha512-qpCAvRl9stuOHveKsn7HncJRvv501qIacKzQlO/+Lwxc9+0q2wLyv4Dfvt80/DPn2pqOBsJdDiogXGR9+OvwRw==",
      "dependencies": {
        "has-flag": "^4.0.0"
      },
      "engines": {
        "node": ">=8"
      }
    },
    "node_modules/@jridgewell/gen-mapping": {
      "version": "0.1.1",
      "resolved": "https://registry.npmjs.org/@jridgewell/gen-mapping/-/gen-mapping-0.1.1.tgz",
      "integrity": "sha512-sQXCasFk+U8lWYEe66WxRDOE9PjVz4vSM51fTu3Hw+ClTpUSQb718772vH3pyS5pShp6lvQM7SxgIDXXXmOX7w==",
      "dependencies": {
        "@jridgewell/set-array": "^1.0.0",
        "@jridgewell/sourcemap-codec": "^1.4.10"
      },
      "engines": {
        "node": ">=6.0.0"
      }
    },
    "node_modules/@jridgewell/resolve-uri": {
      "version": "3.1.0",
      "resolved": "https://registry.npmjs.org/@jridgewell/resolve-uri/-/resolve-uri-3.1.0.tgz",
      "integrity": "sha512-F2msla3tad+Mfht5cJq7LSXcdudKTWCVYUgw6pLFOOHSTtZlj6SWNYAp+AhuqLmWdBO2X5hPrLcu8cVP8fy28w==",
      "engines": {
        "node": ">=6.0.0"
      }
    },
    "node_modules/@jridgewell/set-array": {
      "version": "1.1.2",
      "resolved": "https://registry.npmjs.org/@jridgewell/set-array/-/set-array-1.1.2.tgz",
      "integrity": "sha512-xnkseuNADM0gt2bs+BvhO0p78Mk762YnZdsuzFV018NoG1Sj1SCQvpSqa7XUaTam5vAGasABV9qXASMKnFMwMw==",
      "engines": {
        "node": ">=6.0.0"
      }
    },
    "node_modules/@jridgewell/source-map": {
      "version": "0.3.2",
      "resolved": "https://registry.npmjs.org/@jridgewell/source-map/-/source-map-0.3.2.tgz",
      "integrity": "sha512-m7O9o2uR8k2ObDysZYzdfhb08VuEml5oWGiosa1VdaPZ/A6QyPkAJuwN0Q1lhULOf6B7MtQmHENS743hWtCrgw==",
      "dependencies": {
        "@jridgewell/gen-mapping": "^0.3.0",
        "@jridgewell/trace-mapping": "^0.3.9"
      }
    },
    "node_modules/@jridgewell/source-map/node_modules/@jridgewell/gen-mapping": {
      "version": "0.3.2",
      "resolved": "https://registry.npmjs.org/@jridgewell/gen-mapping/-/gen-mapping-0.3.2.tgz",
      "integrity": "sha512-mh65xKQAzI6iBcFzwv28KVWSmCkdRBWoOh+bYQGW3+6OZvbbN3TqMGo5hqYxQniRcH9F2VZIoJCm4pa3BPDK/A==",
      "dependencies": {
        "@jridgewell/set-array": "^1.0.1",
        "@jridgewell/sourcemap-codec": "^1.4.10",
        "@jridgewell/trace-mapping": "^0.3.9"
      },
      "engines": {
        "node": ">=6.0.0"
      }
    },
    "node_modules/@jridgewell/sourcemap-codec": {
      "version": "1.4.14",
      "resolved": "https://registry.npmjs.org/@jridgewell/sourcemap-codec/-/sourcemap-codec-1.4.14.tgz",
      "integrity": "sha512-XPSJHWmi394fuUuzDnGz1wiKqWfo1yXecHQMRf2l6hztTO+nPru658AyDngaBe7isIxEkRsPR3FZh+s7iVa4Uw=="
    },
    "node_modules/@jridgewell/trace-mapping": {
      "version": "0.3.17",
      "resolved": "https://registry.npmjs.org/@jridgewell/trace-mapping/-/trace-mapping-0.3.17.tgz",
      "integrity": "sha512-MCNzAp77qzKca9+W/+I0+sEpaUnZoeasnghNeVc41VZCEKaCH73Vq3BZZ/SzWIgrqE4H4ceI+p+b6C0mHf9T4g==",
      "dependencies": {
        "@jridgewell/resolve-uri": "3.1.0",
        "@jridgewell/sourcemap-codec": "1.4.14"
      }
    },
    "node_modules/@leichtgewicht/ip-codec": {
      "version": "2.0.4",
      "resolved": "https://registry.npmjs.org/@leichtgewicht/ip-codec/-/ip-codec-2.0.4.tgz",
      "integrity": "sha512-Hcv+nVC0kZnQ3tD9GVu5xSMR4VVYOteQIr/hwFPVEvPdlXqgGEuRjiheChHgdM+JyqdgNcmzZOX/tnl0JOiI7A=="
    },
    "node_modules/@nicolo-ribaudo/eslint-scope-5-internals": {
      "version": "5.1.1-v1",
      "resolved": "https://registry.npmjs.org/@nicolo-ribaudo/eslint-scope-5-internals/-/eslint-scope-5-internals-5.1.1-v1.tgz",
      "integrity": "sha512-54/JRvkLIzzDWshCWfuhadfrfZVPiElY8Fcgmg1HroEly/EDSszzhBAsarCux+D/kOslTRquNzuyGSmUSTTHGg==",
      "dependencies": {
        "eslint-scope": "5.1.1"
      }
    },
    "node_modules/@nicolo-ribaudo/eslint-scope-5-internals/node_modules/eslint-scope": {
      "version": "5.1.1",
      "resolved": "https://registry.npmjs.org/eslint-scope/-/eslint-scope-5.1.1.tgz",
      "integrity": "sha512-2NxwbF/hZ0KpepYN0cNbo+FN6XoK7GaHlQhgx/hIZl6Va0bF45RQOOwhLIy8lQDbuCiadSLCBnH2CFYquit5bw==",
      "dependencies": {
        "esrecurse": "^4.3.0",
        "estraverse": "^4.1.1"
      },
      "engines": {
        "node": ">=8.0.0"
      }
    },
    "node_modules/@nicolo-ribaudo/eslint-scope-5-internals/node_modules/estraverse": {
      "version": "4.3.0",
      "resolved": "https://registry.npmjs.org/estraverse/-/estraverse-4.3.0.tgz",
      "integrity": "sha512-39nnKffWz8xN1BU/2c79n9nB9HDzo0niYUqx6xyqUnyoAnQyyWpOTdZEeiCch8BBu515t4wp9ZmgVfVhn9EBpw==",
      "engines": {
        "node": ">=4.0"
      }
    },
    "node_modules/@nodelib/fs.scandir": {
      "version": "2.1.5",
      "resolved": "https://registry.npmjs.org/@nodelib/fs.scandir/-/fs.scandir-2.1.5.tgz",
      "integrity": "sha512-vq24Bq3ym5HEQm2NKCr3yXDwjc7vTsEThRDnkp2DK9p1uqLR+DHurm/NOTo0KG7HYHU7eppKZj3MyqYuMBf62g==",
      "dependencies": {
        "@nodelib/fs.stat": "2.0.5",
        "run-parallel": "^1.1.9"
      },
      "engines": {
        "node": ">= 8"
      }
    },
    "node_modules/@nodelib/fs.stat": {
      "version": "2.0.5",
      "resolved": "https://registry.npmjs.org/@nodelib/fs.stat/-/fs.stat-2.0.5.tgz",
      "integrity": "sha512-RkhPPp2zrqDAQA/2jNhnztcPAlv64XdhIp7a7454A5ovI7Bukxgt7MX7udwAu3zg1DcpPU0rz3VV1SeaqvY4+A==",
      "engines": {
        "node": ">= 8"
      }
    },
    "node_modules/@nodelib/fs.walk": {
      "version": "1.2.8",
      "resolved": "https://registry.npmjs.org/@nodelib/fs.walk/-/fs.walk-1.2.8.tgz",
      "integrity": "sha512-oGB+UxlgWcgQkgwo8GcEGwemoTFt3FIO9ababBmaGwXIoBKZ+GTy0pP185beGg7Llih/NSHSV2XAs1lnznocSg==",
      "dependencies": {
        "@nodelib/fs.scandir": "2.1.5",
        "fastq": "^1.6.0"
      },
      "engines": {
        "node": ">= 8"
      }
    },
    "node_modules/@pmmmwh/react-refresh-webpack-plugin": {
      "version": "0.5.10",
      "resolved": "https://registry.npmjs.org/@pmmmwh/react-refresh-webpack-plugin/-/react-refresh-webpack-plugin-0.5.10.tgz",
      "integrity": "sha512-j0Ya0hCFZPd4x40qLzbhGsh9TMtdb+CJQiso+WxLOPNasohq9cc5SNUcwsZaRH6++Xh91Xkm/xHCkuIiIu0LUA==",
      "dependencies": {
        "ansi-html-community": "^0.0.8",
        "common-path-prefix": "^3.0.0",
        "core-js-pure": "^3.23.3",
        "error-stack-parser": "^2.0.6",
        "find-up": "^5.0.0",
        "html-entities": "^2.1.0",
        "loader-utils": "^2.0.4",
        "schema-utils": "^3.0.0",
        "source-map": "^0.7.3"
      },
      "engines": {
        "node": ">= 10.13"
      },
      "peerDependencies": {
        "@types/webpack": "4.x || 5.x",
        "react-refresh": ">=0.10.0 <1.0.0",
        "sockjs-client": "^1.4.0",
        "type-fest": ">=0.17.0 <4.0.0",
        "webpack": ">=4.43.0 <6.0.0",
        "webpack-dev-server": "3.x || 4.x",
        "webpack-hot-middleware": "2.x",
        "webpack-plugin-serve": "0.x || 1.x"
      },
      "peerDependenciesMeta": {
        "@types/webpack": {
          "optional": true
        },
        "sockjs-client": {
          "optional": true
        },
        "type-fest": {
          "optional": true
        },
        "webpack-dev-server": {
          "optional": true
        },
        "webpack-hot-middleware": {
          "optional": true
        },
        "webpack-plugin-serve": {
          "optional": true
        }
      }
    },
    "node_modules/@rollup/plugin-babel": {
      "version": "5.3.1",
      "resolved": "https://registry.npmjs.org/@rollup/plugin-babel/-/plugin-babel-5.3.1.tgz",
      "integrity": "sha512-WFfdLWU/xVWKeRQnKmIAQULUI7Il0gZnBIH/ZFO069wYIfPu+8zrfp/KMW0atmELoRDq8FbiP3VCss9MhCut7Q==",
      "dependencies": {
        "@babel/helper-module-imports": "^7.10.4",
        "@rollup/pluginutils": "^3.1.0"
      },
      "engines": {
        "node": ">= 10.0.0"
      },
      "peerDependencies": {
        "@babel/core": "^7.0.0",
        "@types/babel__core": "^7.1.9",
        "rollup": "^1.20.0||^2.0.0"
      },
      "peerDependenciesMeta": {
        "@types/babel__core": {
          "optional": true
        }
      }
    },
    "node_modules/@rollup/plugin-node-resolve": {
      "version": "11.2.1",
      "resolved": "https://registry.npmjs.org/@rollup/plugin-node-resolve/-/plugin-node-resolve-11.2.1.tgz",
      "integrity": "sha512-yc2n43jcqVyGE2sqV5/YCmocy9ArjVAP/BeXyTtADTBBX6V0e5UMqwO8CdQ0kzjb6zu5P1qMzsScCMRvE9OlVg==",
      "dependencies": {
        "@rollup/pluginutils": "^3.1.0",
        "@types/resolve": "1.17.1",
        "builtin-modules": "^3.1.0",
        "deepmerge": "^4.2.2",
        "is-module": "^1.0.0",
        "resolve": "^1.19.0"
      },
      "engines": {
        "node": ">= 10.0.0"
      },
      "peerDependencies": {
        "rollup": "^1.20.0||^2.0.0"
      }
    },
    "node_modules/@rollup/plugin-replace": {
      "version": "2.4.2",
      "resolved": "https://registry.npmjs.org/@rollup/plugin-replace/-/plugin-replace-2.4.2.tgz",
      "integrity": "sha512-IGcu+cydlUMZ5En85jxHH4qj2hta/11BHq95iHEyb2sbgiN0eCdzvUcHw5gt9pBL5lTi4JDYJ1acCoMGpTvEZg==",
      "dependencies": {
        "@rollup/pluginutils": "^3.1.0",
        "magic-string": "^0.25.7"
      },
      "peerDependencies": {
        "rollup": "^1.20.0 || ^2.0.0"
      }
    },
    "node_modules/@rollup/pluginutils": {
      "version": "3.1.0",
      "resolved": "https://registry.npmjs.org/@rollup/pluginutils/-/pluginutils-3.1.0.tgz",
      "integrity": "sha512-GksZ6pr6TpIjHm8h9lSQ8pi8BE9VeubNT0OMJ3B5uZJ8pz73NPiqOtCog/x2/QzM1ENChPKxMDhiQuRHsqc+lg==",
      "dependencies": {
        "@types/estree": "0.0.39",
        "estree-walker": "^1.0.1",
        "picomatch": "^2.2.2"
      },
      "engines": {
        "node": ">= 8.0.0"
      },
      "peerDependencies": {
        "rollup": "^1.20.0||^2.0.0"
      }
    },
    "node_modules/@rollup/pluginutils/node_modules/@types/estree": {
      "version": "0.0.39",
      "resolved": "https://registry.npmjs.org/@types/estree/-/estree-0.0.39.tgz",
      "integrity": "sha512-EYNwp3bU+98cpU4lAWYYL7Zz+2gryWH1qbdDTidVd6hkiR6weksdbMadyXKXNPEkQFhXM+hVO9ZygomHXp+AIw=="
    },
    "node_modules/@rushstack/eslint-patch": {
      "version": "1.2.0",
      "resolved": "https://registry.npmjs.org/@rushstack/eslint-patch/-/eslint-patch-1.2.0.tgz",
      "integrity": "sha512-sXo/qW2/pAcmT43VoRKOJbDOfV3cYpq3szSVfIThQXNt+E4DfKj361vaAt3c88U5tPUxzEswam7GW48PJqtKAg=="
    },
    "node_modules/@sinclair/typebox": {
      "version": "0.24.51",
      "resolved": "https://registry.npmjs.org/@sinclair/typebox/-/typebox-0.24.51.tgz",
      "integrity": "sha512-1P1OROm/rdubP5aFDSZQILU0vrLCJ4fvHt6EoqHEM+2D/G5MK3bIaymUKLit8Js9gbns5UyJnkP/TZROLw4tUA=="
    },
    "node_modules/@sinonjs/commons": {
      "version": "1.8.6",
      "resolved": "https://registry.npmjs.org/@sinonjs/commons/-/commons-1.8.6.tgz",
      "integrity": "sha512-Ky+XkAkqPZSm3NLBeUng77EBQl3cmeJhITaGHdYH8kjVB+aun3S4XBRti2zt17mtt0mIUDiNxYeoJm6drVvBJQ==",
      "dependencies": {
        "type-detect": "4.0.8"
      }
    },
    "node_modules/@sinonjs/fake-timers": {
      "version": "8.1.0",
      "resolved": "https://registry.npmjs.org/@sinonjs/fake-timers/-/fake-timers-8.1.0.tgz",
      "integrity": "sha512-OAPJUAtgeINhh/TAlUID4QTs53Njm7xzddaVlEs/SXwgtiD1tW22zAB/W1wdqfrpmikgaWQ9Fw6Ws+hsiRm5Vg==",
      "dependencies": {
        "@sinonjs/commons": "^1.7.0"
      }
    },
    "node_modules/@surma/rollup-plugin-off-main-thread": {
      "version": "2.2.3",
      "resolved": "https://registry.npmjs.org/@surma/rollup-plugin-off-main-thread/-/rollup-plugin-off-main-thread-2.2.3.tgz",
      "integrity": "sha512-lR8q/9W7hZpMWweNiAKU7NQerBnzQQLvi8qnTDU/fxItPhtZVMbPV3lbCwjhIlNBe9Bbr5V+KHshvWmVSG9cxQ==",
      "dependencies": {
        "ejs": "^3.1.6",
        "json5": "^2.2.0",
        "magic-string": "^0.25.0",
        "string.prototype.matchall": "^4.0.6"
      }
    },
    "node_modules/@svgr/babel-plugin-add-jsx-attribute": {
      "version": "5.4.0",
      "resolved": "https://registry.npmjs.org/@svgr/babel-plugin-add-jsx-attribute/-/babel-plugin-add-jsx-attribute-5.4.0.tgz",
      "integrity": "sha512-ZFf2gs/8/6B8PnSofI0inYXr2SDNTDScPXhN7k5EqD4aZ3gi6u+rbmZHVB8IM3wDyx8ntKACZbtXSm7oZGRqVg==",
      "engines": {
        "node": ">=10"
      },
      "funding": {
        "type": "github",
        "url": "https://github.com/sponsors/gregberge"
      }
    },
    "node_modules/@svgr/babel-plugin-remove-jsx-attribute": {
      "version": "5.4.0",
      "resolved": "https://registry.npmjs.org/@svgr/babel-plugin-remove-jsx-attribute/-/babel-plugin-remove-jsx-attribute-5.4.0.tgz",
      "integrity": "sha512-yaS4o2PgUtwLFGTKbsiAy6D0o3ugcUhWK0Z45umJ66EPWunAz9fuFw2gJuje6wqQvQWOTJvIahUwndOXb7QCPg==",
      "engines": {
        "node": ">=10"
      },
      "funding": {
        "type": "github",
        "url": "https://github.com/sponsors/gregberge"
      }
    },
    "node_modules/@svgr/babel-plugin-remove-jsx-empty-expression": {
      "version": "5.0.1",
      "resolved": "https://registry.npmjs.org/@svgr/babel-plugin-remove-jsx-empty-expression/-/babel-plugin-remove-jsx-empty-expression-5.0.1.tgz",
      "integrity": "sha512-LA72+88A11ND/yFIMzyuLRSMJ+tRKeYKeQ+mR3DcAZ5I4h5CPWN9AHyUzJbWSYp/u2u0xhmgOe0+E41+GjEueA==",
      "engines": {
        "node": ">=10"
      },
      "funding": {
        "type": "github",
        "url": "https://github.com/sponsors/gregberge"
      }
    },
    "node_modules/@svgr/babel-plugin-replace-jsx-attribute-value": {
      "version": "5.0.1",
      "resolved": "https://registry.npmjs.org/@svgr/babel-plugin-replace-jsx-attribute-value/-/babel-plugin-replace-jsx-attribute-value-5.0.1.tgz",
      "integrity": "sha512-PoiE6ZD2Eiy5mK+fjHqwGOS+IXX0wq/YDtNyIgOrc6ejFnxN4b13pRpiIPbtPwHEc+NT2KCjteAcq33/F1Y9KQ==",
      "engines": {
        "node": ">=10"
      },
      "funding": {
        "type": "github",
        "url": "https://github.com/sponsors/gregberge"
      }
    },
    "node_modules/@svgr/babel-plugin-svg-dynamic-title": {
      "version": "5.4.0",
      "resolved": "https://registry.npmjs.org/@svgr/babel-plugin-svg-dynamic-title/-/babel-plugin-svg-dynamic-title-5.4.0.tgz",
      "integrity": "sha512-zSOZH8PdZOpuG1ZVx/cLVePB2ibo3WPpqo7gFIjLV9a0QsuQAzJiwwqmuEdTaW2pegyBE17Uu15mOgOcgabQZg==",
      "engines": {
        "node": ">=10"
      },
      "funding": {
        "type": "github",
        "url": "https://github.com/sponsors/gregberge"
      }
    },
    "node_modules/@svgr/babel-plugin-svg-em-dimensions": {
      "version": "5.4.0",
      "resolved": "https://registry.npmjs.org/@svgr/babel-plugin-svg-em-dimensions/-/babel-plugin-svg-em-dimensions-5.4.0.tgz",
      "integrity": "sha512-cPzDbDA5oT/sPXDCUYoVXEmm3VIoAWAPT6mSPTJNbQaBNUuEKVKyGH93oDY4e42PYHRW67N5alJx/eEol20abw==",
      "engines": {
        "node": ">=10"
      },
      "funding": {
        "type": "github",
        "url": "https://github.com/sponsors/gregberge"
      }
    },
    "node_modules/@svgr/babel-plugin-transform-react-native-svg": {
      "version": "5.4.0",
      "resolved": "https://registry.npmjs.org/@svgr/babel-plugin-transform-react-native-svg/-/babel-plugin-transform-react-native-svg-5.4.0.tgz",
      "integrity": "sha512-3eYP/SaopZ41GHwXma7Rmxcv9uRslRDTY1estspeB1w1ueZWd/tPlMfEOoccYpEMZU3jD4OU7YitnXcF5hLW2Q==",
      "engines": {
        "node": ">=10"
      },
      "funding": {
        "type": "github",
        "url": "https://github.com/sponsors/gregberge"
      }
    },
    "node_modules/@svgr/babel-plugin-transform-svg-component": {
      "version": "5.5.0",
      "resolved": "https://registry.npmjs.org/@svgr/babel-plugin-transform-svg-component/-/babel-plugin-transform-svg-component-5.5.0.tgz",
      "integrity": "sha512-q4jSH1UUvbrsOtlo/tKcgSeiCHRSBdXoIoqX1pgcKK/aU3JD27wmMKwGtpB8qRYUYoyXvfGxUVKchLuR5pB3rQ==",
      "engines": {
        "node": ">=10"
      },
      "funding": {
        "type": "github",
        "url": "https://github.com/sponsors/gregberge"
      }
    },
    "node_modules/@svgr/babel-preset": {
      "version": "5.5.0",
      "resolved": "https://registry.npmjs.org/@svgr/babel-preset/-/babel-preset-5.5.0.tgz",
      "integrity": "sha512-4FiXBjvQ+z2j7yASeGPEi8VD/5rrGQk4Xrq3EdJmoZgz/tpqChpo5hgXDvmEauwtvOc52q8ghhZK4Oy7qph4ig==",
      "dependencies": {
        "@svgr/babel-plugin-add-jsx-attribute": "^5.4.0",
        "@svgr/babel-plugin-remove-jsx-attribute": "^5.4.0",
        "@svgr/babel-plugin-remove-jsx-empty-expression": "^5.0.1",
        "@svgr/babel-plugin-replace-jsx-attribute-value": "^5.0.1",
        "@svgr/babel-plugin-svg-dynamic-title": "^5.4.0",
        "@svgr/babel-plugin-svg-em-dimensions": "^5.4.0",
        "@svgr/babel-plugin-transform-react-native-svg": "^5.4.0",
        "@svgr/babel-plugin-transform-svg-component": "^5.5.0"
      },
      "engines": {
        "node": ">=10"
      },
      "funding": {
        "type": "github",
        "url": "https://github.com/sponsors/gregberge"
      }
    },
    "node_modules/@svgr/core": {
      "version": "5.5.0",
      "resolved": "https://registry.npmjs.org/@svgr/core/-/core-5.5.0.tgz",
      "integrity": "sha512-q52VOcsJPvV3jO1wkPtzTuKlvX7Y3xIcWRpCMtBF3MrteZJtBfQw/+u0B1BHy5ColpQc1/YVTrPEtSYIMNZlrQ==",
      "dependencies": {
        "@svgr/plugin-jsx": "^5.5.0",
        "camelcase": "^6.2.0",
        "cosmiconfig": "^7.0.0"
      },
      "engines": {
        "node": ">=10"
      },
      "funding": {
        "type": "github",
        "url": "https://github.com/sponsors/gregberge"
      }
    },
    "node_modules/@svgr/hast-util-to-babel-ast": {
      "version": "5.5.0",
      "resolved": "https://registry.npmjs.org/@svgr/hast-util-to-babel-ast/-/hast-util-to-babel-ast-5.5.0.tgz",
      "integrity": "sha512-cAaR/CAiZRB8GP32N+1jocovUtvlj0+e65TB50/6Lcime+EA49m/8l+P2ko+XPJ4dw3xaPS3jOL4F2X4KWxoeQ==",
      "dependencies": {
        "@babel/types": "^7.12.6"
      },
      "engines": {
        "node": ">=10"
      },
      "funding": {
        "type": "github",
        "url": "https://github.com/sponsors/gregberge"
      }
    },
    "node_modules/@svgr/plugin-jsx": {
      "version": "5.5.0",
      "resolved": "https://registry.npmjs.org/@svgr/plugin-jsx/-/plugin-jsx-5.5.0.tgz",
      "integrity": "sha512-V/wVh33j12hGh05IDg8GpIUXbjAPnTdPTKuP4VNLggnwaHMPNQNae2pRnyTAILWCQdz5GyMqtO488g7CKM8CBA==",
      "dependencies": {
        "@babel/core": "^7.12.3",
        "@svgr/babel-preset": "^5.5.0",
        "@svgr/hast-util-to-babel-ast": "^5.5.0",
        "svg-parser": "^2.0.2"
      },
      "engines": {
        "node": ">=10"
      },
      "funding": {
        "type": "github",
        "url": "https://github.com/sponsors/gregberge"
      }
    },
    "node_modules/@svgr/plugin-svgo": {
      "version": "5.5.0",
      "resolved": "https://registry.npmjs.org/@svgr/plugin-svgo/-/plugin-svgo-5.5.0.tgz",
      "integrity": "sha512-r5swKk46GuQl4RrVejVwpeeJaydoxkdwkM1mBKOgJLBUJPGaLci6ylg/IjhrRsREKDkr4kbMWdgOtbXEh0fyLQ==",
      "dependencies": {
        "cosmiconfig": "^7.0.0",
        "deepmerge": "^4.2.2",
        "svgo": "^1.2.2"
      },
      "engines": {
        "node": ">=10"
      },
      "funding": {
        "type": "github",
        "url": "https://github.com/sponsors/gregberge"
      }
    },
    "node_modules/@svgr/webpack": {
      "version": "5.5.0",
      "resolved": "https://registry.npmjs.org/@svgr/webpack/-/webpack-5.5.0.tgz",
      "integrity": "sha512-DOBOK255wfQxguUta2INKkzPj6AIS6iafZYiYmHn6W3pHlycSRRlvWKCfLDG10fXfLWqE3DJHgRUOyJYmARa7g==",
      "dependencies": {
        "@babel/core": "^7.12.3",
        "@babel/plugin-transform-react-constant-elements": "^7.12.1",
        "@babel/preset-env": "^7.12.1",
        "@babel/preset-react": "^7.12.5",
        "@svgr/core": "^5.5.0",
        "@svgr/plugin-jsx": "^5.5.0",
        "@svgr/plugin-svgo": "^5.5.0",
        "loader-utils": "^2.0.0"
      },
      "engines": {
        "node": ">=10"
      },
      "funding": {
        "type": "github",
        "url": "https://github.com/sponsors/gregberge"
      }
    },
    "node_modules/@tootallnate/once": {
      "version": "1.1.2",
      "resolved": "https://registry.npmjs.org/@tootallnate/once/-/once-1.1.2.tgz",
      "integrity": "sha512-RbzJvlNzmRq5c3O09UipeuXno4tA1FE6ikOjxZK0tuxVv3412l64l5t1W5pj4+rJq9vpkm/kwiR07aZXnsKPxw==",
      "engines": {
        "node": ">= 6"
      }
    },
    "node_modules/@trysound/sax": {
      "version": "0.2.0",
      "resolved": "https://registry.npmjs.org/@trysound/sax/-/sax-0.2.0.tgz",
      "integrity": "sha512-L7z9BgrNEcYyUYtF+HaEfiS5ebkh9jXqbszz7pC0hRBPaatV0XjSD3+eHrpqFemQfgwiFF0QPIarnIihIDn7OA==",
      "engines": {
        "node": ">=10.13.0"
      }
    },
    "node_modules/@types/babel__core": {
      "version": "7.20.0",
      "resolved": "https://registry.npmjs.org/@types/babel__core/-/babel__core-7.20.0.tgz",
      "integrity": "sha512-+n8dL/9GWblDO0iU6eZAwEIJVr5DWigtle+Q6HLOrh/pdbXOhOtqzq8VPPE2zvNJzSKY4vH/z3iT3tn0A3ypiQ==",
      "dependencies": {
        "@babel/parser": "^7.20.7",
        "@babel/types": "^7.20.7",
        "@types/babel__generator": "*",
        "@types/babel__template": "*",
        "@types/babel__traverse": "*"
      }
    },
    "node_modules/@types/babel__generator": {
      "version": "7.6.4",
      "resolved": "https://registry.npmjs.org/@types/babel__generator/-/babel__generator-7.6.4.tgz",
      "integrity": "sha512-tFkciB9j2K755yrTALxD44McOrk+gfpIpvC3sxHjRawj6PfnQxrse4Clq5y/Rq+G3mrBurMax/lG8Qn2t9mSsg==",
      "dependencies": {
        "@babel/types": "^7.0.0"
      }
    },
    "node_modules/@types/babel__template": {
      "version": "7.4.1",
      "resolved": "https://registry.npmjs.org/@types/babel__template/-/babel__template-7.4.1.tgz",
      "integrity": "sha512-azBFKemX6kMg5Io+/rdGT0dkGreboUVR0Cdm3fz9QJWpaQGJRQXl7C+6hOTCZcMll7KFyEQpgbYI2lHdsS4U7g==",
      "dependencies": {
        "@babel/parser": "^7.1.0",
        "@babel/types": "^7.0.0"
      }
    },
    "node_modules/@types/babel__traverse": {
      "version": "7.18.3",
      "resolved": "https://registry.npmjs.org/@types/babel__traverse/-/babel__traverse-7.18.3.tgz",
      "integrity": "sha512-1kbcJ40lLB7MHsj39U4Sh1uTd2E7rLEa79kmDpI6cy+XiXsteB3POdQomoq4FxszMrO3ZYchkhYJw7A2862b3w==",
      "dependencies": {
        "@babel/types": "^7.3.0"
      }
    },
    "node_modules/@types/body-parser": {
      "version": "1.19.2",
      "resolved": "https://registry.npmjs.org/@types/body-parser/-/body-parser-1.19.2.tgz",
      "integrity": "sha512-ALYone6pm6QmwZoAgeyNksccT9Q4AWZQ6PvfwR37GT6r6FWUPguq6sUmNGSMV2Wr761oQoBxwGGa6DR5o1DC9g==",
      "dependencies": {
        "@types/connect": "*",
        "@types/node": "*"
      }
    },
    "node_modules/@types/bonjour": {
      "version": "3.5.10",
      "resolved": "https://registry.npmjs.org/@types/bonjour/-/bonjour-3.5.10.tgz",
      "integrity": "sha512-p7ienRMiS41Nu2/igbJxxLDWrSZ0WxM8UQgCeO9KhoVF7cOVFkrKsiDr1EsJIla8vV3oEEjGcz11jc5yimhzZw==",
      "dependencies": {
        "@types/node": "*"
      }
    },
    "node_modules/@types/connect": {
      "version": "3.4.35",
      "resolved": "https://registry.npmjs.org/@types/connect/-/connect-3.4.35.tgz",
      "integrity": "sha512-cdeYyv4KWoEgpBISTxWvqYsVy444DOqehiF3fM3ne10AmJ62RSyNkUnxMJXHQWRQQX2eR94m5y1IZyDwBjV9FQ==",
      "dependencies": {
        "@types/node": "*"
      }
    },
    "node_modules/@types/connect-history-api-fallback": {
      "version": "1.3.5",
      "resolved": "https://registry.npmjs.org/@types/connect-history-api-fallback/-/connect-history-api-fallback-1.3.5.tgz",
      "integrity": "sha512-h8QJa8xSb1WD4fpKBDcATDNGXghFj6/3GRWG6dhmRcu0RX1Ubasur2Uvx5aeEwlf0MwblEC2bMzzMQntxnw/Cw==",
      "dependencies": {
        "@types/express-serve-static-core": "*",
        "@types/node": "*"
      }
    },
    "node_modules/@types/eslint": {
      "version": "8.21.3",
      "resolved": "https://registry.npmjs.org/@types/eslint/-/eslint-8.21.3.tgz",
      "integrity": "sha512-fa7GkppZVEByMWGbTtE5MbmXWJTVbrjjaS8K6uQj+XtuuUv1fsuPAxhygfqLmsb/Ufb3CV8deFCpiMfAgi00Sw==",
      "dependencies": {
        "@types/estree": "*",
        "@types/json-schema": "*"
      }
    },
    "node_modules/@types/eslint-scope": {
      "version": "3.7.4",
      "resolved": "https://registry.npmjs.org/@types/eslint-scope/-/eslint-scope-3.7.4.tgz",
      "integrity": "sha512-9K4zoImiZc3HlIp6AVUDE4CWYx22a+lhSZMYNpbjW04+YF0KWj4pJXnEMjdnFTiQibFFmElcsasJXDbdI/EPhA==",
      "dependencies": {
        "@types/eslint": "*",
        "@types/estree": "*"
      }
    },
    "node_modules/@types/estree": {
      "version": "1.0.0",
      "resolved": "https://registry.npmjs.org/@types/estree/-/estree-1.0.0.tgz",
      "integrity": "sha512-WulqXMDUTYAXCjZnk6JtIHPigp55cVtDgDrO2gHRwhyJto21+1zbVCtOYB2L1F9w4qCQ0rOGWBnBe0FNTiEJIQ=="
    },
    "node_modules/@types/express": {
      "version": "4.17.17",
      "resolved": "https://registry.npmjs.org/@types/express/-/express-4.17.17.tgz",
      "integrity": "sha512-Q4FmmuLGBG58btUnfS1c1r/NQdlp3DMfGDGig8WhfpA2YRUtEkxAjkZb0yvplJGYdF1fsQ81iMDcH24sSCNC/Q==",
      "dependencies": {
        "@types/body-parser": "*",
        "@types/express-serve-static-core": "^4.17.33",
        "@types/qs": "*",
        "@types/serve-static": "*"
      }
    },
    "node_modules/@types/express-serve-static-core": {
      "version": "4.17.33",
      "resolved": "https://registry.npmjs.org/@types/express-serve-static-core/-/express-serve-static-core-4.17.33.tgz",
      "integrity": "sha512-TPBqmR/HRYI3eC2E5hmiivIzv+bidAfXofM+sbonAGvyDhySGw9/PQZFt2BLOrjUUR++4eJVpx6KnLQK1Fk9tA==",
      "dependencies": {
        "@types/node": "*",
        "@types/qs": "*",
        "@types/range-parser": "*"
      }
    },
    "node_modules/@types/graceful-fs": {
      "version": "4.1.6",
      "resolved": "https://registry.npmjs.org/@types/graceful-fs/-/graceful-fs-4.1.6.tgz",
      "integrity": "sha512-Sig0SNORX9fdW+bQuTEovKj3uHcUL6LQKbCrrqb1X7J6/ReAbhCXRAhc+SMejhLELFj2QcyuxmUooZ4bt5ReSw==",
      "dependencies": {
        "@types/node": "*"
      }
    },
    "node_modules/@types/html-minifier-terser": {
      "version": "6.1.0",
      "resolved": "https://registry.npmjs.org/@types/html-minifier-terser/-/html-minifier-terser-6.1.0.tgz",
      "integrity": "sha512-oh/6byDPnL1zeNXFrDXFLyZjkr1MsBG667IM792caf1L2UPOOMf65NFzjUH/ltyfwjAGfs1rsX1eftK0jC/KIg=="
    },
    "node_modules/@types/http-proxy": {
      "version": "1.17.10",
      "resolved": "https://registry.npmjs.org/@types/http-proxy/-/http-proxy-1.17.10.tgz",
      "integrity": "sha512-Qs5aULi+zV1bwKAg5z1PWnDXWmsn+LxIvUGv6E2+OOMYhclZMO+OXd9pYVf2gLykf2I7IV2u7oTHwChPNsvJ7g==",
      "dependencies": {
        "@types/node": "*"
      }
    },
    "node_modules/@types/istanbul-lib-coverage": {
      "version": "2.0.4",
      "resolved": "https://registry.npmjs.org/@types/istanbul-lib-coverage/-/istanbul-lib-coverage-2.0.4.tgz",
      "integrity": "sha512-z/QT1XN4K4KYuslS23k62yDIDLwLFkzxOuMplDtObz0+y7VqJCaO2o+SPwHCvLFZh7xazvvoor2tA/hPz9ee7g=="
    },
    "node_modules/@types/istanbul-lib-report": {
      "version": "3.0.0",
      "resolved": "https://registry.npmjs.org/@types/istanbul-lib-report/-/istanbul-lib-report-3.0.0.tgz",
      "integrity": "sha512-plGgXAPfVKFoYfa9NpYDAkseG+g6Jr294RqeqcqDixSbU34MZVJRi/P+7Y8GDpzkEwLaGZZOpKIEmeVZNtKsrg==",
      "dependencies": {
        "@types/istanbul-lib-coverage": "*"
      }
    },
    "node_modules/@types/istanbul-reports": {
      "version": "3.0.1",
      "resolved": "https://registry.npmjs.org/@types/istanbul-reports/-/istanbul-reports-3.0.1.tgz",
      "integrity": "sha512-c3mAZEuK0lvBp8tmuL74XRKn1+y2dcwOUpH7x4WrF6gk1GIgiluDRgMYQtw2OFcBvAJWlt6ASU3tSqxp0Uu0Aw==",
      "dependencies": {
        "@types/istanbul-lib-report": "*"
      }
    },
    "node_modules/@types/json-schema": {
      "version": "7.0.11",
      "resolved": "https://registry.npmjs.org/@types/json-schema/-/json-schema-7.0.11.tgz",
      "integrity": "sha512-wOuvG1SN4Us4rez+tylwwwCV1psiNVOkJeM3AUWUNWg/jDQY2+HE/444y5gc+jBmRqASOm2Oeh5c1axHobwRKQ=="
    },
    "node_modules/@types/json5": {
      "version": "0.0.29",
      "resolved": "https://registry.npmjs.org/@types/json5/-/json5-0.0.29.tgz",
      "integrity": "sha512-dRLjCWHYg4oaA77cxO64oO+7JwCwnIzkZPdrrC71jQmQtlhM556pwKo5bUzqvZndkVbeFLIIi+9TC40JNF5hNQ=="
    },
    "node_modules/@types/mime": {
      "version": "3.0.1",
      "resolved": "https://registry.npmjs.org/@types/mime/-/mime-3.0.1.tgz",
      "integrity": "sha512-Y4XFY5VJAuw0FgAqPNd6NNoV44jbq9Bz2L7Rh/J6jLTiHBSBJa9fxqQIvkIld4GsoDOcCbvzOUAbLPsSKKg+uA=="
    },
    "node_modules/@types/node": {
      "version": "18.15.5",
      "resolved": "https://registry.npmjs.org/@types/node/-/node-18.15.5.tgz",
      "integrity": "sha512-Ark2WDjjZO7GmvsyFFf81MXuGTA/d6oP38anyxWOL6EREyBKAxKoFHwBhaZxCfLRLpO8JgVXwqOwSwa7jRcjew=="
    },
    "node_modules/@types/parse-json": {
      "version": "4.0.0",
      "resolved": "https://registry.npmjs.org/@types/parse-json/-/parse-json-4.0.0.tgz",
      "integrity": "sha512-//oorEZjL6sbPcKUaCdIGlIUeH26mgzimjBB77G6XRgnDl/L5wOnpyBGRe/Mmf5CVW3PwEBE1NjiMZ/ssFh4wA=="
    },
    "node_modules/@types/prettier": {
      "version": "2.7.2",
      "resolved": "https://registry.npmjs.org/@types/prettier/-/prettier-2.7.2.tgz",
      "integrity": "sha512-KufADq8uQqo1pYKVIYzfKbJfBAc0sOeXqGbFaSpv8MRmC/zXgowNZmFcbngndGk922QDmOASEXUZCaY48gs4cg=="
    },
    "node_modules/@types/prop-types": {
      "version": "15.7.5",
      "resolved": "https://registry.npmjs.org/@types/prop-types/-/prop-types-15.7.5.tgz",
      "integrity": "sha512-JCB8C6SnDoQf0cNycqd/35A7MjcnK+ZTqE7judS6o7utxUCg6imJg3QK2qzHKszlTjcj2cn+NwMB2i96ubpj7w=="
    },
    "node_modules/@types/q": {
      "version": "1.5.5",
      "resolved": "https://registry.npmjs.org/@types/q/-/q-1.5.5.tgz",
      "integrity": "sha512-L28j2FcJfSZOnL1WBjDYp2vUHCeIFlyYI/53EwD/rKUBQ7MtUUfbQWiyKJGpcnv4/WgrhWsFKrcPstcAt/J0tQ=="
    },
    "node_modules/@types/qs": {
      "version": "6.9.7",
      "resolved": "https://registry.npmjs.org/@types/qs/-/qs-6.9.7.tgz",
      "integrity": "sha512-FGa1F62FT09qcrueBA6qYTrJPVDzah9a+493+o2PCXsesWHIn27G98TsSMs3WPNbZIEj4+VJf6saSFpvD+3Zsw=="
    },
    "node_modules/@types/range-parser": {
      "version": "1.2.4",
      "resolved": "https://registry.npmjs.org/@types/range-parser/-/range-parser-1.2.4.tgz",
      "integrity": "sha512-EEhsLsD6UsDM1yFhAvy0Cjr6VwmpMWqFBCb9w07wVugF7w9nfajxLuVmngTIpgS6svCnm6Vaw+MZhoDCKnOfsw=="
    },
    "node_modules/@types/react": {
      "version": "18.0.28",
      "resolved": "https://registry.npmjs.org/@types/react/-/react-18.0.28.tgz",
      "integrity": "sha512-RD0ivG1kEztNBdoAK7lekI9M+azSnitIn85h4iOiaLjaTrMjzslhaqCGaI4IyCJ1RljWiLCEu4jyrLLgqxBTew==",
      "dependencies": {
        "@types/prop-types": "*",
        "@types/scheduler": "*",
        "csstype": "^3.0.2"
      }
    },
    "node_modules/@types/react-dom": {
      "version": "18.0.11",
      "resolved": "https://registry.npmjs.org/@types/react-dom/-/react-dom-18.0.11.tgz",
      "integrity": "sha512-O38bPbI2CWtgw/OoQoY+BRelw7uysmXbWvw3nLWO21H1HSh+GOlqPuXshJfjmpNlKiiSDG9cc1JZAaMmVdcTlw==",
      "dependencies": {
        "@types/react": "*"
      }
    },
    "node_modules/@types/resolve": {
      "version": "1.17.1",
      "resolved": "https://registry.npmjs.org/@types/resolve/-/resolve-1.17.1.tgz",
      "integrity": "sha512-yy7HuzQhj0dhGpD8RLXSZWEkLsV9ibvxvi6EiJ3bkqLAO1RGo0WbkWQiwpRlSFymTJRz0d3k5LM3kkx8ArDbLw==",
      "dependencies": {
        "@types/node": "*"
      }
    },
    "node_modules/@types/retry": {
      "version": "0.12.0",
      "resolved": "https://registry.npmjs.org/@types/retry/-/retry-0.12.0.tgz",
      "integrity": "sha512-wWKOClTTiizcZhXnPY4wikVAwmdYHp8q6DmC+EJUzAMsycb7HB32Kh9RN4+0gExjmPmZSAQjgURXIGATPegAvA=="
    },
    "node_modules/@types/scheduler": {
      "version": "0.16.3",
      "resolved": "https://registry.npmjs.org/@types/scheduler/-/scheduler-0.16.3.tgz",
      "integrity": "sha512-5cJ8CB4yAx7BH1oMvdU0Jh9lrEXyPkar6F9G/ERswkCuvP4KQZfZkSjcMbAICCpQTN4OuZn8tz0HiKv9TGZgrQ=="
    },
    "node_modules/@types/semver": {
      "version": "7.3.13",
      "resolved": "https://registry.npmjs.org/@types/semver/-/semver-7.3.13.tgz",
      "integrity": "sha512-21cFJr9z3g5dW8B0CVI9g2O9beqaThGQ6ZFBqHfwhzLDKUxaqTIy3vnfah/UPkfOiF2pLq+tGz+W8RyCskuslw=="
    },
    "node_modules/@types/serve-index": {
      "version": "1.9.1",
      "resolved": "https://registry.npmjs.org/@types/serve-index/-/serve-index-1.9.1.tgz",
      "integrity": "sha512-d/Hs3nWDxNL2xAczmOVZNj92YZCS6RGxfBPjKzuu/XirCgXdpKEb88dYNbrYGint6IVWLNP+yonwVAuRC0T2Dg==",
      "dependencies": {
        "@types/express": "*"
      }
    },
    "node_modules/@types/serve-static": {
      "version": "1.15.1",
      "resolved": "https://registry.npmjs.org/@types/serve-static/-/serve-static-1.15.1.tgz",
      "integrity": "sha512-NUo5XNiAdULrJENtJXZZ3fHtfMolzZwczzBbnAeBbqBwG+LaG6YaJtuwzwGSQZ2wsCrxjEhNNjAkKigy3n8teQ==",
      "dependencies": {
        "@types/mime": "*",
        "@types/node": "*"
      }
    },
    "node_modules/@types/sockjs": {
      "version": "0.3.33",
      "resolved": "https://registry.npmjs.org/@types/sockjs/-/sockjs-0.3.33.tgz",
      "integrity": "sha512-f0KEEe05NvUnat+boPTZ0dgaLZ4SfSouXUgv5noUiefG2ajgKjmETo9ZJyuqsl7dfl2aHlLJUiki6B4ZYldiiw==",
      "dependencies": {
        "@types/node": "*"
      }
    },
    "node_modules/@types/stack-utils": {
      "version": "2.0.1",
      "resolved": "https://registry.npmjs.org/@types/stack-utils/-/stack-utils-2.0.1.tgz",
      "integrity": "sha512-Hl219/BT5fLAaz6NDkSuhzasy49dwQS/DSdu4MdggFB8zcXv7vflBI3xp7FEmkmdDkBUI2bPUNeMttp2knYdxw=="
    },
    "node_modules/@types/trusted-types": {
      "version": "2.0.3",
      "resolved": "https://registry.npmjs.org/@types/trusted-types/-/trusted-types-2.0.3.tgz",
      "integrity": "sha512-NfQ4gyz38SL8sDNrSixxU2Os1a5xcdFxipAFxYEuLUlvU2uDwS4NUpsImcf1//SlWItCVMMLiylsxbmNMToV/g=="
    },
    "node_modules/@types/ws": {
      "version": "8.5.4",
      "resolved": "https://registry.npmjs.org/@types/ws/-/ws-8.5.4.tgz",
      "integrity": "sha512-zdQDHKUgcX/zBc4GrwsE/7dVdAD8JR4EuiAXiiUhhfyIJXXb2+PrGshFyeXWQPMmmZ2XxgaqclgpIC7eTXc1mg==",
      "dependencies": {
        "@types/node": "*"
      }
    },
    "node_modules/@types/yargs": {
      "version": "16.0.5",
      "resolved": "https://registry.npmjs.org/@types/yargs/-/yargs-16.0.5.tgz",
      "integrity": "sha512-AxO/ADJOBFJScHbWhq2xAhlWP24rY4aCEG/NFaMvbT3X2MgRsLjhjQwsn0Zi5zn0LG9jUhCCZMeX9Dkuw6k+vQ==",
      "dependencies": {
        "@types/yargs-parser": "*"
      }
    },
    "node_modules/@types/yargs-parser": {
      "version": "21.0.0",
      "resolved": "https://registry.npmjs.org/@types/yargs-parser/-/yargs-parser-21.0.0.tgz",
      "integrity": "sha512-iO9ZQHkZxHn4mSakYV0vFHAVDyEOIJQrV2uZ06HxEPcx+mt8swXoZHIbaaJ2crJYFfErySgktuTZ3BeLz+XmFA=="
    },
    "node_modules/@typescript-eslint/eslint-plugin": {
      "version": "5.56.0",
      "resolved": "https://registry.npmjs.org/@typescript-eslint/eslint-plugin/-/eslint-plugin-5.56.0.tgz",
      "integrity": "sha512-ZNW37Ccl3oMZkzxrYDUX4o7cnuPgU+YrcaYXzsRtLB16I1FR5SHMqga3zGsaSliZADCWo2v8qHWqAYIj8nWCCg==",
      "dependencies": {
        "@eslint-community/regexpp": "^4.4.0",
        "@typescript-eslint/scope-manager": "5.56.0",
        "@typescript-eslint/type-utils": "5.56.0",
        "@typescript-eslint/utils": "5.56.0",
        "debug": "^4.3.4",
        "grapheme-splitter": "^1.0.4",
        "ignore": "^5.2.0",
        "natural-compare-lite": "^1.4.0",
        "semver": "^7.3.7",
        "tsutils": "^3.21.0"
      },
      "engines": {
        "node": "^12.22.0 || ^14.17.0 || >=16.0.0"
      },
      "funding": {
        "type": "opencollective",
        "url": "https://opencollective.com/typescript-eslint"
      },
      "peerDependencies": {
        "@typescript-eslint/parser": "^5.0.0",
        "eslint": "^6.0.0 || ^7.0.0 || ^8.0.0"
      },
      "peerDependenciesMeta": {
        "typescript": {
          "optional": true
        }
      }
    },
    "node_modules/@typescript-eslint/experimental-utils": {
      "version": "5.56.0",
      "resolved": "https://registry.npmjs.org/@typescript-eslint/experimental-utils/-/experimental-utils-5.56.0.tgz",
      "integrity": "sha512-sxWuj0eO5nItmKgZmsBbChVt90EhfkuncDCPbLAVeEJ+SCjXMcZN3AhhNbxed7IeGJ4XwsdL3/FMvD4r+FLqqA==",
      "dependencies": {
        "@typescript-eslint/utils": "5.56.0"
      },
      "engines": {
        "node": "^12.22.0 || ^14.17.0 || >=16.0.0"
      },
      "funding": {
        "type": "opencollective",
        "url": "https://opencollective.com/typescript-eslint"
      },
      "peerDependencies": {
        "eslint": "^6.0.0 || ^7.0.0 || ^8.0.0"
      }
    },
    "node_modules/@typescript-eslint/parser": {
      "version": "5.56.0",
      "resolved": "https://registry.npmjs.org/@typescript-eslint/parser/-/parser-5.56.0.tgz",
      "integrity": "sha512-sn1OZmBxUsgxMmR8a8U5QM/Wl+tyqlH//jTqCg8daTAmhAk26L2PFhcqPLlYBhYUJMZJK276qLXlHN3a83o2cg==",
      "dependencies": {
        "@typescript-eslint/scope-manager": "5.56.0",
        "@typescript-eslint/types": "5.56.0",
        "@typescript-eslint/typescript-estree": "5.56.0",
        "debug": "^4.3.4"
      },
      "engines": {
        "node": "^12.22.0 || ^14.17.0 || >=16.0.0"
      },
      "funding": {
        "type": "opencollective",
        "url": "https://opencollective.com/typescript-eslint"
      },
      "peerDependencies": {
        "eslint": "^6.0.0 || ^7.0.0 || ^8.0.0"
      },
      "peerDependenciesMeta": {
        "typescript": {
          "optional": true
        }
      }
    },
    "node_modules/@typescript-eslint/scope-manager": {
      "version": "5.56.0",
      "resolved": "https://registry.npmjs.org/@typescript-eslint/scope-manager/-/scope-manager-5.56.0.tgz",
      "integrity": "sha512-jGYKyt+iBakD0SA5Ww8vFqGpoV2asSjwt60Gl6YcO8ksQ8s2HlUEyHBMSa38bdLopYqGf7EYQMUIGdT/Luw+sw==",
      "dependencies": {
        "@typescript-eslint/types": "5.56.0",
        "@typescript-eslint/visitor-keys": "5.56.0"
      },
      "engines": {
        "node": "^12.22.0 || ^14.17.0 || >=16.0.0"
      },
      "funding": {
        "type": "opencollective",
        "url": "https://opencollective.com/typescript-eslint"
      }
    },
    "node_modules/@typescript-eslint/type-utils": {
      "version": "5.56.0",
      "resolved": "https://registry.npmjs.org/@typescript-eslint/type-utils/-/type-utils-5.56.0.tgz",
      "integrity": "sha512-8WxgOgJjWRy6m4xg9KoSHPzBNZeQbGlQOH7l2QEhQID/+YseaFxg5J/DLwWSsi9Axj4e/cCiKx7PVzOq38tY4A==",
      "dependencies": {
        "@typescript-eslint/typescript-estree": "5.56.0",
        "@typescript-eslint/utils": "5.56.0",
        "debug": "^4.3.4",
        "tsutils": "^3.21.0"
      },
      "engines": {
        "node": "^12.22.0 || ^14.17.0 || >=16.0.0"
      },
      "funding": {
        "type": "opencollective",
        "url": "https://opencollective.com/typescript-eslint"
      },
      "peerDependencies": {
        "eslint": "*"
      },
      "peerDependenciesMeta": {
        "typescript": {
          "optional": true
        }
      }
    },
    "node_modules/@typescript-eslint/types": {
      "version": "5.56.0",
      "resolved": "https://registry.npmjs.org/@typescript-eslint/types/-/types-5.56.0.tgz",
      "integrity": "sha512-JyAzbTJcIyhuUhogmiu+t79AkdnqgPUEsxMTMc/dCZczGMJQh1MK2wgrju++yMN6AWroVAy2jxyPcPr3SWCq5w==",
      "engines": {
        "node": "^12.22.0 || ^14.17.0 || >=16.0.0"
      },
      "funding": {
        "type": "opencollective",
        "url": "https://opencollective.com/typescript-eslint"
      }
    },
    "node_modules/@typescript-eslint/typescript-estree": {
      "version": "5.56.0",
      "resolved": "https://registry.npmjs.org/@typescript-eslint/typescript-estree/-/typescript-estree-5.56.0.tgz",
      "integrity": "sha512-41CH/GncsLXOJi0jb74SnC7jVPWeVJ0pxQj8bOjH1h2O26jXN3YHKDT1ejkVz5YeTEQPeLCCRY0U2r68tfNOcg==",
      "dependencies": {
        "@typescript-eslint/types": "5.56.0",
        "@typescript-eslint/visitor-keys": "5.56.0",
        "debug": "^4.3.4",
        "globby": "^11.1.0",
        "is-glob": "^4.0.3",
        "semver": "^7.3.7",
        "tsutils": "^3.21.0"
      },
      "engines": {
        "node": "^12.22.0 || ^14.17.0 || >=16.0.0"
      },
      "funding": {
        "type": "opencollective",
        "url": "https://opencollective.com/typescript-eslint"
      },
      "peerDependenciesMeta": {
        "typescript": {
          "optional": true
        }
      }
    },
    "node_modules/@typescript-eslint/utils": {
      "version": "5.56.0",
      "resolved": "https://registry.npmjs.org/@typescript-eslint/utils/-/utils-5.56.0.tgz",
      "integrity": "sha512-XhZDVdLnUJNtbzaJeDSCIYaM+Tgr59gZGbFuELgF7m0IY03PlciidS7UQNKLE0+WpUTn1GlycEr6Ivb/afjbhA==",
      "dependencies": {
        "@eslint-community/eslint-utils": "^4.2.0",
        "@types/json-schema": "^7.0.9",
        "@types/semver": "^7.3.12",
        "@typescript-eslint/scope-manager": "5.56.0",
        "@typescript-eslint/types": "5.56.0",
        "@typescript-eslint/typescript-estree": "5.56.0",
        "eslint-scope": "^5.1.1",
        "semver": "^7.3.7"
      },
      "engines": {
        "node": "^12.22.0 || ^14.17.0 || >=16.0.0"
      },
      "funding": {
        "type": "opencollective",
        "url": "https://opencollective.com/typescript-eslint"
      },
      "peerDependencies": {
        "eslint": "^6.0.0 || ^7.0.0 || ^8.0.0"
      }
    },
    "node_modules/@typescript-eslint/utils/node_modules/eslint-scope": {
      "version": "5.1.1",
      "resolved": "https://registry.npmjs.org/eslint-scope/-/eslint-scope-5.1.1.tgz",
      "integrity": "sha512-2NxwbF/hZ0KpepYN0cNbo+FN6XoK7GaHlQhgx/hIZl6Va0bF45RQOOwhLIy8lQDbuCiadSLCBnH2CFYquit5bw==",
      "dependencies": {
        "esrecurse": "^4.3.0",
        "estraverse": "^4.1.1"
      },
      "engines": {
        "node": ">=8.0.0"
      }
    },
    "node_modules/@typescript-eslint/utils/node_modules/estraverse": {
      "version": "4.3.0",
      "resolved": "https://registry.npmjs.org/estraverse/-/estraverse-4.3.0.tgz",
      "integrity": "sha512-39nnKffWz8xN1BU/2c79n9nB9HDzo0niYUqx6xyqUnyoAnQyyWpOTdZEeiCch8BBu515t4wp9ZmgVfVhn9EBpw==",
      "engines": {
        "node": ">=4.0"
      }
    },
    "node_modules/@typescript-eslint/visitor-keys": {
      "version": "5.56.0",
      "resolved": "https://registry.npmjs.org/@typescript-eslint/visitor-keys/-/visitor-keys-5.56.0.tgz",
      "integrity": "sha512-1mFdED7u5bZpX6Xxf5N9U2c18sb+8EvU3tyOIj6LQZ5OOvnmj8BVeNNP603OFPm5KkS1a7IvCIcwrdHXaEMG/Q==",
      "dependencies": {
        "@typescript-eslint/types": "5.56.0",
        "eslint-visitor-keys": "^3.3.0"
      },
      "engines": {
        "node": "^12.22.0 || ^14.17.0 || >=16.0.0"
      },
      "funding": {
        "type": "opencollective",
        "url": "https://opencollective.com/typescript-eslint"
      }
    },
    "node_modules/@webassemblyjs/ast": {
      "version": "1.11.1",
      "resolved": "https://registry.npmjs.org/@webassemblyjs/ast/-/ast-1.11.1.tgz",
      "integrity": "sha512-ukBh14qFLjxTQNTXocdyksN5QdM28S1CxHt2rdskFyL+xFV7VremuBLVbmCePj+URalXBENx/9Lm7lnhihtCSw==",
      "dependencies": {
        "@webassemblyjs/helper-numbers": "1.11.1",
        "@webassemblyjs/helper-wasm-bytecode": "1.11.1"
      }
    },
    "node_modules/@webassemblyjs/floating-point-hex-parser": {
      "version": "1.11.1",
      "resolved": "https://registry.npmjs.org/@webassemblyjs/floating-point-hex-parser/-/floating-point-hex-parser-1.11.1.tgz",
      "integrity": "sha512-iGRfyc5Bq+NnNuX8b5hwBrRjzf0ocrJPI6GWFodBFzmFnyvrQ83SHKhmilCU/8Jv67i4GJZBMhEzltxzcNagtQ=="
    },
    "node_modules/@webassemblyjs/helper-api-error": {
      "version": "1.11.1",
      "resolved": "https://registry.npmjs.org/@webassemblyjs/helper-api-error/-/helper-api-error-1.11.1.tgz",
      "integrity": "sha512-RlhS8CBCXfRUR/cwo2ho9bkheSXG0+NwooXcc3PAILALf2QLdFyj7KGsKRbVc95hZnhnERon4kW/D3SZpp6Tcg=="
    },
    "node_modules/@webassemblyjs/helper-buffer": {
      "version": "1.11.1",
      "resolved": "https://registry.npmjs.org/@webassemblyjs/helper-buffer/-/helper-buffer-1.11.1.tgz",
      "integrity": "sha512-gwikF65aDNeeXa8JxXa2BAk+REjSyhrNC9ZwdT0f8jc4dQQeDQ7G4m0f2QCLPJiMTTO6wfDmRmj/pW0PsUvIcA=="
    },
    "node_modules/@webassemblyjs/helper-numbers": {
      "version": "1.11.1",
      "resolved": "https://registry.npmjs.org/@webassemblyjs/helper-numbers/-/helper-numbers-1.11.1.tgz",
      "integrity": "sha512-vDkbxiB8zfnPdNK9Rajcey5C0w+QJugEglN0of+kmO8l7lDb77AnlKYQF7aarZuCrv+l0UvqL+68gSDr3k9LPQ==",
      "dependencies": {
        "@webassemblyjs/floating-point-hex-parser": "1.11.1",
        "@webassemblyjs/helper-api-error": "1.11.1",
        "@xtuc/long": "4.2.2"
      }
    },
    "node_modules/@webassemblyjs/helper-wasm-bytecode": {
      "version": "1.11.1",
      "resolved": "https://registry.npmjs.org/@webassemblyjs/helper-wasm-bytecode/-/helper-wasm-bytecode-1.11.1.tgz",
      "integrity": "sha512-PvpoOGiJwXeTrSf/qfudJhwlvDQxFgelbMqtq52WWiXC6Xgg1IREdngmPN3bs4RoO83PnL/nFrxucXj1+BX62Q=="
    },
    "node_modules/@webassemblyjs/helper-wasm-section": {
      "version": "1.11.1",
      "resolved": "https://registry.npmjs.org/@webassemblyjs/helper-wasm-section/-/helper-wasm-section-1.11.1.tgz",
      "integrity": "sha512-10P9No29rYX1j7F3EVPX3JvGPQPae+AomuSTPiF9eBQeChHI6iqjMIwR9JmOJXwpnn/oVGDk7I5IlskuMwU/pg==",
      "dependencies": {
        "@webassemblyjs/ast": "1.11.1",
        "@webassemblyjs/helper-buffer": "1.11.1",
        "@webassemblyjs/helper-wasm-bytecode": "1.11.1",
        "@webassemblyjs/wasm-gen": "1.11.1"
      }
    },
    "node_modules/@webassemblyjs/ieee754": {
      "version": "1.11.1",
      "resolved": "https://registry.npmjs.org/@webassemblyjs/ieee754/-/ieee754-1.11.1.tgz",
      "integrity": "sha512-hJ87QIPtAMKbFq6CGTkZYJivEwZDbQUgYd3qKSadTNOhVY7p+gfP6Sr0lLRVTaG1JjFj+r3YchoqRYxNH3M0GQ==",
      "dependencies": {
        "@xtuc/ieee754": "^1.2.0"
      }
    },
    "node_modules/@webassemblyjs/leb128": {
      "version": "1.11.1",
      "resolved": "https://registry.npmjs.org/@webassemblyjs/leb128/-/leb128-1.11.1.tgz",
      "integrity": "sha512-BJ2P0hNZ0u+Th1YZXJpzW6miwqQUGcIHT1G/sf72gLVD9DZ5AdYTqPNbHZh6K1M5VmKvFXwGSWZADz+qBWxeRw==",
      "dependencies": {
        "@xtuc/long": "4.2.2"
      }
    },
    "node_modules/@webassemblyjs/utf8": {
      "version": "1.11.1",
      "resolved": "https://registry.npmjs.org/@webassemblyjs/utf8/-/utf8-1.11.1.tgz",
      "integrity": "sha512-9kqcxAEdMhiwQkHpkNiorZzqpGrodQQ2IGrHHxCy+Ozng0ofyMA0lTqiLkVs1uzTRejX+/O0EOT7KxqVPuXosQ=="
    },
    "node_modules/@webassemblyjs/wasm-edit": {
      "version": "1.11.1",
      "resolved": "https://registry.npmjs.org/@webassemblyjs/wasm-edit/-/wasm-edit-1.11.1.tgz",
      "integrity": "sha512-g+RsupUC1aTHfR8CDgnsVRVZFJqdkFHpsHMfJuWQzWU3tvnLC07UqHICfP+4XyL2tnr1amvl1Sdp06TnYCmVkA==",
      "dependencies": {
        "@webassemblyjs/ast": "1.11.1",
        "@webassemblyjs/helper-buffer": "1.11.1",
        "@webassemblyjs/helper-wasm-bytecode": "1.11.1",
        "@webassemblyjs/helper-wasm-section": "1.11.1",
        "@webassemblyjs/wasm-gen": "1.11.1",
        "@webassemblyjs/wasm-opt": "1.11.1",
        "@webassemblyjs/wasm-parser": "1.11.1",
        "@webassemblyjs/wast-printer": "1.11.1"
      }
    },
    "node_modules/@webassemblyjs/wasm-gen": {
      "version": "1.11.1",
      "resolved": "https://registry.npmjs.org/@webassemblyjs/wasm-gen/-/wasm-gen-1.11.1.tgz",
      "integrity": "sha512-F7QqKXwwNlMmsulj6+O7r4mmtAlCWfO/0HdgOxSklZfQcDu0TpLiD1mRt/zF25Bk59FIjEuGAIyn5ei4yMfLhA==",
      "dependencies": {
        "@webassemblyjs/ast": "1.11.1",
        "@webassemblyjs/helper-wasm-bytecode": "1.11.1",
        "@webassemblyjs/ieee754": "1.11.1",
        "@webassemblyjs/leb128": "1.11.1",
        "@webassemblyjs/utf8": "1.11.1"
      }
    },
    "node_modules/@webassemblyjs/wasm-opt": {
      "version": "1.11.1",
      "resolved": "https://registry.npmjs.org/@webassemblyjs/wasm-opt/-/wasm-opt-1.11.1.tgz",
      "integrity": "sha512-VqnkNqnZlU5EB64pp1l7hdm3hmQw7Vgqa0KF/KCNO9sIpI6Fk6brDEiX+iCOYrvMuBWDws0NkTOxYEb85XQHHw==",
      "dependencies": {
        "@webassemblyjs/ast": "1.11.1",
        "@webassemblyjs/helper-buffer": "1.11.1",
        "@webassemblyjs/wasm-gen": "1.11.1",
        "@webassemblyjs/wasm-parser": "1.11.1"
      }
    },
    "node_modules/@webassemblyjs/wasm-parser": {
      "version": "1.11.1",
      "resolved": "https://registry.npmjs.org/@webassemblyjs/wasm-parser/-/wasm-parser-1.11.1.tgz",
      "integrity": "sha512-rrBujw+dJu32gYB7/Lup6UhdkPx9S9SnobZzRVL7VcBH9Bt9bCBLEuX/YXOOtBsOZ4NQrRykKhffRWHvigQvOA==",
      "dependencies": {
        "@webassemblyjs/ast": "1.11.1",
        "@webassemblyjs/helper-api-error": "1.11.1",
        "@webassemblyjs/helper-wasm-bytecode": "1.11.1",
        "@webassemblyjs/ieee754": "1.11.1",
        "@webassemblyjs/leb128": "1.11.1",
        "@webassemblyjs/utf8": "1.11.1"
      }
    },
    "node_modules/@webassemblyjs/wast-printer": {
      "version": "1.11.1",
      "resolved": "https://registry.npmjs.org/@webassemblyjs/wast-printer/-/wast-printer-1.11.1.tgz",
      "integrity": "sha512-IQboUWM4eKzWW+N/jij2sRatKMh99QEelo3Eb2q0qXkvPRISAj8Qxtmw5itwqK+TTkBuUIE45AxYPToqPtL5gg==",
      "dependencies": {
        "@webassemblyjs/ast": "1.11.1",
        "@xtuc/long": "4.2.2"
      }
    },
    "node_modules/@xtuc/ieee754": {
      "version": "1.2.0",
      "resolved": "https://registry.npmjs.org/@xtuc/ieee754/-/ieee754-1.2.0.tgz",
      "integrity": "sha512-DX8nKgqcGwsc0eJSqYt5lwP4DH5FlHnmuWWBRy7X0NcaGR0ZtuyeESgMwTYVEtxmsNGY+qit4QYT/MIYTOTPeA=="
    },
    "node_modules/@xtuc/long": {
      "version": "4.2.2",
      "resolved": "https://registry.npmjs.org/@xtuc/long/-/long-4.2.2.tgz",
      "integrity": "sha512-NuHqBY1PB/D8xU6s/thBgOAiAP7HOYDQ32+BFZILJ8ivkUkAHQnWfn6WhL79Owj1qmUnoN/YPhktdIoucipkAQ=="
    },
    "node_modules/abab": {
      "version": "2.0.6",
      "resolved": "https://registry.npmjs.org/abab/-/abab-2.0.6.tgz",
      "integrity": "sha512-j2afSsaIENvHZN2B8GOpF566vZ5WVk5opAiMTvWgaQT8DkbOqsTfvNAvHoRGU2zzP8cPoqys+xHTRDWW8L+/BA=="
    },
    "node_modules/accepts": {
      "version": "1.3.8",
      "resolved": "https://registry.npmjs.org/accepts/-/accepts-1.3.8.tgz",
      "integrity": "sha512-PYAthTa2m2VKxuvSD3DPC/Gy+U+sOA1LAuT8mkmRuvw+NACSaeXEQ+NHcVF7rONl6qcaxV3Uuemwawk+7+SJLw==",
      "dependencies": {
        "mime-types": "~2.1.34",
        "negotiator": "0.6.3"
      },
      "engines": {
        "node": ">= 0.6"
      }
    },
    "node_modules/acorn": {
      "version": "8.8.2",
      "resolved": "https://registry.npmjs.org/acorn/-/acorn-8.8.2.tgz",
      "integrity": "sha512-xjIYgE8HBrkpd/sJqOGNspf8uHG+NOHGOw6a/Urj8taM2EXfdNAH2oFcPeIFfsv3+kz/mJrS5VuMqbNLjCa2vw==",
      "bin": {
        "acorn": "bin/acorn"
      },
      "engines": {
        "node": ">=0.4.0"
      }
    },
    "node_modules/acorn-globals": {
      "version": "6.0.0",
      "resolved": "https://registry.npmjs.org/acorn-globals/-/acorn-globals-6.0.0.tgz",
      "integrity": "sha512-ZQl7LOWaF5ePqqcX4hLuv/bLXYQNfNWw2c0/yX/TsPRKamzHcTGQnlCjHT3TsmkOUVEPS3crCxiPfdzE/Trlhg==",
      "dependencies": {
        "acorn": "^7.1.1",
        "acorn-walk": "^7.1.1"
      }
    },
    "node_modules/acorn-globals/node_modules/acorn": {
      "version": "7.4.1",
      "resolved": "https://registry.npmjs.org/acorn/-/acorn-7.4.1.tgz",
      "integrity": "sha512-nQyp0o1/mNdbTO1PO6kHkwSrmgZ0MT/jCCpNiwbUjGoRN4dlBhqJtoQuCnEOKzgTVwg0ZWiCoQy6SxMebQVh8A==",
      "bin": {
        "acorn": "bin/acorn"
      },
      "engines": {
        "node": ">=0.4.0"
      }
    },
    "node_modules/acorn-import-assertions": {
      "version": "1.8.0",
      "resolved": "https://registry.npmjs.org/acorn-import-assertions/-/acorn-import-assertions-1.8.0.tgz",
      "integrity": "sha512-m7VZ3jwz4eK6A4Vtt8Ew1/mNbP24u0FhdyfA7fSvnJR6LMdfOYnmuIrrJAgrYfYJ10F/otaHTtrtrtmHdMNzEw==",
      "peerDependencies": {
        "acorn": "^8"
      }
    },
    "node_modules/acorn-jsx": {
      "version": "5.3.2",
      "resolved": "https://registry.npmjs.org/acorn-jsx/-/acorn-jsx-5.3.2.tgz",
      "integrity": "sha512-rq9s+JNhf0IChjtDXxllJ7g41oZk5SlXtp0LHwyA5cejwn7vKmKp4pPri6YEePv2PU65sAsegbXtIinmDFDXgQ==",
      "peerDependencies": {
        "acorn": "^6.0.0 || ^7.0.0 || ^8.0.0"
      }
    },
    "node_modules/acorn-node": {
      "version": "1.8.2",
      "resolved": "https://registry.npmjs.org/acorn-node/-/acorn-node-1.8.2.tgz",
      "integrity": "sha512-8mt+fslDufLYntIoPAaIMUe/lrbrehIiwmR3t2k9LljIzoigEPF27eLk2hy8zSGzmR/ogr7zbRKINMo1u0yh5A==",
      "dependencies": {
        "acorn": "^7.0.0",
        "acorn-walk": "^7.0.0",
        "xtend": "^4.0.2"
      }
    },
    "node_modules/acorn-node/node_modules/acorn": {
      "version": "7.4.1",
      "resolved": "https://registry.npmjs.org/acorn/-/acorn-7.4.1.tgz",
      "integrity": "sha512-nQyp0o1/mNdbTO1PO6kHkwSrmgZ0MT/jCCpNiwbUjGoRN4dlBhqJtoQuCnEOKzgTVwg0ZWiCoQy6SxMebQVh8A==",
      "bin": {
        "acorn": "bin/acorn"
      },
      "engines": {
        "node": ">=0.4.0"
      }
    },
    "node_modules/acorn-walk": {
      "version": "7.2.0",
      "resolved": "https://registry.npmjs.org/acorn-walk/-/acorn-walk-7.2.0.tgz",
      "integrity": "sha512-OPdCF6GsMIP+Az+aWfAAOEt2/+iVDKE7oy6lJ098aoe59oAmK76qV6Gw60SbZ8jHuG2wH058GF4pLFbYamYrVA==",
      "engines": {
        "node": ">=0.4.0"
      }
    },
    "node_modules/address": {
      "version": "1.2.2",
      "resolved": "https://registry.npmjs.org/address/-/address-1.2.2.tgz",
      "integrity": "sha512-4B/qKCfeE/ODUaAUpSwfzazo5x29WD4r3vXiWsB7I2mSDAihwEqKO+g8GELZUQSSAo5e1XTYh3ZVfLyxBc12nA==",
      "engines": {
        "node": ">= 10.0.0"
      }
    },
    "node_modules/adjust-sourcemap-loader": {
      "version": "4.0.0",
      "resolved": "https://registry.npmjs.org/adjust-sourcemap-loader/-/adjust-sourcemap-loader-4.0.0.tgz",
      "integrity": "sha512-OXwN5b9pCUXNQHJpwwD2qP40byEmSgzj8B4ydSN0uMNYWiFmJ6x6KwUllMmfk8Rwu/HJDFR7U8ubsWBoN0Xp0A==",
      "dependencies": {
        "loader-utils": "^2.0.0",
        "regex-parser": "^2.2.11"
      },
      "engines": {
        "node": ">=8.9"
      }
    },
    "node_modules/agent-base": {
      "version": "6.0.2",
      "resolved": "https://registry.npmjs.org/agent-base/-/agent-base-6.0.2.tgz",
      "integrity": "sha512-RZNwNclF7+MS/8bDg70amg32dyeZGZxiDuQmZxKLAlQjr3jGyLx+4Kkk58UO7D2QdgFIQCovuSuZESne6RG6XQ==",
      "dependencies": {
        "debug": "4"
      },
      "engines": {
        "node": ">= 6.0.0"
      }
    },
    "node_modules/ajv": {
      "version": "6.12.6",
      "resolved": "https://registry.npmjs.org/ajv/-/ajv-6.12.6.tgz",
      "integrity": "sha512-j3fVLgvTo527anyYyJOGTYJbG+vnnQYvE0m5mmkc1TK+nxAppkCLMIL0aZ4dblVCNoGShhm+kzE4ZUykBoMg4g==",
      "dependencies": {
        "fast-deep-equal": "^3.1.1",
        "fast-json-stable-stringify": "^2.0.0",
        "json-schema-traverse": "^0.4.1",
        "uri-js": "^4.2.2"
      },
      "funding": {
        "type": "github",
        "url": "https://github.com/sponsors/epoberezkin"
      }
    },
    "node_modules/ajv-formats": {
      "version": "2.1.1",
      "resolved": "https://registry.npmjs.org/ajv-formats/-/ajv-formats-2.1.1.tgz",
      "integrity": "sha512-Wx0Kx52hxE7C18hkMEggYlEifqWZtYaRgouJor+WMdPnQyEK13vgEWyVNup7SoeeoLMsr4kf5h6dOW11I15MUA==",
      "dependencies": {
        "ajv": "^8.0.0"
      },
      "peerDependencies": {
        "ajv": "^8.0.0"
      },
      "peerDependenciesMeta": {
        "ajv": {
          "optional": true
        }
      }
    },
    "node_modules/ajv-formats/node_modules/ajv": {
      "version": "8.12.0",
      "resolved": "https://registry.npmjs.org/ajv/-/ajv-8.12.0.tgz",
      "integrity": "sha512-sRu1kpcO9yLtYxBKvqfTeh9KzZEwO3STyX1HT+4CaDzC6HpTGYhIhPIzj9XuKU7KYDwnaeh5hcOwjy1QuJzBPA==",
      "dependencies": {
        "fast-deep-equal": "^3.1.1",
        "json-schema-traverse": "^1.0.0",
        "require-from-string": "^2.0.2",
        "uri-js": "^4.2.2"
      },
      "funding": {
        "type": "github",
        "url": "https://github.com/sponsors/epoberezkin"
      }
    },
    "node_modules/ajv-formats/node_modules/json-schema-traverse": {
      "version": "1.0.0",
      "resolved": "https://registry.npmjs.org/json-schema-traverse/-/json-schema-traverse-1.0.0.tgz",
      "integrity": "sha512-NM8/P9n3XjXhIZn1lLhkFaACTOURQXjWhV4BA/RnOv8xvgqtqpAX9IO4mRQxSx1Rlo4tqzeqb0sOlruaOy3dug=="
    },
    "node_modules/ajv-keywords": {
      "version": "3.5.2",
      "resolved": "https://registry.npmjs.org/ajv-keywords/-/ajv-keywords-3.5.2.tgz",
      "integrity": "sha512-5p6WTN0DdTGVQk6VjcEju19IgaHudalcfabD7yhDGeA6bcQnmL+CpveLJq/3hvfwd1aof6L386Ougkx6RfyMIQ==",
      "peerDependencies": {
        "ajv": "^6.9.1"
      }
    },
    "node_modules/ansi-escapes": {
      "version": "4.3.2",
      "resolved": "https://registry.npmjs.org/ansi-escapes/-/ansi-escapes-4.3.2.tgz",
      "integrity": "sha512-gKXj5ALrKWQLsYG9jlTRmR/xKluxHV+Z9QEwNIgCfM1/uwPMCuzVVnh5mwTd+OuBZcwSIMbqssNWRm1lE51QaQ==",
      "dependencies": {
        "type-fest": "^0.21.3"
      },
      "engines": {
        "node": ">=8"
      },
      "funding": {
        "url": "https://github.com/sponsors/sindresorhus"
      }
    },
    "node_modules/ansi-html-community": {
      "version": "0.0.8",
      "resolved": "https://registry.npmjs.org/ansi-html-community/-/ansi-html-community-0.0.8.tgz",
      "integrity": "sha512-1APHAyr3+PCamwNw3bXCPp4HFLONZt/yIH0sZp0/469KWNTEy+qN5jQ3GVX6DMZ1UXAi34yVwtTeaG/HpBuuzw==",
      "engines": [
        "node >= 0.8.0"
      ],
      "bin": {
        "ansi-html": "bin/ansi-html"
      }
    },
    "node_modules/ansi-regex": {
      "version": "5.0.1",
      "resolved": "https://registry.npmjs.org/ansi-regex/-/ansi-regex-5.0.1.tgz",
      "integrity": "sha512-quJQXlTSUGL2LH9SUXo8VwsY4soanhgo6LNSm84E1LBcE8s3O0wpdiRzyR9z/ZZJMlMWv37qOOb9pdJlMUEKFQ==",
      "engines": {
        "node": ">=8"
      }
    },
    "node_modules/ansi-styles": {
      "version": "3.2.1",
      "resolved": "https://registry.npmjs.org/ansi-styles/-/ansi-styles-3.2.1.tgz",
      "integrity": "sha512-VT0ZI6kZRdTh8YyJw3SMbYm/u+NqfsAxEpWO0Pf9sq8/e94WxxOpPKx9FR1FlyCtOVDNOQ+8ntlqFxiRc+r5qA==",
      "dependencies": {
        "color-convert": "^1.9.0"
      },
      "engines": {
        "node": ">=4"
      }
    },
    "node_modules/anymatch": {
      "version": "3.1.3",
      "resolved": "https://registry.npmjs.org/anymatch/-/anymatch-3.1.3.tgz",
      "integrity": "sha512-KMReFUr0B4t+D+OBkjR3KYqvocp2XaSzO55UcB6mgQMd3KbcE+mWTyvVV7D/zsdEbNnV6acZUutkiHQXvTr1Rw==",
      "dependencies": {
        "normalize-path": "^3.0.0",
        "picomatch": "^2.0.4"
      },
      "engines": {
        "node": ">= 8"
      }
    },
    "node_modules/arg": {
      "version": "5.0.2",
      "resolved": "https://registry.npmjs.org/arg/-/arg-5.0.2.tgz",
      "integrity": "sha512-PYjyFOLKQ9y57JvQ6QLo8dAgNqswh8M1RMJYdQduT6xbWSgK36P/Z/v+p888pM69jMMfS8Xd8F6I1kQ/I9HUGg=="
    },
    "node_modules/argparse": {
      "version": "1.0.10",
      "resolved": "https://registry.npmjs.org/argparse/-/argparse-1.0.10.tgz",
      "integrity": "sha512-o5Roy6tNG4SL/FOkCAN6RzjiakZS25RLYFrcMttJqbdd8BWrnA+fGz57iN5Pb06pvBGvl5gQ0B48dJlslXvoTg==",
      "dependencies": {
        "sprintf-js": "~1.0.2"
      }
    },
    "node_modules/aria-query": {
      "version": "5.1.3",
      "resolved": "https://registry.npmjs.org/aria-query/-/aria-query-5.1.3.tgz",
      "integrity": "sha512-R5iJ5lkuHybztUfuOAznmboyjWq8O6sqNqtK7CLOqdydi54VNbORp49mb14KbWgG1QD3JFO9hJdZ+y4KutfdOQ==",
      "dependencies": {
        "deep-equal": "^2.0.5"
      }
    },
    "node_modules/array-buffer-byte-length": {
      "version": "1.0.0",
      "resolved": "https://registry.npmjs.org/array-buffer-byte-length/-/array-buffer-byte-length-1.0.0.tgz",
      "integrity": "sha512-LPuwb2P+NrQw3XhxGc36+XSvuBPopovXYTR9Ew++Du9Yb/bx5AzBfrIsBoj0EZUifjQU+sHL21sseZ3jerWO/A==",
      "dependencies": {
        "call-bind": "^1.0.2",
        "is-array-buffer": "^3.0.1"
      },
      "funding": {
        "url": "https://github.com/sponsors/ljharb"
      }
    },
    "node_modules/array-flatten": {
      "version": "2.1.2",
      "resolved": "https://registry.npmjs.org/array-flatten/-/array-flatten-2.1.2.tgz",
      "integrity": "sha512-hNfzcOV8W4NdualtqBFPyVO+54DSJuZGY9qT4pRroB6S9e3iiido2ISIC5h9R2sPJ8H3FHCIiEnsv1lPXO3KtQ=="
    },
    "node_modules/array-includes": {
      "version": "3.1.6",
      "resolved": "https://registry.npmjs.org/array-includes/-/array-includes-3.1.6.tgz",
      "integrity": "sha512-sgTbLvL6cNnw24FnbaDyjmvddQ2ML8arZsgaJhoABMoplz/4QRhtrYS+alr1BUM1Bwp6dhx8vVCBSLG+StwOFw==",
      "dependencies": {
        "call-bind": "^1.0.2",
        "define-properties": "^1.1.4",
        "es-abstract": "^1.20.4",
        "get-intrinsic": "^1.1.3",
        "is-string": "^1.0.7"
      },
      "engines": {
        "node": ">= 0.4"
      },
      "funding": {
        "url": "https://github.com/sponsors/ljharb"
      }
    },
    "node_modules/array-union": {
      "version": "2.1.0",
      "resolved": "https://registry.npmjs.org/array-union/-/array-union-2.1.0.tgz",
      "integrity": "sha512-HGyxoOTYUyCM6stUe6EJgnd4EoewAI7zMdfqO+kGjnlZmBDz/cR5pf8r/cR4Wq60sL/p0IkcjUEEPwS3GFrIyw==",
      "engines": {
        "node": ">=8"
      }
    },
    "node_modules/array.prototype.flat": {
      "version": "1.3.1",
      "resolved": "https://registry.npmjs.org/array.prototype.flat/-/array.prototype.flat-1.3.1.tgz",
      "integrity": "sha512-roTU0KWIOmJ4DRLmwKd19Otg0/mT3qPNt0Qb3GWW8iObuZXxrjB/pzn0R3hqpRSWg4HCwqx+0vwOnWnvlOyeIA==",
      "dependencies": {
        "call-bind": "^1.0.2",
        "define-properties": "^1.1.4",
        "es-abstract": "^1.20.4",
        "es-shim-unscopables": "^1.0.0"
      },
      "engines": {
        "node": ">= 0.4"
      },
      "funding": {
        "url": "https://github.com/sponsors/ljharb"
      }
    },
    "node_modules/array.prototype.flatmap": {
      "version": "1.3.1",
      "resolved": "https://registry.npmjs.org/array.prototype.flatmap/-/array.prototype.flatmap-1.3.1.tgz",
      "integrity": "sha512-8UGn9O1FDVvMNB0UlLv4voxRMze7+FpHyF5mSMRjWHUMlpoDViniy05870VlxhfgTnLbpuwTzvD76MTtWxB/mQ==",
      "dependencies": {
        "call-bind": "^1.0.2",
        "define-properties": "^1.1.4",
        "es-abstract": "^1.20.4",
        "es-shim-unscopables": "^1.0.0"
      },
      "engines": {
        "node": ">= 0.4"
      },
      "funding": {
        "url": "https://github.com/sponsors/ljharb"
      }
    },
    "node_modules/array.prototype.reduce": {
      "version": "1.0.5",
      "resolved": "https://registry.npmjs.org/array.prototype.reduce/-/array.prototype.reduce-1.0.5.tgz",
      "integrity": "sha512-kDdugMl7id9COE8R7MHF5jWk7Dqt/fs4Pv+JXoICnYwqpjjjbUurz6w5fT5IG6brLdJhv6/VoHB0H7oyIBXd+Q==",
      "dependencies": {
        "call-bind": "^1.0.2",
        "define-properties": "^1.1.4",
        "es-abstract": "^1.20.4",
        "es-array-method-boxes-properly": "^1.0.0",
        "is-string": "^1.0.7"
      },
      "engines": {
        "node": ">= 0.4"
      },
      "funding": {
        "url": "https://github.com/sponsors/ljharb"
      }
    },
    "node_modules/array.prototype.tosorted": {
      "version": "1.1.1",
      "resolved": "https://registry.npmjs.org/array.prototype.tosorted/-/array.prototype.tosorted-1.1.1.tgz",
      "integrity": "sha512-pZYPXPRl2PqWcsUs6LOMn+1f1532nEoPTYowBtqLwAW+W8vSVhkIGnmOX1t/UQjD6YGI0vcD2B1U7ZFGQH9jnQ==",
      "dependencies": {
        "call-bind": "^1.0.2",
        "define-properties": "^1.1.4",
        "es-abstract": "^1.20.4",
        "es-shim-unscopables": "^1.0.0",
        "get-intrinsic": "^1.1.3"
      }
    },
    "node_modules/asap": {
      "version": "2.0.6",
      "resolved": "https://registry.npmjs.org/asap/-/asap-2.0.6.tgz",
      "integrity": "sha512-BSHWgDSAiKs50o2Re8ppvp3seVHXSRM44cdSsT9FfNEUUZLOGWVCsiWaRPWM1Znn+mqZ1OfVZ3z3DWEzSp7hRA=="
    },
    "node_modules/ast-types-flow": {
      "version": "0.0.7",
      "resolved": "https://registry.npmjs.org/ast-types-flow/-/ast-types-flow-0.0.7.tgz",
      "integrity": "sha512-eBvWn1lvIApYMhzQMsu9ciLfkBY499mFZlNqG+/9WR7PVlroQw0vG30cOQQbaKz3sCEc44TAOu2ykzqXSNnwag=="
    },
    "node_modules/async": {
      "version": "3.2.4",
      "resolved": "https://registry.npmjs.org/async/-/async-3.2.4.tgz",
      "integrity": "sha512-iAB+JbDEGXhyIUavoDl9WP/Jj106Kz9DEn1DPgYw5ruDn0e3Wgi3sKFm55sASdGBNOQB8F59d9qQ7deqrHA8wQ=="
    },
    "node_modules/asynckit": {
      "version": "0.4.0",
      "resolved": "https://registry.npmjs.org/asynckit/-/asynckit-0.4.0.tgz",
      "integrity": "sha512-Oei9OH4tRh0YqU3GxhX79dM/mwVgvbZJaSNaRk+bshkj0S5cfHcgYakreBjrHwatXKbz+IoIdYLxrKim2MjW0Q=="
    },
    "node_modules/at-least-node": {
      "version": "1.0.0",
      "resolved": "https://registry.npmjs.org/at-least-node/-/at-least-node-1.0.0.tgz",
      "integrity": "sha512-+q/t7Ekv1EDY2l6Gda6LLiX14rU9TV20Wa3ofeQmwPFZbOMo9DXrLbOjFaaclkXKWidIaopwAObQDqwWtGUjqg==",
      "engines": {
        "node": ">= 4.0.0"
      }
    },
    "node_modules/autoprefixer": {
      "version": "10.4.14",
      "resolved": "https://registry.npmjs.org/autoprefixer/-/autoprefixer-10.4.14.tgz",
      "integrity": "sha512-FQzyfOsTlwVzjHxKEqRIAdJx9niO6VCBCoEwax/VLSoQF29ggECcPuBqUMZ+u8jCZOPSy8b8/8KnuFbp0SaFZQ==",
      "funding": [
        {
          "type": "opencollective",
          "url": "https://opencollective.com/postcss/"
        },
        {
          "type": "tidelift",
          "url": "https://tidelift.com/funding/github/npm/autoprefixer"
        }
      ],
      "dependencies": {
        "browserslist": "^4.21.5",
        "caniuse-lite": "^1.0.30001464",
        "fraction.js": "^4.2.0",
        "normalize-range": "^0.1.2",
        "picocolors": "^1.0.0",
        "postcss-value-parser": "^4.2.0"
      },
      "bin": {
        "autoprefixer": "bin/autoprefixer"
      },
      "engines": {
        "node": "^10 || ^12 || >=14"
      },
      "peerDependencies": {
        "postcss": "^8.1.0"
      }
    },
    "node_modules/available-typed-arrays": {
      "version": "1.0.5",
      "resolved": "https://registry.npmjs.org/available-typed-arrays/-/available-typed-arrays-1.0.5.tgz",
      "integrity": "sha512-DMD0KiN46eipeziST1LPP/STfDU0sufISXmjSgvVsoU2tqxctQeASejWcfNtxYKqETM1UxQ8sp2OrSBWpHY6sw==",
      "engines": {
        "node": ">= 0.4"
      },
      "funding": {
        "url": "https://github.com/sponsors/ljharb"
      }
    },
    "node_modules/axe-core": {
      "version": "4.6.3",
      "resolved": "https://registry.npmjs.org/axe-core/-/axe-core-4.6.3.tgz",
      "integrity": "sha512-/BQzOX780JhsxDnPpH4ZiyrJAzcd8AfzFPkv+89veFSr1rcMjuq2JDCwypKaPeB6ljHp9KjXhPpjgCvQlWYuqg==",
      "engines": {
        "node": ">=4"
      }
    },
    "node_modules/axobject-query": {
      "version": "3.1.1",
      "resolved": "https://registry.npmjs.org/axobject-query/-/axobject-query-3.1.1.tgz",
      "integrity": "sha512-goKlv8DZrK9hUh975fnHzhNIO4jUnFCfv/dszV5VwUGDFjI6vQ2VwoyjYjYNEbBE8AH87TduWP5uyDR1D+Iteg==",
      "dependencies": {
        "deep-equal": "^2.0.5"
      }
    },
    "node_modules/babel-jest": {
      "version": "27.5.1",
      "resolved": "https://registry.npmjs.org/babel-jest/-/babel-jest-27.5.1.tgz",
      "integrity": "sha512-cdQ5dXjGRd0IBRATiQ4mZGlGlRE8kJpjPOixdNRdT+m3UcNqmYWN6rK6nvtXYfY3D76cb8s/O1Ss8ea24PIwcg==",
      "dependencies": {
        "@jest/transform": "^27.5.1",
        "@jest/types": "^27.5.1",
        "@types/babel__core": "^7.1.14",
        "babel-plugin-istanbul": "^6.1.1",
        "babel-preset-jest": "^27.5.1",
        "chalk": "^4.0.0",
        "graceful-fs": "^4.2.9",
        "slash": "^3.0.0"
      },
      "engines": {
        "node": "^10.13.0 || ^12.13.0 || ^14.15.0 || >=15.0.0"
      },
      "peerDependencies": {
        "@babel/core": "^7.8.0"
      }
    },
    "node_modules/babel-jest/node_modules/ansi-styles": {
      "version": "4.3.0",
      "resolved": "https://registry.npmjs.org/ansi-styles/-/ansi-styles-4.3.0.tgz",
      "integrity": "sha512-zbB9rCJAT1rbjiVDb2hqKFHNYLxgtk8NURxZ3IZwD3F6NtxbXZQCnnSi1Lkx+IDohdPlFp222wVALIheZJQSEg==",
      "dependencies": {
        "color-convert": "^2.0.1"
      },
      "engines": {
        "node": ">=8"
      },
      "funding": {
        "url": "https://github.com/chalk/ansi-styles?sponsor=1"
      }
    },
    "node_modules/babel-jest/node_modules/chalk": {
      "version": "4.1.2",
      "resolved": "https://registry.npmjs.org/chalk/-/chalk-4.1.2.tgz",
      "integrity": "sha512-oKnbhFyRIXpUuez8iBMmyEa4nbj4IOQyuhc/wy9kY7/WVPcwIO9VA668Pu8RkO7+0G76SLROeyw9CpQ061i4mA==",
      "dependencies": {
        "ansi-styles": "^4.1.0",
        "supports-color": "^7.1.0"
      },
      "engines": {
        "node": ">=10"
      },
      "funding": {
        "url": "https://github.com/chalk/chalk?sponsor=1"
      }
    },
    "node_modules/babel-jest/node_modules/color-convert": {
      "version": "2.0.1",
      "resolved": "https://registry.npmjs.org/color-convert/-/color-convert-2.0.1.tgz",
      "integrity": "sha512-RRECPsj7iu/xb5oKYcsFHSppFNnsj/52OVTRKb4zP5onXwVF3zVmmToNcOfGC+CRDpfK/U584fMg38ZHCaElKQ==",
      "dependencies": {
        "color-name": "~1.1.4"
      },
      "engines": {
        "node": ">=7.0.0"
      }
    },
    "node_modules/babel-jest/node_modules/color-name": {
      "version": "1.1.4",
      "resolved": "https://registry.npmjs.org/color-name/-/color-name-1.1.4.tgz",
      "integrity": "sha512-dOy+3AuW3a2wNbZHIuMZpTcgjGuLU/uBL/ubcZF9OXbDo8ff4O8yVp5Bf0efS8uEoYo5q4Fx7dY9OgQGXgAsQA=="
    },
    "node_modules/babel-jest/node_modules/has-flag": {
      "version": "4.0.0",
      "resolved": "https://registry.npmjs.org/has-flag/-/has-flag-4.0.0.tgz",
      "integrity": "sha512-EykJT/Q1KjTWctppgIAgfSO0tKVuZUjhgMr17kqTumMl6Afv3EISleU7qZUzoXDFTAHTDC4NOoG/ZxU3EvlMPQ==",
      "engines": {
        "node": ">=8"
      }
    },
    "node_modules/babel-jest/node_modules/supports-color": {
      "version": "7.2.0",
      "resolved": "https://registry.npmjs.org/supports-color/-/supports-color-7.2.0.tgz",
      "integrity": "sha512-qpCAvRl9stuOHveKsn7HncJRvv501qIacKzQlO/+Lwxc9+0q2wLyv4Dfvt80/DPn2pqOBsJdDiogXGR9+OvwRw==",
      "dependencies": {
        "has-flag": "^4.0.0"
      },
      "engines": {
        "node": ">=8"
      }
    },
    "node_modules/babel-loader": {
      "version": "8.3.0",
      "resolved": "https://registry.npmjs.org/babel-loader/-/babel-loader-8.3.0.tgz",
      "integrity": "sha512-H8SvsMF+m9t15HNLMipppzkC+Y2Yq+v3SonZyU70RBL/h1gxPkH08Ot8pEE9Z4Kd+czyWJClmFS8qzIP9OZ04Q==",
      "dependencies": {
        "find-cache-dir": "^3.3.1",
        "loader-utils": "^2.0.0",
        "make-dir": "^3.1.0",
        "schema-utils": "^2.6.5"
      },
      "engines": {
        "node": ">= 8.9"
      },
      "peerDependencies": {
        "@babel/core": "^7.0.0",
        "webpack": ">=2"
      }
    },
    "node_modules/babel-loader/node_modules/schema-utils": {
      "version": "2.7.1",
      "resolved": "https://registry.npmjs.org/schema-utils/-/schema-utils-2.7.1.tgz",
      "integrity": "sha512-SHiNtMOUGWBQJwzISiVYKu82GiV4QYGePp3odlY1tuKO7gPtphAT5R/py0fA6xtbgLL/RvtJZnU9b8s0F1q0Xg==",
      "dependencies": {
        "@types/json-schema": "^7.0.5",
        "ajv": "^6.12.4",
        "ajv-keywords": "^3.5.2"
      },
      "engines": {
        "node": ">= 8.9.0"
      },
      "funding": {
        "type": "opencollective",
        "url": "https://opencollective.com/webpack"
      }
    },
    "node_modules/babel-plugin-istanbul": {
      "version": "6.1.1",
      "resolved": "https://registry.npmjs.org/babel-plugin-istanbul/-/babel-plugin-istanbul-6.1.1.tgz",
      "integrity": "sha512-Y1IQok9821cC9onCx5otgFfRm7Lm+I+wwxOx738M/WLPZ9Q42m4IG5W0FNX8WLL2gYMZo3JkuXIH2DOpWM+qwA==",
      "dependencies": {
        "@babel/helper-plugin-utils": "^7.0.0",
        "@istanbuljs/load-nyc-config": "^1.0.0",
        "@istanbuljs/schema": "^0.1.2",
        "istanbul-lib-instrument": "^5.0.4",
        "test-exclude": "^6.0.0"
      },
      "engines": {
        "node": ">=8"
      }
    },
    "node_modules/babel-plugin-jest-hoist": {
      "version": "27.5.1",
      "resolved": "https://registry.npmjs.org/babel-plugin-jest-hoist/-/babel-plugin-jest-hoist-27.5.1.tgz",
      "integrity": "sha512-50wCwD5EMNW4aRpOwtqzyZHIewTYNxLA4nhB+09d8BIssfNfzBRhkBIHiaPv1Si226TQSvp8gxAJm2iY2qs2hQ==",
      "dependencies": {
        "@babel/template": "^7.3.3",
        "@babel/types": "^7.3.3",
        "@types/babel__core": "^7.0.0",
        "@types/babel__traverse": "^7.0.6"
      },
      "engines": {
        "node": "^10.13.0 || ^12.13.0 || ^14.15.0 || >=15.0.0"
      }
    },
    "node_modules/babel-plugin-macros": {
      "version": "3.1.0",
      "resolved": "https://registry.npmjs.org/babel-plugin-macros/-/babel-plugin-macros-3.1.0.tgz",
      "integrity": "sha512-Cg7TFGpIr01vOQNODXOOaGz2NpCU5gl8x1qJFbb6hbZxR7XrcE2vtbAsTAbJ7/xwJtUuJEw8K8Zr/AE0LHlesg==",
      "dependencies": {
        "@babel/runtime": "^7.12.5",
        "cosmiconfig": "^7.0.0",
        "resolve": "^1.19.0"
      },
      "engines": {
        "node": ">=10",
        "npm": ">=6"
      }
    },
    "node_modules/babel-plugin-named-asset-import": {
      "version": "0.3.8",
      "resolved": "https://registry.npmjs.org/babel-plugin-named-asset-import/-/babel-plugin-named-asset-import-0.3.8.tgz",
      "integrity": "sha512-WXiAc++qo7XcJ1ZnTYGtLxmBCVbddAml3CEXgWaBzNzLNoxtQ8AiGEFDMOhot9XjTCQbvP5E77Fj9Gk924f00Q==",
      "peerDependencies": {
        "@babel/core": "^7.1.0"
      }
    },
    "node_modules/babel-plugin-polyfill-corejs2": {
      "version": "0.3.3",
      "resolved": "https://registry.npmjs.org/babel-plugin-polyfill-corejs2/-/babel-plugin-polyfill-corejs2-0.3.3.tgz",
      "integrity": "sha512-8hOdmFYFSZhqg2C/JgLUQ+t52o5nirNwaWM2B9LWteozwIvM14VSwdsCAUET10qT+kmySAlseadmfeeSWFCy+Q==",
      "dependencies": {
        "@babel/compat-data": "^7.17.7",
        "@babel/helper-define-polyfill-provider": "^0.3.3",
        "semver": "^6.1.1"
      },
      "peerDependencies": {
        "@babel/core": "^7.0.0-0"
      }
    },
    "node_modules/babel-plugin-polyfill-corejs2/node_modules/semver": {
      "version": "6.3.0",
      "resolved": "https://registry.npmjs.org/semver/-/semver-6.3.0.tgz",
      "integrity": "sha512-b39TBaTSfV6yBrapU89p5fKekE2m/NwnDocOVruQFS1/veMgdzuPcnOM34M6CwxW8jH/lxEa5rBoDeUwu5HHTw==",
      "bin": {
        "semver": "bin/semver.js"
      }
    },
    "node_modules/babel-plugin-polyfill-corejs3": {
      "version": "0.6.0",
      "resolved": "https://registry.npmjs.org/babel-plugin-polyfill-corejs3/-/babel-plugin-polyfill-corejs3-0.6.0.tgz",
      "integrity": "sha512-+eHqR6OPcBhJOGgsIar7xoAB1GcSwVUA3XjAd7HJNzOXT4wv6/H7KIdA/Nc60cvUlDbKApmqNvD1B1bzOt4nyA==",
      "dependencies": {
        "@babel/helper-define-polyfill-provider": "^0.3.3",
        "core-js-compat": "^3.25.1"
      },
      "peerDependencies": {
        "@babel/core": "^7.0.0-0"
      }
    },
    "node_modules/babel-plugin-polyfill-regenerator": {
      "version": "0.4.1",
      "resolved": "https://registry.npmjs.org/babel-plugin-polyfill-regenerator/-/babel-plugin-polyfill-regenerator-0.4.1.tgz",
      "integrity": "sha512-NtQGmyQDXjQqQ+IzRkBVwEOz9lQ4zxAQZgoAYEtU9dJjnl1Oc98qnN7jcp+bE7O7aYzVpavXE3/VKXNzUbh7aw==",
      "dependencies": {
        "@babel/helper-define-polyfill-provider": "^0.3.3"
      },
      "peerDependencies": {
        "@babel/core": "^7.0.0-0"
      }
    },
    "node_modules/babel-plugin-transform-react-remove-prop-types": {
      "version": "0.4.24",
      "resolved": "https://registry.npmjs.org/babel-plugin-transform-react-remove-prop-types/-/babel-plugin-transform-react-remove-prop-types-0.4.24.tgz",
      "integrity": "sha512-eqj0hVcJUR57/Ug2zE1Yswsw4LhuqqHhD+8v120T1cl3kjg76QwtyBrdIk4WVwK+lAhBJVYCd/v+4nc4y+8JsA=="
    },
    "node_modules/babel-preset-current-node-syntax": {
      "version": "1.0.1",
      "resolved": "https://registry.npmjs.org/babel-preset-current-node-syntax/-/babel-preset-current-node-syntax-1.0.1.tgz",
      "integrity": "sha512-M7LQ0bxarkxQoN+vz5aJPsLBn77n8QgTFmo8WK0/44auK2xlCXrYcUxHFxgU7qW5Yzw/CjmLRK2uJzaCd7LvqQ==",
      "dependencies": {
        "@babel/plugin-syntax-async-generators": "^7.8.4",
        "@babel/plugin-syntax-bigint": "^7.8.3",
        "@babel/plugin-syntax-class-properties": "^7.8.3",
        "@babel/plugin-syntax-import-meta": "^7.8.3",
        "@babel/plugin-syntax-json-strings": "^7.8.3",
        "@babel/plugin-syntax-logical-assignment-operators": "^7.8.3",
        "@babel/plugin-syntax-nullish-coalescing-operator": "^7.8.3",
        "@babel/plugin-syntax-numeric-separator": "^7.8.3",
        "@babel/plugin-syntax-object-rest-spread": "^7.8.3",
        "@babel/plugin-syntax-optional-catch-binding": "^7.8.3",
        "@babel/plugin-syntax-optional-chaining": "^7.8.3",
        "@babel/plugin-syntax-top-level-await": "^7.8.3"
      },
      "peerDependencies": {
        "@babel/core": "^7.0.0"
      }
    },
    "node_modules/babel-preset-jest": {
      "version": "27.5.1",
      "resolved": "https://registry.npmjs.org/babel-preset-jest/-/babel-preset-jest-27.5.1.tgz",
      "integrity": "sha512-Nptf2FzlPCWYuJg41HBqXVT8ym6bXOevuCTbhxlUpjwtysGaIWFvDEjp4y+G7fl13FgOdjs7P/DmErqH7da0Ag==",
      "dependencies": {
        "babel-plugin-jest-hoist": "^27.5.1",
        "babel-preset-current-node-syntax": "^1.0.0"
      },
      "engines": {
        "node": "^10.13.0 || ^12.13.0 || ^14.15.0 || >=15.0.0"
      },
      "peerDependencies": {
        "@babel/core": "^7.0.0"
      }
    },
    "node_modules/babel-preset-react-app": {
      "version": "10.0.1",
      "resolved": "https://registry.npmjs.org/babel-preset-react-app/-/babel-preset-react-app-10.0.1.tgz",
      "integrity": "sha512-b0D9IZ1WhhCWkrTXyFuIIgqGzSkRIH5D5AmB0bXbzYAB1OBAwHcUeyWW2LorutLWF5btNo/N7r/cIdmvvKJlYg==",
      "dependencies": {
        "@babel/core": "^7.16.0",
        "@babel/plugin-proposal-class-properties": "^7.16.0",
        "@babel/plugin-proposal-decorators": "^7.16.4",
        "@babel/plugin-proposal-nullish-coalescing-operator": "^7.16.0",
        "@babel/plugin-proposal-numeric-separator": "^7.16.0",
        "@babel/plugin-proposal-optional-chaining": "^7.16.0",
        "@babel/plugin-proposal-private-methods": "^7.16.0",
        "@babel/plugin-transform-flow-strip-types": "^7.16.0",
        "@babel/plugin-transform-react-display-name": "^7.16.0",
        "@babel/plugin-transform-runtime": "^7.16.4",
        "@babel/preset-env": "^7.16.4",
        "@babel/preset-react": "^7.16.0",
        "@babel/preset-typescript": "^7.16.0",
        "@babel/runtime": "^7.16.3",
        "babel-plugin-macros": "^3.1.0",
        "babel-plugin-transform-react-remove-prop-types": "^0.4.24"
      }
    },
    "node_modules/balanced-match": {
      "version": "1.0.2",
      "resolved": "https://registry.npmjs.org/balanced-match/-/balanced-match-1.0.2.tgz",
      "integrity": "sha512-3oSeUO0TMV67hN1AmbXsK4yaqU7tjiHlbxRDZOpH0KW9+CeX4bRAaX0Anxt0tx2MrpRpWwQaPwIlISEJhYU5Pw=="
    },
    "node_modules/batch": {
      "version": "0.6.1",
      "resolved": "https://registry.npmjs.org/batch/-/batch-0.6.1.tgz",
      "integrity": "sha512-x+VAiMRL6UPkx+kudNvxTl6hB2XNNCG2r+7wixVfIYwu/2HKRXimwQyaumLjMveWvT2Hkd/cAJw+QBMfJ/EKVw=="
    },
    "node_modules/bfj": {
      "version": "7.0.2",
      "resolved": "https://registry.npmjs.org/bfj/-/bfj-7.0.2.tgz",
      "integrity": "sha512-+e/UqUzwmzJamNF50tBV6tZPTORow7gQ96iFow+8b562OdMpEK0BcJEq2OSPEDmAbSMBQ7PKZ87ubFkgxpYWgw==",
      "dependencies": {
        "bluebird": "^3.5.5",
        "check-types": "^11.1.1",
        "hoopy": "^0.1.4",
        "tryer": "^1.0.1"
      },
      "engines": {
        "node": ">= 8.0.0"
      }
    },
    "node_modules/big.js": {
      "version": "5.2.2",
      "resolved": "https://registry.npmjs.org/big.js/-/big.js-5.2.2.tgz",
      "integrity": "sha512-vyL2OymJxmarO8gxMr0mhChsO9QGwhynfuu4+MHTAW6czfq9humCB7rKpUjDd9YUiDPU4mzpyupFSvOClAwbmQ==",
      "engines": {
        "node": "*"
      }
    },
    "node_modules/binary-extensions": {
      "version": "2.2.0",
      "resolved": "https://registry.npmjs.org/binary-extensions/-/binary-extensions-2.2.0.tgz",
      "integrity": "sha512-jDctJ/IVQbZoJykoeHbhXpOlNBqGNcwXJKJog42E5HDPUwQTSdjCHdihjj0DlnheQ7blbT6dHOafNAiS8ooQKA==",
      "engines": {
        "node": ">=8"
      }
    },
    "node_modules/bluebird": {
      "version": "3.7.2",
      "resolved": "https://registry.npmjs.org/bluebird/-/bluebird-3.7.2.tgz",
      "integrity": "sha512-XpNj6GDQzdfW+r2Wnn7xiSAd7TM3jzkxGXBGTtWKuSXv1xUV+azxAm8jdWZN06QTQk+2N2XB9jRDkvbmQmcRtg=="
    },
    "node_modules/body-parser": {
      "version": "1.20.1",
      "resolved": "https://registry.npmjs.org/body-parser/-/body-parser-1.20.1.tgz",
      "integrity": "sha512-jWi7abTbYwajOytWCQc37VulmWiRae5RyTpaCyDcS5/lMdtwSz5lOpDE67srw/HYe35f1z3fDQw+3txg7gNtWw==",
      "dependencies": {
        "bytes": "3.1.2",
        "content-type": "~1.0.4",
        "debug": "2.6.9",
        "depd": "2.0.0",
        "destroy": "1.2.0",
        "http-errors": "2.0.0",
        "iconv-lite": "0.4.24",
        "on-finished": "2.4.1",
        "qs": "6.11.0",
        "raw-body": "2.5.1",
        "type-is": "~1.6.18",
        "unpipe": "1.0.0"
      },
      "engines": {
        "node": ">= 0.8",
        "npm": "1.2.8000 || >= 1.4.16"
      }
    },
    "node_modules/body-parser/node_modules/bytes": {
      "version": "3.1.2",
      "resolved": "https://registry.npmjs.org/bytes/-/bytes-3.1.2.tgz",
      "integrity": "sha512-/Nf7TyzTx6S3yRJObOAV7956r8cr2+Oj8AC5dt8wSP3BQAoeX58NoHyCU8P8zGkNXStjTSi6fzO6F0pBdcYbEg==",
      "engines": {
        "node": ">= 0.8"
      }
    },
    "node_modules/body-parser/node_modules/debug": {
      "version": "2.6.9",
      "resolved": "https://registry.npmjs.org/debug/-/debug-2.6.9.tgz",
      "integrity": "sha512-bC7ElrdJaJnPbAP+1EotYvqZsb3ecl5wi6Bfi6BJTUcNowp6cvspg0jXznRTKDjm/E7AdgFBVeAPVMNcKGsHMA==",
      "dependencies": {
        "ms": "2.0.0"
      }
    },
    "node_modules/body-parser/node_modules/iconv-lite": {
      "version": "0.4.24",
      "resolved": "https://registry.npmjs.org/iconv-lite/-/iconv-lite-0.4.24.tgz",
      "integrity": "sha512-v3MXnZAcvnywkTUEZomIActle7RXXeedOR31wwl7VlyoXO4Qi9arvSenNQWne1TcRwhCL1HwLI21bEqdpj8/rA==",
      "dependencies": {
        "safer-buffer": ">= 2.1.2 < 3"
      },
      "engines": {
        "node": ">=0.10.0"
      }
    },
    "node_modules/body-parser/node_modules/ms": {
      "version": "2.0.0",
      "resolved": "https://registry.npmjs.org/ms/-/ms-2.0.0.tgz",
      "integrity": "sha512-Tpp60P6IUJDTuOq/5Z8cdskzJujfwqfOTkrwIwj7IRISpnkJnT6SyJ4PCPnGMoFjC9ddhal5KVIYtAt97ix05A=="
    },
    "node_modules/bonjour-service": {
      "version": "1.1.1",
      "resolved": "https://registry.npmjs.org/bonjour-service/-/bonjour-service-1.1.1.tgz",
      "integrity": "sha512-Z/5lQRMOG9k7W+FkeGTNjh7htqn/2LMnfOvBZ8pynNZCM9MwkQkI3zeI4oz09uWdcgmgHugVvBqxGg4VQJ5PCg==",
      "dependencies": {
        "array-flatten": "^2.1.2",
        "dns-equal": "^1.0.0",
        "fast-deep-equal": "^3.1.3",
        "multicast-dns": "^7.2.5"
      }
    },
    "node_modules/boolbase": {
      "version": "1.0.0",
      "resolved": "https://registry.npmjs.org/boolbase/-/boolbase-1.0.0.tgz",
      "integrity": "sha512-JZOSA7Mo9sNGB8+UjSgzdLtokWAky1zbztM3WRLCbZ70/3cTANmQmOdR7y2g+J0e2WXywy1yS468tY+IruqEww=="
    },
    "node_modules/brace-expansion": {
      "version": "1.1.11",
      "resolved": "https://registry.npmjs.org/brace-expansion/-/brace-expansion-1.1.11.tgz",
      "integrity": "sha512-iCuPHDFgrHX7H2vEI/5xpz07zSHB00TpugqhmYtVmMO6518mCuRMoOYFldEBl0g187ufozdaHgWKcYFb61qGiA==",
      "dependencies": {
        "balanced-match": "^1.0.0",
        "concat-map": "0.0.1"
      }
    },
    "node_modules/braces": {
      "version": "3.0.2",
      "resolved": "https://registry.npmjs.org/braces/-/braces-3.0.2.tgz",
      "integrity": "sha512-b8um+L1RzM3WDSzvhm6gIz1yfTbBt6YTlcEKAvsmqCZZFw46z626lVj9j1yEPW33H5H+lBQpZMP1k8l+78Ha0A==",
      "dependencies": {
        "fill-range": "^7.0.1"
      },
      "engines": {
        "node": ">=8"
      }
    },
    "node_modules/browser-process-hrtime": {
      "version": "1.0.0",
      "resolved": "https://registry.npmjs.org/browser-process-hrtime/-/browser-process-hrtime-1.0.0.tgz",
      "integrity": "sha512-9o5UecI3GhkpM6DrXr69PblIuWxPKk9Y0jHBRhdocZ2y7YECBFCsHm79Pr3OyR2AvjhDkabFJaDJMYRazHgsow=="
    },
    "node_modules/browserslist": {
      "version": "4.21.5",
      "resolved": "https://registry.npmjs.org/browserslist/-/browserslist-4.21.5.tgz",
      "integrity": "sha512-tUkiguQGW7S3IhB7N+c2MV/HZPSCPAAiYBZXLsBhFB/PCy6ZKKsZrmBayHV9fdGV/ARIfJ14NkxKzRDjvp7L6w==",
      "funding": [
        {
          "type": "opencollective",
          "url": "https://opencollective.com/browserslist"
        },
        {
          "type": "tidelift",
          "url": "https://tidelift.com/funding/github/npm/browserslist"
        }
      ],
      "dependencies": {
        "caniuse-lite": "^1.0.30001449",
        "electron-to-chromium": "^1.4.284",
        "node-releases": "^2.0.8",
        "update-browserslist-db": "^1.0.10"
      },
      "bin": {
        "browserslist": "cli.js"
      },
      "engines": {
        "node": "^6 || ^7 || ^8 || ^9 || ^10 || ^11 || ^12 || >=13.7"
      }
    },
    "node_modules/bser": {
      "version": "2.1.1",
      "resolved": "https://registry.npmjs.org/bser/-/bser-2.1.1.tgz",
      "integrity": "sha512-gQxTNE/GAfIIrmHLUE3oJyp5FO6HRBfhjnw4/wMmA63ZGDJnWBmgY/lyQBpnDUkGmAhbSe39tx2d/iTOAfglwQ==",
      "dependencies": {
        "node-int64": "^0.4.0"
      }
    },
    "node_modules/buffer-from": {
      "version": "1.1.2",
      "resolved": "https://registry.npmjs.org/buffer-from/-/buffer-from-1.1.2.tgz",
      "integrity": "sha512-E+XQCRwSbaaiChtv6k6Dwgc+bx+Bs6vuKJHHl5kox/BaKbhiXzqQOwK4cO22yElGp2OCmjwVhT3HmxgyPGnJfQ=="
    },
    "node_modules/builtin-modules": {
      "version": "3.3.0",
      "resolved": "https://registry.npmjs.org/builtin-modules/-/builtin-modules-3.3.0.tgz",
      "integrity": "sha512-zhaCDicdLuWN5UbN5IMnFqNMhNfo919sH85y2/ea+5Yg9TsTkeZxpL+JLbp6cgYFS4sRLp3YV4S6yDuqVWHYOw==",
      "engines": {
        "node": ">=6"
      },
      "funding": {
        "url": "https://github.com/sponsors/sindresorhus"
      }
    },
    "node_modules/bytes": {
      "version": "3.0.0",
      "resolved": "https://registry.npmjs.org/bytes/-/bytes-3.0.0.tgz",
      "integrity": "sha512-pMhOfFDPiv9t5jjIXkHosWmkSyQbvsgEVNkz0ERHbuLh2T/7j4Mqqpz523Fe8MVY89KC6Sh/QfS2sM+SjgFDcw==",
      "engines": {
        "node": ">= 0.8"
      }
    },
    "node_modules/call-bind": {
      "version": "1.0.2",
      "resolved": "https://registry.npmjs.org/call-bind/-/call-bind-1.0.2.tgz",
      "integrity": "sha512-7O+FbCihrB5WGbFYesctwmTKae6rOiIzmz1icreWJ+0aA7LJfuqhEso2T9ncpcFtzMQtzXf2QGGueWJGTYsqrA==",
      "dependencies": {
        "function-bind": "^1.1.1",
        "get-intrinsic": "^1.0.2"
      },
      "funding": {
        "url": "https://github.com/sponsors/ljharb"
      }
    },
    "node_modules/callsites": {
      "version": "3.1.0",
      "resolved": "https://registry.npmjs.org/callsites/-/callsites-3.1.0.tgz",
      "integrity": "sha512-P8BjAsXvZS+VIDUI11hHCQEv74YT67YUi5JJFNWIqL235sBmjX4+qx9Muvls5ivyNENctx46xQLQ3aTuE7ssaQ==",
      "engines": {
        "node": ">=6"
      }
    },
    "node_modules/camel-case": {
      "version": "4.1.2",
      "resolved": "https://registry.npmjs.org/camel-case/-/camel-case-4.1.2.tgz",
      "integrity": "sha512-gxGWBrTT1JuMx6R+o5PTXMmUnhnVzLQ9SNutD4YqKtI6ap897t3tKECYla6gCWEkplXnlNybEkZg9GEGxKFCgw==",
      "dependencies": {
        "pascal-case": "^3.1.2",
        "tslib": "^2.0.3"
      }
    },
    "node_modules/camelcase": {
      "version": "6.3.0",
      "resolved": "https://registry.npmjs.org/camelcase/-/camelcase-6.3.0.tgz",
      "integrity": "sha512-Gmy6FhYlCY7uOElZUSbxo2UCDH8owEk996gkbrpsgGtrJLM3J7jGxl9Ic7Qwwj4ivOE5AWZWRMecDdF7hqGjFA==",
      "engines": {
        "node": ">=10"
      },
      "funding": {
        "url": "https://github.com/sponsors/sindresorhus"
      }
    },
    "node_modules/camelcase-css": {
      "version": "2.0.1",
      "resolved": "https://registry.npmjs.org/camelcase-css/-/camelcase-css-2.0.1.tgz",
      "integrity": "sha512-QOSvevhslijgYwRx6Rv7zKdMF8lbRmx+uQGx2+vDc+KI/eBnsy9kit5aj23AgGu3pa4t9AgwbnXWqS+iOY+2aA==",
      "engines": {
        "node": ">= 6"
      }
    },
    "node_modules/caniuse-api": {
      "version": "3.0.0",
      "resolved": "https://registry.npmjs.org/caniuse-api/-/caniuse-api-3.0.0.tgz",
      "integrity": "sha512-bsTwuIg/BZZK/vreVTYYbSWoe2F+71P7K5QGEX+pT250DZbfU1MQ5prOKpPR+LL6uWKK3KMwMCAS74QB3Um1uw==",
      "dependencies": {
        "browserslist": "^4.0.0",
        "caniuse-lite": "^1.0.0",
        "lodash.memoize": "^4.1.2",
        "lodash.uniq": "^4.5.0"
      }
    },
    "node_modules/caniuse-lite": {
      "version": "1.0.30001469",
      "resolved": "https://registry.npmjs.org/caniuse-lite/-/caniuse-lite-1.0.30001469.tgz",
      "integrity": "sha512-Rcp7221ScNqQPP3W+lVOYDyjdR6dC+neEQCttoNr5bAyz54AboB4iwpnWgyi8P4YUsPybVzT4LgWiBbI3drL4g==",
      "funding": [
        {
          "type": "opencollective",
          "url": "https://opencollective.com/browserslist"
        },
        {
          "type": "tidelift",
          "url": "https://tidelift.com/funding/github/npm/caniuse-lite"
        }
      ]
    },
    "node_modules/case-sensitive-paths-webpack-plugin": {
      "version": "2.4.0",
      "resolved": "https://registry.npmjs.org/case-sensitive-paths-webpack-plugin/-/case-sensitive-paths-webpack-plugin-2.4.0.tgz",
      "integrity": "sha512-roIFONhcxog0JSSWbvVAh3OocukmSgpqOH6YpMkCvav/ySIV3JKg4Dc8vYtQjYi/UxpNE36r/9v+VqTQqgkYmw==",
      "engines": {
        "node": ">=4"
      }
    },
    "node_modules/chalk": {
      "version": "2.4.2",
      "resolved": "https://registry.npmjs.org/chalk/-/chalk-2.4.2.tgz",
      "integrity": "sha512-Mti+f9lpJNcwF4tWV8/OrTTtF1gZi+f8FqlyAdouralcFWFQWF2+NgCHShjkCb+IFBLq9buZwE1xckQU4peSuQ==",
      "dependencies": {
        "ansi-styles": "^3.2.1",
        "escape-string-regexp": "^1.0.5",
        "supports-color": "^5.3.0"
      },
      "engines": {
        "node": ">=4"
      }
    },
    "node_modules/char-regex": {
      "version": "1.0.2",
      "resolved": "https://registry.npmjs.org/char-regex/-/char-regex-1.0.2.tgz",
      "integrity": "sha512-kWWXztvZ5SBQV+eRgKFeh8q5sLuZY2+8WUIzlxWVTg+oGwY14qylx1KbKzHd8P6ZYkAg0xyIDU9JMHhyJMZ1jw==",
      "engines": {
        "node": ">=10"
      }
    },
    "node_modules/check-types": {
      "version": "11.2.2",
      "resolved": "https://registry.npmjs.org/check-types/-/check-types-11.2.2.tgz",
      "integrity": "sha512-HBiYvXvn9Z70Z88XKjz3AEKd4HJhBXsa3j7xFnITAzoS8+q6eIGi8qDB8FKPBAjtuxjI/zFpwuiCb8oDtKOYrA=="
    },
    "node_modules/chokidar": {
      "version": "3.5.3",
      "resolved": "https://registry.npmjs.org/chokidar/-/chokidar-3.5.3.tgz",
      "integrity": "sha512-Dr3sfKRP6oTcjf2JmUmFJfeVMvXBdegxB0iVQ5eb2V10uFJUCAS8OByZdVAyVb8xXNz3GjjTgj9kLWsZTqE6kw==",
      "funding": [
        {
          "type": "individual",
          "url": "https://paulmillr.com/funding/"
        }
      ],
      "dependencies": {
        "anymatch": "~3.1.2",
        "braces": "~3.0.2",
        "glob-parent": "~5.1.2",
        "is-binary-path": "~2.1.0",
        "is-glob": "~4.0.1",
        "normalize-path": "~3.0.0",
        "readdirp": "~3.6.0"
      },
      "engines": {
        "node": ">= 8.10.0"
      },
      "optionalDependencies": {
        "fsevents": "~2.3.2"
      }
    },
    "node_modules/chokidar/node_modules/glob-parent": {
      "version": "5.1.2",
      "resolved": "https://registry.npmjs.org/glob-parent/-/glob-parent-5.1.2.tgz",
      "integrity": "sha512-AOIgSQCepiJYwP3ARnGx+5VnTu2HBYdzbGP45eLw1vr3zB3vZLeyed1sC9hnbcOc9/SrMyM5RPQrkGz4aS9Zow==",
      "dependencies": {
        "is-glob": "^4.0.1"
      },
      "engines": {
        "node": ">= 6"
      }
    },
    "node_modules/chrome-trace-event": {
      "version": "1.0.3",
      "resolved": "https://registry.npmjs.org/chrome-trace-event/-/chrome-trace-event-1.0.3.tgz",
      "integrity": "sha512-p3KULyQg4S7NIHixdwbGX+nFHkoBiA4YQmyWtjb8XngSKV124nJmRysgAeujbUVb15vh+RvFUfCPqU7rXk+hZg==",
      "engines": {
        "node": ">=6.0"
      }
    },
    "node_modules/ci-info": {
      "version": "3.8.0",
      "resolved": "https://registry.npmjs.org/ci-info/-/ci-info-3.8.0.tgz",
      "integrity": "sha512-eXTggHWSooYhq49F2opQhuHWgzucfF2YgODK4e1566GQs5BIfP30B0oenwBJHfWxAs2fyPB1s7Mg949zLf61Yw==",
      "funding": [
        {
          "type": "github",
          "url": "https://github.com/sponsors/sibiraj-s"
        }
      ],
      "engines": {
        "node": ">=8"
      }
    },
    "node_modules/cjs-module-lexer": {
      "version": "1.2.2",
      "resolved": "https://registry.npmjs.org/cjs-module-lexer/-/cjs-module-lexer-1.2.2.tgz",
      "integrity": "sha512-cOU9usZw8/dXIXKtwa8pM0OTJQuJkxMN6w30csNRUerHfeQ5R6U3kkU/FtJeIf3M202OHfY2U8ccInBG7/xogA=="
    },
    "node_modules/clean-css": {
      "version": "5.3.2",
      "resolved": "https://registry.npmjs.org/clean-css/-/clean-css-5.3.2.tgz",
      "integrity": "sha512-JVJbM+f3d3Q704rF4bqQ5UUyTtuJ0JRKNbTKVEeujCCBoMdkEi+V+e8oktO9qGQNSvHrFTM6JZRXrUvGR1czww==",
      "dependencies": {
        "source-map": "~0.6.0"
      },
      "engines": {
        "node": ">= 10.0"
      }
    },
    "node_modules/clean-css/node_modules/source-map": {
      "version": "0.6.1",
      "resolved": "https://registry.npmjs.org/source-map/-/source-map-0.6.1.tgz",
      "integrity": "sha512-UjgapumWlbMhkBgzT7Ykc5YXUT46F0iKu8SGXq0bcwP5dz/h0Plj6enJqjz1Zbq2l5WaqYnrVbwWOWMyF3F47g==",
      "engines": {
        "node": ">=0.10.0"
      }
    },
    "node_modules/cliui": {
      "version": "7.0.4",
      "resolved": "https://registry.npmjs.org/cliui/-/cliui-7.0.4.tgz",
      "integrity": "sha512-OcRE68cOsVMXp1Yvonl/fzkQOyjLSu/8bhPDfQt0e0/Eb283TKP20Fs2MqoPsr9SwA595rRCA+QMzYc9nBP+JQ==",
      "dependencies": {
        "string-width": "^4.2.0",
        "strip-ansi": "^6.0.0",
        "wrap-ansi": "^7.0.0"
      }
    },
    "node_modules/co": {
      "version": "4.6.0",
      "resolved": "https://registry.npmjs.org/co/-/co-4.6.0.tgz",
      "integrity": "sha512-QVb0dM5HvG+uaxitm8wONl7jltx8dqhfU33DcqtOZcLSVIKSDDLDi7+0LbAKiyI8hD9u42m2YxXSkMGWThaecQ==",
      "engines": {
        "iojs": ">= 1.0.0",
        "node": ">= 0.12.0"
      }
    },
    "node_modules/coa": {
      "version": "2.0.2",
      "resolved": "https://registry.npmjs.org/coa/-/coa-2.0.2.tgz",
      "integrity": "sha512-q5/jG+YQnSy4nRTV4F7lPepBJZ8qBNJJDBuJdoejDyLXgmL7IEo+Le2JDZudFTFt7mrCqIRaSjws4ygRCTCAXA==",
      "dependencies": {
        "@types/q": "^1.5.1",
        "chalk": "^2.4.1",
        "q": "^1.1.2"
      },
      "engines": {
        "node": ">= 4.0"
      }
    },
    "node_modules/collect-v8-coverage": {
      "version": "1.0.1",
      "resolved": "https://registry.npmjs.org/collect-v8-coverage/-/collect-v8-coverage-1.0.1.tgz",
      "integrity": "sha512-iBPtljfCNcTKNAto0KEtDfZ3qzjJvqE3aTGZsbhjSBlorqpXJlaWWtPO35D+ZImoC3KWejX64o+yPGxhWSTzfg=="
    },
    "node_modules/color-convert": {
      "version": "1.9.3",
      "resolved": "https://registry.npmjs.org/color-convert/-/color-convert-1.9.3.tgz",
      "integrity": "sha512-QfAUtd+vFdAtFQcC8CCyYt1fYWxSqAiK2cSD6zDB8N3cpsEBAvRxp9zOGg6G/SHHJYAT88/az/IuDGALsNVbGg==",
      "dependencies": {
        "color-name": "1.1.3"
      }
    },
    "node_modules/color-name": {
      "version": "1.1.3",
      "resolved": "https://registry.npmjs.org/color-name/-/color-name-1.1.3.tgz",
      "integrity": "sha512-72fSenhMw2HZMTVHeCA9KCmpEIbzWiQsjN+BHcBbS9vr1mtt+vJjPdksIBNUmKAW8TFUDPJK5SUU3QhE9NEXDw=="
    },
    "node_modules/colord": {
      "version": "2.9.3",
      "resolved": "https://registry.npmjs.org/colord/-/colord-2.9.3.tgz",
      "integrity": "sha512-jeC1axXpnb0/2nn/Y1LPuLdgXBLH7aDcHu4KEKfqw3CUhX7ZpfBSlPKyqXE6btIgEzfWtrX3/tyBCaCvXvMkOw=="
    },
    "node_modules/colorette": {
      "version": "2.0.19",
      "resolved": "https://registry.npmjs.org/colorette/-/colorette-2.0.19.tgz",
      "integrity": "sha512-3tlv/dIP7FWvj3BsbHrGLJ6l/oKh1O3TcgBqMn+yyCagOxc23fyzDS6HypQbgxWbkpDnf52p1LuR4eWDQ/K9WQ=="
    },
    "node_modules/combined-stream": {
      "version": "1.0.8",
      "resolved": "https://registry.npmjs.org/combined-stream/-/combined-stream-1.0.8.tgz",
      "integrity": "sha512-FQN4MRfuJeHf7cBbBMJFXhKSDq+2kAArBlmRBvcvFE5BB1HZKXtSFASDhdlz9zOYwxh8lDdnvmMOe/+5cdoEdg==",
      "dependencies": {
        "delayed-stream": "~1.0.0"
      },
      "engines": {
        "node": ">= 0.8"
      }
    },
    "node_modules/commander": {
      "version": "8.3.0",
      "resolved": "https://registry.npmjs.org/commander/-/commander-8.3.0.tgz",
      "integrity": "sha512-OkTL9umf+He2DZkUq8f8J9of7yL6RJKI24dVITBmNfZBmri9zYZQrKkuXiKhyfPSu8tUhnVBB1iKXevvnlR4Ww==",
      "engines": {
        "node": ">= 12"
      }
    },
    "node_modules/common-path-prefix": {
      "version": "3.0.0",
      "resolved": "https://registry.npmjs.org/common-path-prefix/-/common-path-prefix-3.0.0.tgz",
      "integrity": "sha512-QE33hToZseCH3jS0qN96O/bSh3kaw/h+Tq7ngyY9eWDUnTlTNUyqfqvCXioLe5Na5jFsL78ra/wuBU4iuEgd4w=="
    },
    "node_modules/common-tags": {
      "version": "1.8.2",
      "resolved": "https://registry.npmjs.org/common-tags/-/common-tags-1.8.2.tgz",
      "integrity": "sha512-gk/Z852D2Wtb//0I+kRFNKKE9dIIVirjoqPoA1wJU+XePVXZfGeBpk45+A1rKO4Q43prqWBNY/MiIeRLbPWUaA==",
      "engines": {
        "node": ">=4.0.0"
      }
    },
    "node_modules/commondir": {
      "version": "1.0.1",
      "resolved": "https://registry.npmjs.org/commondir/-/commondir-1.0.1.tgz",
      "integrity": "sha512-W9pAhw0ja1Edb5GVdIF1mjZw/ASI0AlShXM83UUGe2DVr5TdAPEA1OA8m/g8zWp9x6On7gqufY+FatDbC3MDQg=="
    },
    "node_modules/compressible": {
      "version": "2.0.18",
      "resolved": "https://registry.npmjs.org/compressible/-/compressible-2.0.18.tgz",
      "integrity": "sha512-AF3r7P5dWxL8MxyITRMlORQNaOA2IkAFaTr4k7BUumjPtRpGDTZpl0Pb1XCO6JeDCBdp126Cgs9sMxqSjgYyRg==",
      "dependencies": {
        "mime-db": ">= 1.43.0 < 2"
      },
      "engines": {
        "node": ">= 0.6"
      }
    },
    "node_modules/compression": {
      "version": "1.7.4",
      "resolved": "https://registry.npmjs.org/compression/-/compression-1.7.4.tgz",
      "integrity": "sha512-jaSIDzP9pZVS4ZfQ+TzvtiWhdpFhE2RDHz8QJkpX9SIpLq88VueF5jJw6t+6CUQcAoA6t+x89MLrWAqpfDE8iQ==",
      "dependencies": {
        "accepts": "~1.3.5",
        "bytes": "3.0.0",
        "compressible": "~2.0.16",
        "debug": "2.6.9",
        "on-headers": "~1.0.2",
        "safe-buffer": "5.1.2",
        "vary": "~1.1.2"
      },
      "engines": {
        "node": ">= 0.8.0"
      }
    },
    "node_modules/compression/node_modules/debug": {
      "version": "2.6.9",
      "resolved": "https://registry.npmjs.org/debug/-/debug-2.6.9.tgz",
      "integrity": "sha512-bC7ElrdJaJnPbAP+1EotYvqZsb3ecl5wi6Bfi6BJTUcNowp6cvspg0jXznRTKDjm/E7AdgFBVeAPVMNcKGsHMA==",
      "dependencies": {
        "ms": "2.0.0"
      }
    },
    "node_modules/compression/node_modules/ms": {
      "version": "2.0.0",
      "resolved": "https://registry.npmjs.org/ms/-/ms-2.0.0.tgz",
      "integrity": "sha512-Tpp60P6IUJDTuOq/5Z8cdskzJujfwqfOTkrwIwj7IRISpnkJnT6SyJ4PCPnGMoFjC9ddhal5KVIYtAt97ix05A=="
    },
    "node_modules/compression/node_modules/safe-buffer": {
      "version": "5.1.2",
      "resolved": "https://registry.npmjs.org/safe-buffer/-/safe-buffer-5.1.2.tgz",
      "integrity": "sha512-Gd2UZBJDkXlY7GbJxfsE8/nvKkUEU1G38c1siN6QP6a9PT9MmHB8GnpscSmMJSoF8LOIrt8ud/wPtojys4G6+g=="
    },
    "node_modules/concat-map": {
      "version": "0.0.1",
      "resolved": "https://registry.npmjs.org/concat-map/-/concat-map-0.0.1.tgz",
      "integrity": "sha512-/Srv4dswyQNBfohGpz9o6Yb3Gz3SrUDqBH5rTuhGR7ahtlbYKnVxw2bCFMRljaA7EXHaXZ8wsHdodFvbkhKmqg=="
    },
    "node_modules/confusing-browser-globals": {
      "version": "1.0.11",
      "resolved": "https://registry.npmjs.org/confusing-browser-globals/-/confusing-browser-globals-1.0.11.tgz",
      "integrity": "sha512-JsPKdmh8ZkmnHxDk55FZ1TqVLvEQTvoByJZRN9jzI0UjxK/QgAmsphz7PGtqgPieQZ/CQcHWXCR7ATDNhGe+YA=="
    },
    "node_modules/connect-history-api-fallback": {
      "version": "2.0.0",
      "resolved": "https://registry.npmjs.org/connect-history-api-fallback/-/connect-history-api-fallback-2.0.0.tgz",
      "integrity": "sha512-U73+6lQFmfiNPrYbXqr6kZ1i1wiRqXnp2nhMsINseWXO8lDau0LGEffJ8kQi4EjLZympVgRdvqjAgiZ1tgzDDA==",
      "engines": {
        "node": ">=0.8"
      }
    },
    "node_modules/content-disposition": {
      "version": "0.5.4",
      "resolved": "https://registry.npmjs.org/content-disposition/-/content-disposition-0.5.4.tgz",
      "integrity": "sha512-FveZTNuGw04cxlAiWbzi6zTAL/lhehaWbTtgluJh4/E95DqMwTmha3KZN1aAWA8cFIhHzMZUvLevkw5Rqk+tSQ==",
      "dependencies": {
        "safe-buffer": "5.2.1"
      },
      "engines": {
        "node": ">= 0.6"
      }
    },
    "node_modules/content-type": {
      "version": "1.0.5",
      "resolved": "https://registry.npmjs.org/content-type/-/content-type-1.0.5.tgz",
      "integrity": "sha512-nTjqfcBFEipKdXCv4YDQWCfmcLZKm81ldF0pAopTvyrFGVbcR6P/VAAd5G7N+0tTr8QqiU0tFadD6FK4NtJwOA==",
      "engines": {
        "node": ">= 0.6"
      }
    },
    "node_modules/convert-source-map": {
      "version": "1.9.0",
      "resolved": "https://registry.npmjs.org/convert-source-map/-/convert-source-map-1.9.0.tgz",
      "integrity": "sha512-ASFBup0Mz1uyiIjANan1jzLQami9z1PoYSZCiiYW2FczPbenXc45FZdBZLzOT+r6+iciuEModtmCti+hjaAk0A=="
    },
    "node_modules/cookie": {
      "version": "0.5.0",
      "resolved": "https://registry.npmjs.org/cookie/-/cookie-0.5.0.tgz",
      "integrity": "sha512-YZ3GUyn/o8gfKJlnlX7g7xq4gyO6OSuhGPKaaGssGB2qgDUS0gPgtTvoyZLTt9Ab6dC4hfc9dV5arkvc/OCmrw==",
      "engines": {
        "node": ">= 0.6"
      }
    },
    "node_modules/cookie-signature": {
      "version": "1.0.6",
      "resolved": "https://registry.npmjs.org/cookie-signature/-/cookie-signature-1.0.6.tgz",
      "integrity": "sha512-QADzlaHc8icV8I7vbaJXJwod9HWYp8uCqf1xa4OfNu1T7JVxQIrUgOWtHdNDtPiywmFbiS12VjotIXLrKM3orQ=="
    },
    "node_modules/core-js": {
      "version": "3.29.1",
      "resolved": "https://registry.npmjs.org/core-js/-/core-js-3.29.1.tgz",
      "integrity": "sha512-+jwgnhg6cQxKYIIjGtAHq2nwUOolo9eoFZ4sHfUH09BLXBgxnH4gA0zEd+t+BO2cNB8idaBtZFcFTRjQJRJmAw==",
      "hasInstallScript": true,
      "funding": {
        "type": "opencollective",
        "url": "https://opencollective.com/core-js"
      }
    },
    "node_modules/core-js-compat": {
      "version": "3.29.1",
      "resolved": "https://registry.npmjs.org/core-js-compat/-/core-js-compat-3.29.1.tgz",
      "integrity": "sha512-QmchCua884D8wWskMX8tW5ydINzd8oSJVx38lx/pVkFGqztxt73GYre3pm/hyYq8bPf+MW5In4I/uRShFDsbrA==",
      "dependencies": {
        "browserslist": "^4.21.5"
      },
      "funding": {
        "type": "opencollective",
        "url": "https://opencollective.com/core-js"
      }
    },
    "node_modules/core-js-pure": {
      "version": "3.29.1",
      "resolved": "https://registry.npmjs.org/core-js-pure/-/core-js-pure-3.29.1.tgz",
      "integrity": "sha512-4En6zYVi0i0XlXHVz/bi6l1XDjCqkKRq765NXuX+SnaIatlE96Odt5lMLjdxUiNI1v9OXI5DSLWYPlmTfkTktg==",
      "hasInstallScript": true,
      "funding": {
        "type": "opencollective",
        "url": "https://opencollective.com/core-js"
      }
    },
    "node_modules/core-util-is": {
      "version": "1.0.3",
      "resolved": "https://registry.npmjs.org/core-util-is/-/core-util-is-1.0.3.tgz",
      "integrity": "sha512-ZQBvi1DcpJ4GDqanjucZ2Hj3wEO5pZDS89BWbkcrvdxksJorwUDDZamX9ldFkp9aw2lmBDLgkObEA4DWNJ9FYQ=="
    },
    "node_modules/cosmiconfig": {
      "version": "7.1.0",
      "resolved": "https://registry.npmjs.org/cosmiconfig/-/cosmiconfig-7.1.0.tgz",
      "integrity": "sha512-AdmX6xUzdNASswsFtmwSt7Vj8po9IuqXm0UXz7QKPuEUmPB4XyjGfaAr2PSuELMwkRMVH1EpIkX5bTZGRB3eCA==",
      "dependencies": {
        "@types/parse-json": "^4.0.0",
        "import-fresh": "^3.2.1",
        "parse-json": "^5.0.0",
        "path-type": "^4.0.0",
        "yaml": "^1.10.0"
      },
      "engines": {
        "node": ">=10"
      }
    },
    "node_modules/cross-spawn": {
      "version": "7.0.3",
      "resolved": "https://registry.npmjs.org/cross-spawn/-/cross-spawn-7.0.3.tgz",
      "integrity": "sha512-iRDPJKUPVEND7dHPO8rkbOnPpyDygcDFtWjpeWNCgy8WP2rXcxXL8TskReQl6OrB2G7+UJrags1q15Fudc7G6w==",
      "dependencies": {
        "path-key": "^3.1.0",
        "shebang-command": "^2.0.0",
        "which": "^2.0.1"
      },
      "engines": {
        "node": ">= 8"
      }
    },
    "node_modules/crypto-random-string": {
      "version": "2.0.0",
      "resolved": "https://registry.npmjs.org/crypto-random-string/-/crypto-random-string-2.0.0.tgz",
      "integrity": "sha512-v1plID3y9r/lPhviJ1wrXpLeyUIGAZ2SHNYTEapm7/8A9nLPoyvVp3RK/EPFqn5kEznyWgYZNsRtYYIWbuG8KA==",
      "engines": {
        "node": ">=8"
      }
    },
    "node_modules/css-blank-pseudo": {
      "version": "3.0.3",
      "resolved": "https://registry.npmjs.org/css-blank-pseudo/-/css-blank-pseudo-3.0.3.tgz",
      "integrity": "sha512-VS90XWtsHGqoM0t4KpH053c4ehxZ2E6HtGI7x68YFV0pTo/QmkV/YFA+NnlvK8guxZVNWGQhVNJGC39Q8XF4OQ==",
      "dependencies": {
        "postcss-selector-parser": "^6.0.9"
      },
      "bin": {
        "css-blank-pseudo": "dist/cli.cjs"
      },
      "engines": {
        "node": "^12 || ^14 || >=16"
      },
      "peerDependencies": {
        "postcss": "^8.4"
      }
    },
    "node_modules/css-declaration-sorter": {
      "version": "6.3.1",
      "resolved": "https://registry.npmjs.org/css-declaration-sorter/-/css-declaration-sorter-6.3.1.tgz",
      "integrity": "sha512-fBffmak0bPAnyqc/HO8C3n2sHrp9wcqQz6ES9koRF2/mLOVAx9zIQ3Y7R29sYCteTPqMCwns4WYQoCX91Xl3+w==",
      "engines": {
        "node": "^10 || ^12 || >=14"
      },
      "peerDependencies": {
        "postcss": "^8.0.9"
      }
    },
    "node_modules/css-has-pseudo": {
      "version": "3.0.4",
      "resolved": "https://registry.npmjs.org/css-has-pseudo/-/css-has-pseudo-3.0.4.tgz",
      "integrity": "sha512-Vse0xpR1K9MNlp2j5w1pgWIJtm1a8qS0JwS9goFYcImjlHEmywP9VUF05aGBXzGpDJF86QXk4L0ypBmwPhGArw==",
      "dependencies": {
        "postcss-selector-parser": "^6.0.9"
      },
      "bin": {
        "css-has-pseudo": "dist/cli.cjs"
      },
      "engines": {
        "node": "^12 || ^14 || >=16"
      },
      "peerDependencies": {
        "postcss": "^8.4"
      }
    },
    "node_modules/css-loader": {
      "version": "6.7.3",
      "resolved": "https://registry.npmjs.org/css-loader/-/css-loader-6.7.3.tgz",
      "integrity": "sha512-qhOH1KlBMnZP8FzRO6YCH9UHXQhVMcEGLyNdb7Hv2cpcmJbW0YrddO+tG1ab5nT41KpHIYGsbeHqxB9xPu1pKQ==",
      "dependencies": {
        "icss-utils": "^5.1.0",
        "postcss": "^8.4.19",
        "postcss-modules-extract-imports": "^3.0.0",
        "postcss-modules-local-by-default": "^4.0.0",
        "postcss-modules-scope": "^3.0.0",
        "postcss-modules-values": "^4.0.0",
        "postcss-value-parser": "^4.2.0",
        "semver": "^7.3.8"
      },
      "engines": {
        "node": ">= 12.13.0"
      },
      "funding": {
        "type": "opencollective",
        "url": "https://opencollective.com/webpack"
      },
      "peerDependencies": {
        "webpack": "^5.0.0"
      }
    },
    "node_modules/css-minimizer-webpack-plugin": {
      "version": "3.4.1",
      "resolved": "https://registry.npmjs.org/css-minimizer-webpack-plugin/-/css-minimizer-webpack-plugin-3.4.1.tgz",
      "integrity": "sha512-1u6D71zeIfgngN2XNRJefc/hY7Ybsxd74Jm4qngIXyUEk7fss3VUzuHxLAq/R8NAba4QU9OUSaMZlbpRc7bM4Q==",
      "dependencies": {
        "cssnano": "^5.0.6",
        "jest-worker": "^27.0.2",
        "postcss": "^8.3.5",
        "schema-utils": "^4.0.0",
        "serialize-javascript": "^6.0.0",
        "source-map": "^0.6.1"
      },
      "engines": {
        "node": ">= 12.13.0"
      },
      "funding": {
        "type": "opencollective",
        "url": "https://opencollective.com/webpack"
      },
      "peerDependencies": {
        "webpack": "^5.0.0"
      },
      "peerDependenciesMeta": {
        "@parcel/css": {
          "optional": true
        },
        "clean-css": {
          "optional": true
        },
        "csso": {
          "optional": true
        },
        "esbuild": {
          "optional": true
        }
      }
    },
    "node_modules/css-minimizer-webpack-plugin/node_modules/ajv": {
      "version": "8.12.0",
      "resolved": "https://registry.npmjs.org/ajv/-/ajv-8.12.0.tgz",
      "integrity": "sha512-sRu1kpcO9yLtYxBKvqfTeh9KzZEwO3STyX1HT+4CaDzC6HpTGYhIhPIzj9XuKU7KYDwnaeh5hcOwjy1QuJzBPA==",
      "dependencies": {
        "fast-deep-equal": "^3.1.1",
        "json-schema-traverse": "^1.0.0",
        "require-from-string": "^2.0.2",
        "uri-js": "^4.2.2"
      },
      "funding": {
        "type": "github",
        "url": "https://github.com/sponsors/epoberezkin"
      }
    },
    "node_modules/css-minimizer-webpack-plugin/node_modules/ajv-keywords": {
      "version": "5.1.0",
      "resolved": "https://registry.npmjs.org/ajv-keywords/-/ajv-keywords-5.1.0.tgz",
      "integrity": "sha512-YCS/JNFAUyr5vAuhk1DWm1CBxRHW9LbJ2ozWeemrIqpbsqKjHVxYPyi5GC0rjZIT5JxJ3virVTS8wk4i/Z+krw==",
      "dependencies": {
        "fast-deep-equal": "^3.1.3"
      },
      "peerDependencies": {
        "ajv": "^8.8.2"
      }
    },
    "node_modules/css-minimizer-webpack-plugin/node_modules/json-schema-traverse": {
      "version": "1.0.0",
      "resolved": "https://registry.npmjs.org/json-schema-traverse/-/json-schema-traverse-1.0.0.tgz",
      "integrity": "sha512-NM8/P9n3XjXhIZn1lLhkFaACTOURQXjWhV4BA/RnOv8xvgqtqpAX9IO4mRQxSx1Rlo4tqzeqb0sOlruaOy3dug=="
    },
    "node_modules/css-minimizer-webpack-plugin/node_modules/schema-utils": {
      "version": "4.0.0",
      "resolved": "https://registry.npmjs.org/schema-utils/-/schema-utils-4.0.0.tgz",
      "integrity": "sha512-1edyXKgh6XnJsJSQ8mKWXnN/BVaIbFMLpouRUrXgVq7WYne5kw3MW7UPhO44uRXQSIpTSXoJbmrR2X0w9kUTyg==",
      "dependencies": {
        "@types/json-schema": "^7.0.9",
        "ajv": "^8.8.0",
        "ajv-formats": "^2.1.1",
        "ajv-keywords": "^5.0.0"
      },
      "engines": {
        "node": ">= 12.13.0"
      },
      "funding": {
        "type": "opencollective",
        "url": "https://opencollective.com/webpack"
      }
    },
    "node_modules/css-minimizer-webpack-plugin/node_modules/source-map": {
      "version": "0.6.1",
      "resolved": "https://registry.npmjs.org/source-map/-/source-map-0.6.1.tgz",
      "integrity": "sha512-UjgapumWlbMhkBgzT7Ykc5YXUT46F0iKu8SGXq0bcwP5dz/h0Plj6enJqjz1Zbq2l5WaqYnrVbwWOWMyF3F47g==",
      "engines": {
        "node": ">=0.10.0"
      }
    },
    "node_modules/css-prefers-color-scheme": {
      "version": "6.0.3",
      "resolved": "https://registry.npmjs.org/css-prefers-color-scheme/-/css-prefers-color-scheme-6.0.3.tgz",
      "integrity": "sha512-4BqMbZksRkJQx2zAjrokiGMd07RqOa2IxIrrN10lyBe9xhn9DEvjUK79J6jkeiv9D9hQFXKb6g1jwU62jziJZA==",
      "bin": {
        "css-prefers-color-scheme": "dist/cli.cjs"
      },
      "engines": {
        "node": "^12 || ^14 || >=16"
      },
      "peerDependencies": {
        "postcss": "^8.4"
      }
    },
    "node_modules/css-select": {
      "version": "4.3.0",
      "resolved": "https://registry.npmjs.org/css-select/-/css-select-4.3.0.tgz",
      "integrity": "sha512-wPpOYtnsVontu2mODhA19JrqWxNsfdatRKd64kmpRbQgh1KtItko5sTnEpPdpSaJszTOhEMlF/RPz28qj4HqhQ==",
      "dependencies": {
        "boolbase": "^1.0.0",
        "css-what": "^6.0.1",
        "domhandler": "^4.3.1",
        "domutils": "^2.8.0",
        "nth-check": "^2.0.1"
      },
      "funding": {
        "url": "https://github.com/sponsors/fb55"
      }
    },
    "node_modules/css-select-base-adapter": {
      "version": "0.1.1",
      "resolved": "https://registry.npmjs.org/css-select-base-adapter/-/css-select-base-adapter-0.1.1.tgz",
      "integrity": "sha512-jQVeeRG70QI08vSTwf1jHxp74JoZsr2XSgETae8/xC8ovSnL2WF87GTLO86Sbwdt2lK4Umg4HnnwMO4YF3Ce7w=="
    },
    "node_modules/css-tree": {
      "version": "1.0.0-alpha.37",
      "resolved": "https://registry.npmjs.org/css-tree/-/css-tree-1.0.0-alpha.37.tgz",
      "integrity": "sha512-DMxWJg0rnz7UgxKT0Q1HU/L9BeJI0M6ksor0OgqOnF+aRCDWg/N2641HmVyU9KVIu0OVVWOb2IpC9A+BJRnejg==",
      "dependencies": {
        "mdn-data": "2.0.4",
        "source-map": "^0.6.1"
      },
      "engines": {
        "node": ">=8.0.0"
      }
    },
    "node_modules/css-tree/node_modules/source-map": {
      "version": "0.6.1",
      "resolved": "https://registry.npmjs.org/source-map/-/source-map-0.6.1.tgz",
      "integrity": "sha512-UjgapumWlbMhkBgzT7Ykc5YXUT46F0iKu8SGXq0bcwP5dz/h0Plj6enJqjz1Zbq2l5WaqYnrVbwWOWMyF3F47g==",
      "engines": {
        "node": ">=0.10.0"
      }
    },
    "node_modules/css-what": {
      "version": "6.1.0",
      "resolved": "https://registry.npmjs.org/css-what/-/css-what-6.1.0.tgz",
      "integrity": "sha512-HTUrgRJ7r4dsZKU6GjmpfRK1O76h97Z8MfS1G0FozR+oF2kG6Vfe8JE6zwrkbxigziPHinCJ+gCPjA9EaBDtRw==",
      "engines": {
        "node": ">= 6"
      },
      "funding": {
        "url": "https://github.com/sponsors/fb55"
      }
    },
    "node_modules/cssdb": {
      "version": "7.4.1",
      "resolved": "https://registry.npmjs.org/cssdb/-/cssdb-7.4.1.tgz",
      "integrity": "sha512-0Q8NOMpXJ3iTDDbUv9grcmQAfdDx4qz+fN/+Md2FGbevT+6+bJNQ2LjB2YIUlLbpBTM32idU1Sb+tb/uGt6/XQ==",
      "funding": {
        "type": "opencollective",
        "url": "https://opencollective.com/csstools"
      }
    },
    "node_modules/cssesc": {
      "version": "3.0.0",
      "resolved": "https://registry.npmjs.org/cssesc/-/cssesc-3.0.0.tgz",
      "integrity": "sha512-/Tb/JcjK111nNScGob5MNtsntNM1aCNUDipB/TkwZFhyDrrE47SOx/18wF2bbjgc3ZzCSKW1T5nt5EbFoAz/Vg==",
      "bin": {
        "cssesc": "bin/cssesc"
      },
      "engines": {
        "node": ">=4"
      }
    },
    "node_modules/cssnano": {
      "version": "5.1.15",
      "resolved": "https://registry.npmjs.org/cssnano/-/cssnano-5.1.15.tgz",
      "integrity": "sha512-j+BKgDcLDQA+eDifLx0EO4XSA56b7uut3BQFH+wbSaSTuGLuiyTa/wbRYthUXX8LC9mLg+WWKe8h+qJuwTAbHw==",
      "dependencies": {
        "cssnano-preset-default": "^5.2.14",
        "lilconfig": "^2.0.3",
        "yaml": "^1.10.2"
      },
      "engines": {
        "node": "^10 || ^12 || >=14.0"
      },
      "funding": {
        "type": "opencollective",
        "url": "https://opencollective.com/cssnano"
      },
      "peerDependencies": {
        "postcss": "^8.2.15"
      }
    },
    "node_modules/cssnano-preset-default": {
      "version": "5.2.14",
      "resolved": "https://registry.npmjs.org/cssnano-preset-default/-/cssnano-preset-default-5.2.14.tgz",
      "integrity": "sha512-t0SFesj/ZV2OTylqQVOrFgEh5uanxbO6ZAdeCrNsUQ6fVuXwYTxJPNAGvGTxHbD68ldIJNec7PyYZDBrfDQ+6A==",
      "dependencies": {
        "css-declaration-sorter": "^6.3.1",
        "cssnano-utils": "^3.1.0",
        "postcss-calc": "^8.2.3",
        "postcss-colormin": "^5.3.1",
        "postcss-convert-values": "^5.1.3",
        "postcss-discard-comments": "^5.1.2",
        "postcss-discard-duplicates": "^5.1.0",
        "postcss-discard-empty": "^5.1.1",
        "postcss-discard-overridden": "^5.1.0",
        "postcss-merge-longhand": "^5.1.7",
        "postcss-merge-rules": "^5.1.4",
        "postcss-minify-font-values": "^5.1.0",
        "postcss-minify-gradients": "^5.1.1",
        "postcss-minify-params": "^5.1.4",
        "postcss-minify-selectors": "^5.2.1",
        "postcss-normalize-charset": "^5.1.0",
        "postcss-normalize-display-values": "^5.1.0",
        "postcss-normalize-positions": "^5.1.1",
        "postcss-normalize-repeat-style": "^5.1.1",
        "postcss-normalize-string": "^5.1.0",
        "postcss-normalize-timing-functions": "^5.1.0",
        "postcss-normalize-unicode": "^5.1.1",
        "postcss-normalize-url": "^5.1.0",
        "postcss-normalize-whitespace": "^5.1.1",
        "postcss-ordered-values": "^5.1.3",
        "postcss-reduce-initial": "^5.1.2",
        "postcss-reduce-transforms": "^5.1.0",
        "postcss-svgo": "^5.1.0",
        "postcss-unique-selectors": "^5.1.1"
      },
      "engines": {
        "node": "^10 || ^12 || >=14.0"
      },
      "peerDependencies": {
        "postcss": "^8.2.15"
      }
    },
    "node_modules/cssnano-utils": {
      "version": "3.1.0",
      "resolved": "https://registry.npmjs.org/cssnano-utils/-/cssnano-utils-3.1.0.tgz",
      "integrity": "sha512-JQNR19/YZhz4psLX/rQ9M83e3z2Wf/HdJbryzte4a3NSuafyp9w/I4U+hx5C2S9g41qlstH7DEWnZaaj83OuEA==",
      "engines": {
        "node": "^10 || ^12 || >=14.0"
      },
      "peerDependencies": {
        "postcss": "^8.2.15"
      }
    },
    "node_modules/csso": {
      "version": "4.2.0",
      "resolved": "https://registry.npmjs.org/csso/-/csso-4.2.0.tgz",
      "integrity": "sha512-wvlcdIbf6pwKEk7vHj8/Bkc0B4ylXZruLvOgs9doS5eOsOpuodOV2zJChSpkp+pRpYQLQMeF04nr3Z68Sta9jA==",
      "dependencies": {
        "css-tree": "^1.1.2"
      },
      "engines": {
        "node": ">=8.0.0"
      }
    },
    "node_modules/csso/node_modules/css-tree": {
      "version": "1.1.3",
      "resolved": "https://registry.npmjs.org/css-tree/-/css-tree-1.1.3.tgz",
      "integrity": "sha512-tRpdppF7TRazZrjJ6v3stzv93qxRcSsFmW6cX0Zm2NVKpxE1WV1HblnghVv9TreireHkqI/VDEsfolRF1p6y7Q==",
      "dependencies": {
        "mdn-data": "2.0.14",
        "source-map": "^0.6.1"
      },
      "engines": {
        "node": ">=8.0.0"
      }
    },
    "node_modules/csso/node_modules/mdn-data": {
      "version": "2.0.14",
      "resolved": "https://registry.npmjs.org/mdn-data/-/mdn-data-2.0.14.tgz",
      "integrity": "sha512-dn6wd0uw5GsdswPFfsgMp5NSB0/aDe6fK94YJV/AJDYXL6HVLWBsxeq7js7Ad+mU2K9LAlwpk6kN2D5mwCPVow=="
    },
    "node_modules/csso/node_modules/source-map": {
      "version": "0.6.1",
      "resolved": "https://registry.npmjs.org/source-map/-/source-map-0.6.1.tgz",
      "integrity": "sha512-UjgapumWlbMhkBgzT7Ykc5YXUT46F0iKu8SGXq0bcwP5dz/h0Plj6enJqjz1Zbq2l5WaqYnrVbwWOWMyF3F47g==",
      "engines": {
        "node": ">=0.10.0"
      }
    },
    "node_modules/cssom": {
      "version": "0.4.4",
      "resolved": "https://registry.npmjs.org/cssom/-/cssom-0.4.4.tgz",
      "integrity": "sha512-p3pvU7r1MyyqbTk+WbNJIgJjG2VmTIaB10rI93LzVPrmDJKkzKYMtxxyAvQXR/NS6otuzveI7+7BBq3SjBS2mw=="
    },
    "node_modules/cssstyle": {
      "version": "2.3.0",
      "resolved": "https://registry.npmjs.org/cssstyle/-/cssstyle-2.3.0.tgz",
      "integrity": "sha512-AZL67abkUzIuvcHqk7c09cezpGNcxUxU4Ioi/05xHk4DQeTkWmGYftIE6ctU6AEt+Gn4n1lDStOtj7FKycP71A==",
      "dependencies": {
        "cssom": "~0.3.6"
      },
      "engines": {
        "node": ">=8"
      }
    },
    "node_modules/cssstyle/node_modules/cssom": {
      "version": "0.3.8",
      "resolved": "https://registry.npmjs.org/cssom/-/cssom-0.3.8.tgz",
      "integrity": "sha512-b0tGHbfegbhPJpxpiBPU2sCkigAqtM9O121le6bbOlgyV+NyGyCmVfJ6QW9eRjz8CpNfWEOYBIMIGRYkLwsIYg=="
    },
    "node_modules/csstype": {
      "version": "3.1.1",
      "resolved": "https://registry.npmjs.org/csstype/-/csstype-3.1.1.tgz",
      "integrity": "sha512-DJR/VvkAvSZW9bTouZue2sSxDwdTN92uHjqeKVm+0dAqdfNykRzQ95tay8aXMBAAPpUiq4Qcug2L7neoRh2Egw=="
    },
    "node_modules/damerau-levenshtein": {
      "version": "1.0.8",
      "resolved": "https://registry.npmjs.org/damerau-levenshtein/-/damerau-levenshtein-1.0.8.tgz",
      "integrity": "sha512-sdQSFB7+llfUcQHUQO3+B8ERRj0Oa4w9POWMI/puGtuf7gFywGmkaLCElnudfTiKZV+NvHqL0ifzdrI8Ro7ESA=="
    },
    "node_modules/data-urls": {
      "version": "2.0.0",
      "resolved": "https://registry.npmjs.org/data-urls/-/data-urls-2.0.0.tgz",
      "integrity": "sha512-X5eWTSXO/BJmpdIKCRuKUgSCgAN0OwliVK3yPKbwIWU1Tdw5BRajxlzMidvh+gwko9AfQ9zIj52pzF91Q3YAvQ==",
      "dependencies": {
        "abab": "^2.0.3",
        "whatwg-mimetype": "^2.3.0",
        "whatwg-url": "^8.0.0"
      },
      "engines": {
        "node": ">=10"
      }
    },
    "node_modules/debug": {
      "version": "4.3.4",
      "resolved": "https://registry.npmjs.org/debug/-/debug-4.3.4.tgz",
      "integrity": "sha512-PRWFHuSU3eDtQJPvnNY7Jcket1j0t5OuOsFzPPzsekD52Zl8qUfFIPEiswXqIvHWGVHOgX+7G/vCNNhehwxfkQ==",
      "dependencies": {
        "ms": "2.1.2"
      },
      "engines": {
        "node": ">=6.0"
      },
      "peerDependenciesMeta": {
        "supports-color": {
          "optional": true
        }
      }
    },
    "node_modules/decimal.js": {
      "version": "10.4.3",
      "resolved": "https://registry.npmjs.org/decimal.js/-/decimal.js-10.4.3.tgz",
      "integrity": "sha512-VBBaLc1MgL5XpzgIP7ny5Z6Nx3UrRkIViUkPUdtl9aya5amy3De1gsUUSB1g3+3sExYNjCAsAznmukyxCb1GRA=="
    },
    "node_modules/dedent": {
      "version": "0.7.0",
      "resolved": "https://registry.npmjs.org/dedent/-/dedent-0.7.0.tgz",
      "integrity": "sha512-Q6fKUPqnAHAyhiUgFU7BUzLiv0kd8saH9al7tnu5Q/okj6dnupxyTgFIBjVzJATdfIAm9NAsvXNzjaKa+bxVyA=="
    },
    "node_modules/deep-equal": {
      "version": "2.2.0",
      "resolved": "https://registry.npmjs.org/deep-equal/-/deep-equal-2.2.0.tgz",
      "integrity": "sha512-RdpzE0Hv4lhowpIUKKMJfeH6C1pXdtT1/it80ubgWqwI3qpuxUBpC1S4hnHg+zjnuOoDkzUtUCEEkG+XG5l3Mw==",
      "dependencies": {
        "call-bind": "^1.0.2",
        "es-get-iterator": "^1.1.2",
        "get-intrinsic": "^1.1.3",
        "is-arguments": "^1.1.1",
        "is-array-buffer": "^3.0.1",
        "is-date-object": "^1.0.5",
        "is-regex": "^1.1.4",
        "is-shared-array-buffer": "^1.0.2",
        "isarray": "^2.0.5",
        "object-is": "^1.1.5",
        "object-keys": "^1.1.1",
        "object.assign": "^4.1.4",
        "regexp.prototype.flags": "^1.4.3",
        "side-channel": "^1.0.4",
        "which-boxed-primitive": "^1.0.2",
        "which-collection": "^1.0.1",
        "which-typed-array": "^1.1.9"
      },
      "funding": {
        "url": "https://github.com/sponsors/ljharb"
      }
    },
    "node_modules/deep-is": {
      "version": "0.1.4",
      "resolved": "https://registry.npmjs.org/deep-is/-/deep-is-0.1.4.tgz",
      "integrity": "sha512-oIPzksmTg4/MriiaYGO+okXDT7ztn/w3Eptv/+gSIdMdKsJo0u4CfYNFJPy+4SKMuCqGw2wxnA+URMg3t8a/bQ=="
    },
    "node_modules/deepmerge": {
      "version": "4.3.1",
      "resolved": "https://registry.npmjs.org/deepmerge/-/deepmerge-4.3.1.tgz",
      "integrity": "sha512-3sUqbMEc77XqpdNO7FRyRog+eW3ph+GYCbj+rK+uYyRMuwsVy0rMiVtPn+QJlKFvWP/1PYpapqYn0Me2knFn+A==",
      "engines": {
        "node": ">=0.10.0"
      }
    },
    "node_modules/default-gateway": {
      "version": "6.0.3",
      "resolved": "https://registry.npmjs.org/default-gateway/-/default-gateway-6.0.3.tgz",
      "integrity": "sha512-fwSOJsbbNzZ/CUFpqFBqYfYNLj1NbMPm8MMCIzHjC83iSJRBEGmDUxU+WP661BaBQImeC2yHwXtz+P/O9o+XEg==",
      "dependencies": {
        "execa": "^5.0.0"
      },
      "engines": {
        "node": ">= 10"
      }
    },
    "node_modules/define-lazy-prop": {
      "version": "2.0.0",
      "resolved": "https://registry.npmjs.org/define-lazy-prop/-/define-lazy-prop-2.0.0.tgz",
      "integrity": "sha512-Ds09qNh8yw3khSjiJjiUInaGX9xlqZDY7JVryGxdxV7NPeuqQfplOpQ66yJFZut3jLa5zOwkXw1g9EI2uKh4Og==",
      "engines": {
        "node": ">=8"
      }
    },
    "node_modules/define-properties": {
      "version": "1.2.0",
      "resolved": "https://registry.npmjs.org/define-properties/-/define-properties-1.2.0.tgz",
      "integrity": "sha512-xvqAVKGfT1+UAvPwKTVw/njhdQ8ZhXK4lI0bCIuCMrp2up9nPnaDftrLtmpTazqd1o+UY4zgzU+avtMbDP+ldA==",
      "dependencies": {
        "has-property-descriptors": "^1.0.0",
        "object-keys": "^1.1.1"
      },
      "engines": {
        "node": ">= 0.4"
      },
      "funding": {
        "url": "https://github.com/sponsors/ljharb"
      }
    },
    "node_modules/defined": {
      "version": "1.0.1",
      "resolved": "https://registry.npmjs.org/defined/-/defined-1.0.1.tgz",
      "integrity": "sha512-hsBd2qSVCRE+5PmNdHt1uzyrFu5d3RwmFDKzyNZMFq/EwDNJF7Ee5+D5oEKF0hU6LhtoUF1macFvOe4AskQC1Q==",
      "funding": {
        "url": "https://github.com/sponsors/ljharb"
      }
    },
    "node_modules/delayed-stream": {
      "version": "1.0.0",
      "resolved": "https://registry.npmjs.org/delayed-stream/-/delayed-stream-1.0.0.tgz",
      "integrity": "sha512-ZySD7Nf91aLB0RxL4KGrKHBXl7Eds1DAmEdcoVawXnLD7SDhpNgtuII2aAkg7a7QS41jxPSZ17p4VdGnMHk3MQ==",
      "engines": {
        "node": ">=0.4.0"
      }
    },
    "node_modules/depd": {
      "version": "2.0.0",
      "resolved": "https://registry.npmjs.org/depd/-/depd-2.0.0.tgz",
      "integrity": "sha512-g7nH6P6dyDioJogAAGprGpCtVImJhpPk/roCzdb3fIh61/s/nPsfR6onyMwkCAR/OlC3yBC0lESvUoQEAssIrw==",
      "engines": {
        "node": ">= 0.8"
      }
    },
    "node_modules/destroy": {
      "version": "1.2.0",
      "resolved": "https://registry.npmjs.org/destroy/-/destroy-1.2.0.tgz",
      "integrity": "sha512-2sJGJTaXIIaR1w4iJSNoN0hnMY7Gpc/n8D4qSCJw8QqFWXf7cuAgnEHxBpweaVcPevC2l3KpjYCx3NypQQgaJg==",
      "engines": {
        "node": ">= 0.8",
        "npm": "1.2.8000 || >= 1.4.16"
      }
    },
    "node_modules/detect-newline": {
      "version": "3.1.0",
      "resolved": "https://registry.npmjs.org/detect-newline/-/detect-newline-3.1.0.tgz",
      "integrity": "sha512-TLz+x/vEXm/Y7P7wn1EJFNLxYpUD4TgMosxY6fAVJUnJMbupHBOncxyWUG9OpTaH9EBD7uFI5LfEgmMOc54DsA==",
      "engines": {
        "node": ">=8"
      }
    },
    "node_modules/detect-node": {
      "version": "2.1.0",
      "resolved": "https://registry.npmjs.org/detect-node/-/detect-node-2.1.0.tgz",
      "integrity": "sha512-T0NIuQpnTvFDATNuHN5roPwSBG83rFsuO+MXXH9/3N1eFbn4wcPjttvjMLEPWJ0RGUYgQE7cGgS3tNxbqCGM7g=="
    },
    "node_modules/detect-port-alt": {
      "version": "1.1.6",
      "resolved": "https://registry.npmjs.org/detect-port-alt/-/detect-port-alt-1.1.6.tgz",
      "integrity": "sha512-5tQykt+LqfJFBEYaDITx7S7cR7mJ/zQmLXZ2qt5w04ainYZw6tBf9dBunMjVeVOdYVRUzUOE4HkY5J7+uttb5Q==",
      "dependencies": {
        "address": "^1.0.1",
        "debug": "^2.6.0"
      },
      "bin": {
        "detect": "bin/detect-port",
        "detect-port": "bin/detect-port"
      },
      "engines": {
        "node": ">= 4.2.1"
      }
    },
    "node_modules/detect-port-alt/node_modules/debug": {
      "version": "2.6.9",
      "resolved": "https://registry.npmjs.org/debug/-/debug-2.6.9.tgz",
      "integrity": "sha512-bC7ElrdJaJnPbAP+1EotYvqZsb3ecl5wi6Bfi6BJTUcNowp6cvspg0jXznRTKDjm/E7AdgFBVeAPVMNcKGsHMA==",
      "dependencies": {
        "ms": "2.0.0"
      }
    },
    "node_modules/detect-port-alt/node_modules/ms": {
      "version": "2.0.0",
      "resolved": "https://registry.npmjs.org/ms/-/ms-2.0.0.tgz",
      "integrity": "sha512-Tpp60P6IUJDTuOq/5Z8cdskzJujfwqfOTkrwIwj7IRISpnkJnT6SyJ4PCPnGMoFjC9ddhal5KVIYtAt97ix05A=="
    },
    "node_modules/detective": {
      "version": "5.2.1",
      "resolved": "https://registry.npmjs.org/detective/-/detective-5.2.1.tgz",
      "integrity": "sha512-v9XE1zRnz1wRtgurGu0Bs8uHKFSTdteYZNbIPFVhUZ39L/S79ppMpdmVOZAnoz1jfEFodc48n6MX483Xo3t1yw==",
      "dependencies": {
        "acorn-node": "^1.8.2",
        "defined": "^1.0.0",
        "minimist": "^1.2.6"
      },
      "bin": {
        "detective": "bin/detective.js"
      },
      "engines": {
        "node": ">=0.8.0"
      }
    },
    "node_modules/didyoumean": {
      "version": "1.2.2",
      "resolved": "https://registry.npmjs.org/didyoumean/-/didyoumean-1.2.2.tgz",
      "integrity": "sha512-gxtyfqMg7GKyhQmb056K7M3xszy/myH8w+B4RT+QXBQsvAOdc3XymqDDPHx1BgPgsdAA5SIifona89YtRATDzw=="
    },
    "node_modules/diff-sequences": {
      "version": "27.5.1",
      "resolved": "https://registry.npmjs.org/diff-sequences/-/diff-sequences-27.5.1.tgz",
      "integrity": "sha512-k1gCAXAsNgLwEL+Y8Wvl+M6oEFj5bgazfZULpS5CneoPPXRaCCW7dm+q21Ky2VEE5X+VeRDBVg1Pcvvsr4TtNQ==",
      "engines": {
        "node": "^10.13.0 || ^12.13.0 || ^14.15.0 || >=15.0.0"
      }
    },
    "node_modules/dir-glob": {
      "version": "3.0.1",
      "resolved": "https://registry.npmjs.org/dir-glob/-/dir-glob-3.0.1.tgz",
      "integrity": "sha512-WkrWp9GR4KXfKGYzOLmTuGVi1UWFfws377n9cc55/tb6DuqyF6pcQ5AbiHEshaDpY9v6oaSr2XCDidGmMwdzIA==",
      "dependencies": {
        "path-type": "^4.0.0"
      },
      "engines": {
        "node": ">=8"
      }
    },
    "node_modules/dlv": {
      "version": "1.1.3",
      "resolved": "https://registry.npmjs.org/dlv/-/dlv-1.1.3.tgz",
      "integrity": "sha512-+HlytyjlPKnIG8XuRG8WvmBP8xs8P71y+SKKS6ZXWoEgLuePxtDoUEiH7WkdePWrQ5JBpE6aoVqfZfJUQkjXwA=="
    },
    "node_modules/dns-equal": {
      "version": "1.0.0",
      "resolved": "https://registry.npmjs.org/dns-equal/-/dns-equal-1.0.0.tgz",
      "integrity": "sha512-z+paD6YUQsk+AbGCEM4PrOXSss5gd66QfcVBFTKR/HpFL9jCqikS94HYwKww6fQyO7IxrIIyUu+g0Ka9tUS2Cg=="
    },
    "node_modules/dns-packet": {
      "version": "5.4.0",
      "resolved": "https://registry.npmjs.org/dns-packet/-/dns-packet-5.4.0.tgz",
      "integrity": "sha512-EgqGeaBB8hLiHLZtp/IbaDQTL8pZ0+IvwzSHA6d7VyMDM+B9hgddEMa9xjK5oYnw0ci0JQ6g2XCD7/f6cafU6g==",
      "dependencies": {
        "@leichtgewicht/ip-codec": "^2.0.1"
      },
      "engines": {
        "node": ">=6"
      }
    },
    "node_modules/doctrine": {
      "version": "3.0.0",
      "resolved": "https://registry.npmjs.org/doctrine/-/doctrine-3.0.0.tgz",
      "integrity": "sha512-yS+Q5i3hBf7GBkd4KG8a7eBNNWNGLTaEwwYWUijIYM7zrlYDM0BFXHjjPWlWZ1Rg7UaddZeIDmi9jF3HmqiQ2w==",
      "dependencies": {
        "esutils": "^2.0.2"
      },
      "engines": {
        "node": ">=6.0.0"
      }
    },
    "node_modules/dom-converter": {
      "version": "0.2.0",
      "resolved": "https://registry.npmjs.org/dom-converter/-/dom-converter-0.2.0.tgz",
      "integrity": "sha512-gd3ypIPfOMr9h5jIKq8E3sHOTCjeirnl0WK5ZdS1AW0Odt0b1PaWaHdJ4Qk4klv+YB9aJBS7mESXjFoDQPu6DA==",
      "dependencies": {
        "utila": "~0.4"
      }
    },
    "node_modules/dom-serializer": {
      "version": "1.4.1",
      "resolved": "https://registry.npmjs.org/dom-serializer/-/dom-serializer-1.4.1.tgz",
      "integrity": "sha512-VHwB3KfrcOOkelEG2ZOfxqLZdfkil8PtJi4P8N2MMXucZq2yLp75ClViUlOVwyoHEDjYU433Aq+5zWP61+RGag==",
      "dependencies": {
        "domelementtype": "^2.0.1",
        "domhandler": "^4.2.0",
        "entities": "^2.0.0"
      },
      "funding": {
        "url": "https://github.com/cheeriojs/dom-serializer?sponsor=1"
      }
    },
    "node_modules/domelementtype": {
      "version": "2.3.0",
      "resolved": "https://registry.npmjs.org/domelementtype/-/domelementtype-2.3.0.tgz",
      "integrity": "sha512-OLETBj6w0OsagBwdXnPdN0cnMfF9opN69co+7ZrbfPGrdpPVNBUj02spi6B1N7wChLQiPn4CSH/zJvXw56gmHw==",
      "funding": [
        {
          "type": "github",
          "url": "https://github.com/sponsors/fb55"
        }
      ]
    },
    "node_modules/domexception": {
      "version": "2.0.1",
      "resolved": "https://registry.npmjs.org/domexception/-/domexception-2.0.1.tgz",
      "integrity": "sha512-yxJ2mFy/sibVQlu5qHjOkf9J3K6zgmCxgJ94u2EdvDOV09H+32LtRswEcUsmUWN72pVLOEnTSRaIVVzVQgS0dg==",
      "dependencies": {
        "webidl-conversions": "^5.0.0"
      },
      "engines": {
        "node": ">=8"
      }
    },
    "node_modules/domexception/node_modules/webidl-conversions": {
      "version": "5.0.0",
      "resolved": "https://registry.npmjs.org/webidl-conversions/-/webidl-conversions-5.0.0.tgz",
      "integrity": "sha512-VlZwKPCkYKxQgeSbH5EyngOmRp7Ww7I9rQLERETtf5ofd9pGeswWiOtogpEO850jziPRarreGxn5QIiTqpb2wA==",
      "engines": {
        "node": ">=8"
      }
    },
    "node_modules/domhandler": {
      "version": "4.3.1",
      "resolved": "https://registry.npmjs.org/domhandler/-/domhandler-4.3.1.tgz",
      "integrity": "sha512-GrwoxYN+uWlzO8uhUXRl0P+kHE4GtVPfYzVLcUxPL7KNdHKj66vvlhiweIHqYYXWlw+T8iLMp42Lm67ghw4WMQ==",
      "dependencies": {
        "domelementtype": "^2.2.0"
      },
      "engines": {
        "node": ">= 4"
      },
      "funding": {
        "url": "https://github.com/fb55/domhandler?sponsor=1"
      }
    },
    "node_modules/domutils": {
      "version": "2.8.0",
      "resolved": "https://registry.npmjs.org/domutils/-/domutils-2.8.0.tgz",
      "integrity": "sha512-w96Cjofp72M5IIhpjgobBimYEfoPjx1Vx0BSX9P30WBdZW2WIKU0T1Bd0kz2eNZ9ikjKgHbEyKx8BB6H1L3h3A==",
      "dependencies": {
        "dom-serializer": "^1.0.1",
        "domelementtype": "^2.2.0",
        "domhandler": "^4.2.0"
      },
      "funding": {
        "url": "https://github.com/fb55/domutils?sponsor=1"
      }
    },
    "node_modules/dot-case": {
      "version": "3.0.4",
      "resolved": "https://registry.npmjs.org/dot-case/-/dot-case-3.0.4.tgz",
      "integrity": "sha512-Kv5nKlh6yRrdrGvxeJ2e5y2eRUpkUosIW4A2AS38zwSz27zu7ufDwQPi5Jhs3XAlGNetl3bmnGhQsMtkKJnj3w==",
      "dependencies": {
        "no-case": "^3.0.4",
        "tslib": "^2.0.3"
      }
    },
    "node_modules/dotenv": {
      "version": "10.0.0",
      "resolved": "https://registry.npmjs.org/dotenv/-/dotenv-10.0.0.tgz",
      "integrity": "sha512-rlBi9d8jpv9Sf1klPjNfFAuWDjKLwTIJJ/VxtoTwIR6hnZxcEOQCZg2oIL3MWBYw5GpUDKOEnND7LXTbIpQ03Q==",
      "engines": {
        "node": ">=10"
      }
    },
    "node_modules/dotenv-expand": {
      "version": "5.1.0",
      "resolved": "https://registry.npmjs.org/dotenv-expand/-/dotenv-expand-5.1.0.tgz",
      "integrity": "sha512-YXQl1DSa4/PQyRfgrv6aoNjhasp/p4qs9FjJ4q4cQk+8m4r6k4ZSiEyytKG8f8W9gi8WsQtIObNmKd+tMzNTmA=="
    },
    "node_modules/duplexer": {
      "version": "0.1.2",
      "resolved": "https://registry.npmjs.org/duplexer/-/duplexer-0.1.2.tgz",
      "integrity": "sha512-jtD6YG370ZCIi/9GTaJKQxWTZD045+4R4hTk/x1UyoqadyJ9x9CgSi1RlVDQF8U2sxLLSnFkCaMihqljHIWgMg=="
    },
    "node_modules/ee-first": {
      "version": "1.1.1",
      "resolved": "https://registry.npmjs.org/ee-first/-/ee-first-1.1.1.tgz",
      "integrity": "sha512-WMwm9LhRUo+WUaRN+vRuETqG89IgZphVSNkdFgeb6sS/E4OrDIN7t48CAewSHXc6C8lefD8KKfr5vY61brQlow=="
    },
    "node_modules/ejs": {
      "version": "3.1.9",
      "resolved": "https://registry.npmjs.org/ejs/-/ejs-3.1.9.tgz",
      "integrity": "sha512-rC+QVNMJWv+MtPgkt0y+0rVEIdbtxVADApW9JXrUVlzHetgcyczP/E7DJmWJ4fJCZF2cPcBk0laWO9ZHMG3DmQ==",
      "dependencies": {
        "jake": "^10.8.5"
      },
      "bin": {
        "ejs": "bin/cli.js"
      },
      "engines": {
        "node": ">=0.10.0"
      }
    },
    "node_modules/electron-to-chromium": {
      "version": "1.4.337",
      "resolved": "https://registry.npmjs.org/electron-to-chromium/-/electron-to-chromium-1.4.337.tgz",
      "integrity": "sha512-W8gdzXG86mVPoc56eM8YA+QiLxaAxJ8cmDjxZgfhLLWVvZQxyA918w5tX2JEWApZta45T1/sYcmFHTsTOUE3nw=="
    },
    "node_modules/emittery": {
      "version": "0.8.1",
      "resolved": "https://registry.npmjs.org/emittery/-/emittery-0.8.1.tgz",
      "integrity": "sha512-uDfvUjVrfGJJhymx/kz6prltenw1u7WrCg1oa94zYY8xxVpLLUu045LAT0dhDZdXG58/EpPL/5kA180fQ/qudg==",
      "engines": {
        "node": ">=10"
      },
      "funding": {
        "url": "https://github.com/sindresorhus/emittery?sponsor=1"
      }
    },
    "node_modules/emoji-regex": {
      "version": "9.2.2",
      "resolved": "https://registry.npmjs.org/emoji-regex/-/emoji-regex-9.2.2.tgz",
      "integrity": "sha512-L18DaJsXSUk2+42pv8mLs5jJT2hqFkFE4j21wOmgbUqsZ2hL72NsUU785g9RXgo3s0ZNgVl42TiHp3ZtOv/Vyg=="
    },
    "node_modules/emojis-list": {
      "version": "3.0.0",
      "resolved": "https://registry.npmjs.org/emojis-list/-/emojis-list-3.0.0.tgz",
      "integrity": "sha512-/kyM18EfinwXZbno9FyUGeFh87KC8HRQBQGildHZbEuRyWFOmv1U10o9BBp8XVZDVNNuQKyIGIu5ZYAAXJ0V2Q==",
      "engines": {
        "node": ">= 4"
      }
    },
    "node_modules/encodeurl": {
      "version": "1.0.2",
      "resolved": "https://registry.npmjs.org/encodeurl/-/encodeurl-1.0.2.tgz",
      "integrity": "sha512-TPJXq8JqFaVYm2CWmPvnP2Iyo4ZSM7/QKcSmuMLDObfpH5fi7RUGmd/rTDf+rut/saiDiQEeVTNgAmJEdAOx0w==",
      "engines": {
        "node": ">= 0.8"
      }
    },
    "node_modules/enhanced-resolve": {
      "version": "5.12.0",
      "resolved": "https://registry.npmjs.org/enhanced-resolve/-/enhanced-resolve-5.12.0.tgz",
      "integrity": "sha512-QHTXI/sZQmko1cbDoNAa3mJ5qhWUUNAq3vR0/YiD379fWQrcfuoX1+HW2S0MTt7XmoPLapdaDKUtelUSPic7hQ==",
      "dependencies": {
        "graceful-fs": "^4.2.4",
        "tapable": "^2.2.0"
      },
      "engines": {
        "node": ">=10.13.0"
      }
    },
    "node_modules/entities": {
      "version": "2.2.0",
      "resolved": "https://registry.npmjs.org/entities/-/entities-2.2.0.tgz",
      "integrity": "sha512-p92if5Nz619I0w+akJrLZH0MX0Pb5DX39XOwQTtXSdQQOaYH03S1uIQp4mhOZtAXrxq4ViO67YTiLBo2638o9A==",
      "funding": {
        "url": "https://github.com/fb55/entities?sponsor=1"
      }
    },
    "node_modules/error-ex": {
      "version": "1.3.2",
      "resolved": "https://registry.npmjs.org/error-ex/-/error-ex-1.3.2.tgz",
      "integrity": "sha512-7dFHNmqeFSEt2ZBsCriorKnn3Z2pj+fd9kmI6QoWw4//DL+icEBfc0U7qJCisqrTsKTjw4fNFy2pW9OqStD84g==",
      "dependencies": {
        "is-arrayish": "^0.2.1"
      }
    },
    "node_modules/error-stack-parser": {
      "version": "2.1.4",
      "resolved": "https://registry.npmjs.org/error-stack-parser/-/error-stack-parser-2.1.4.tgz",
      "integrity": "sha512-Sk5V6wVazPhq5MhpO+AUxJn5x7XSXGl1R93Vn7i+zS15KDVxQijejNCrz8340/2bgLBjR9GtEG8ZVKONDjcqGQ==",
      "dependencies": {
        "stackframe": "^1.3.4"
      }
    },
    "node_modules/es-abstract": {
      "version": "1.21.2",
      "resolved": "https://registry.npmjs.org/es-abstract/-/es-abstract-1.21.2.tgz",
      "integrity": "sha512-y/B5POM2iBnIxCiernH1G7rC9qQoM77lLIMQLuob0zhp8C56Po81+2Nj0WFKnd0pNReDTnkYryc+zhOzpEIROg==",
      "dependencies": {
        "array-buffer-byte-length": "^1.0.0",
        "available-typed-arrays": "^1.0.5",
        "call-bind": "^1.0.2",
        "es-set-tostringtag": "^2.0.1",
        "es-to-primitive": "^1.2.1",
        "function.prototype.name": "^1.1.5",
        "get-intrinsic": "^1.2.0",
        "get-symbol-description": "^1.0.0",
        "globalthis": "^1.0.3",
        "gopd": "^1.0.1",
        "has": "^1.0.3",
        "has-property-descriptors": "^1.0.0",
        "has-proto": "^1.0.1",
        "has-symbols": "^1.0.3",
        "internal-slot": "^1.0.5",
        "is-array-buffer": "^3.0.2",
        "is-callable": "^1.2.7",
        "is-negative-zero": "^2.0.2",
        "is-regex": "^1.1.4",
        "is-shared-array-buffer": "^1.0.2",
        "is-string": "^1.0.7",
        "is-typed-array": "^1.1.10",
        "is-weakref": "^1.0.2",
        "object-inspect": "^1.12.3",
        "object-keys": "^1.1.1",
        "object.assign": "^4.1.4",
        "regexp.prototype.flags": "^1.4.3",
        "safe-regex-test": "^1.0.0",
        "string.prototype.trim": "^1.2.7",
        "string.prototype.trimend": "^1.0.6",
        "string.prototype.trimstart": "^1.0.6",
        "typed-array-length": "^1.0.4",
        "unbox-primitive": "^1.0.2",
        "which-typed-array": "^1.1.9"
      },
      "engines": {
        "node": ">= 0.4"
      },
      "funding": {
        "url": "https://github.com/sponsors/ljharb"
      }
    },
    "node_modules/es-array-method-boxes-properly": {
      "version": "1.0.0",
      "resolved": "https://registry.npmjs.org/es-array-method-boxes-properly/-/es-array-method-boxes-properly-1.0.0.tgz",
      "integrity": "sha512-wd6JXUmyHmt8T5a2xreUwKcGPq6f1f+WwIJkijUqiGcJz1qqnZgP6XIK+QyIWU5lT7imeNxUll48bziG+TSYcA=="
    },
    "node_modules/es-get-iterator": {
      "version": "1.1.3",
      "resolved": "https://registry.npmjs.org/es-get-iterator/-/es-get-iterator-1.1.3.tgz",
      "integrity": "sha512-sPZmqHBe6JIiTfN5q2pEi//TwxmAFHwj/XEuYjTuse78i8KxaqMTTzxPoFKuzRpDpTJ+0NAbpfenkmH2rePtuw==",
      "dependencies": {
        "call-bind": "^1.0.2",
        "get-intrinsic": "^1.1.3",
        "has-symbols": "^1.0.3",
        "is-arguments": "^1.1.1",
        "is-map": "^2.0.2",
        "is-set": "^2.0.2",
        "is-string": "^1.0.7",
        "isarray": "^2.0.5",
        "stop-iteration-iterator": "^1.0.0"
      },
      "funding": {
        "url": "https://github.com/sponsors/ljharb"
      }
    },
    "node_modules/es-module-lexer": {
      "version": "0.9.3",
      "resolved": "https://registry.npmjs.org/es-module-lexer/-/es-module-lexer-0.9.3.tgz",
      "integrity": "sha512-1HQ2M2sPtxwnvOvT1ZClHyQDiggdNjURWpY2we6aMKCQiUVxTmVs2UYPLIrD84sS+kMdUwfBSylbJPwNnBrnHQ=="
    },
    "node_modules/es-set-tostringtag": {
      "version": "2.0.1",
      "resolved": "https://registry.npmjs.org/es-set-tostringtag/-/es-set-tostringtag-2.0.1.tgz",
      "integrity": "sha512-g3OMbtlwY3QewlqAiMLI47KywjWZoEytKr8pf6iTC8uJq5bIAH52Z9pnQ8pVL6whrCto53JZDuUIsifGeLorTg==",
      "dependencies": {
        "get-intrinsic": "^1.1.3",
        "has": "^1.0.3",
        "has-tostringtag": "^1.0.0"
      },
      "engines": {
        "node": ">= 0.4"
      }
    },
    "node_modules/es-shim-unscopables": {
      "version": "1.0.0",
      "resolved": "https://registry.npmjs.org/es-shim-unscopables/-/es-shim-unscopables-1.0.0.tgz",
      "integrity": "sha512-Jm6GPcCdC30eMLbZ2x8z2WuRwAws3zTBBKuusffYVUrNj/GVSUAZ+xKMaUpfNDR5IbyNA5LJbaecoUVbmUcB1w==",
      "dependencies": {
        "has": "^1.0.3"
      }
    },
    "node_modules/es-to-primitive": {
      "version": "1.2.1",
      "resolved": "https://registry.npmjs.org/es-to-primitive/-/es-to-primitive-1.2.1.tgz",
      "integrity": "sha512-QCOllgZJtaUo9miYBcLChTUaHNjJF3PYs1VidD7AwiEj1kYxKeQTctLAezAOH5ZKRH0g2IgPn6KwB4IT8iRpvA==",
      "dependencies": {
        "is-callable": "^1.1.4",
        "is-date-object": "^1.0.1",
        "is-symbol": "^1.0.2"
      },
      "engines": {
        "node": ">= 0.4"
      },
      "funding": {
        "url": "https://github.com/sponsors/ljharb"
      }
    },
    "node_modules/escalade": {
      "version": "3.1.1",
      "resolved": "https://registry.npmjs.org/escalade/-/escalade-3.1.1.tgz",
      "integrity": "sha512-k0er2gUkLf8O0zKJiAhmkTnJlTvINGv7ygDNPbeIsX/TJjGJZHuh9B2UxbsaEkmlEo9MfhrSzmhIlhRlI2GXnw==",
      "engines": {
        "node": ">=6"
      }
    },
    "node_modules/escape-html": {
      "version": "1.0.3",
      "resolved": "https://registry.npmjs.org/escape-html/-/escape-html-1.0.3.tgz",
      "integrity": "sha512-NiSupZ4OeuGwr68lGIeym/ksIZMJodUGOSCZ/FSnTxcrekbvqrgdUxlJOMpijaKZVjAJrWrGs/6Jy8OMuyj9ow=="
    },
    "node_modules/escape-string-regexp": {
      "version": "1.0.5",
      "resolved": "https://registry.npmjs.org/escape-string-regexp/-/escape-string-regexp-1.0.5.tgz",
      "integrity": "sha512-vbRorB5FUQWvla16U8R/qgaFIya2qGzwDrNmCZuYKrbdSUMG6I1ZCGQRefkRVhuOkIGVne7BQ35DSfo1qvJqFg==",
      "engines": {
        "node": ">=0.8.0"
      }
    },
    "node_modules/escodegen": {
      "version": "2.0.0",
      "resolved": "https://registry.npmjs.org/escodegen/-/escodegen-2.0.0.tgz",
      "integrity": "sha512-mmHKys/C8BFUGI+MAWNcSYoORYLMdPzjrknd2Vc+bUsjN5bXcr8EhrNB+UTqfL1y3I9c4fw2ihgtMPQLBRiQxw==",
      "dependencies": {
        "esprima": "^4.0.1",
        "estraverse": "^5.2.0",
        "esutils": "^2.0.2",
        "optionator": "^0.8.1"
      },
      "bin": {
        "escodegen": "bin/escodegen.js",
        "esgenerate": "bin/esgenerate.js"
      },
      "engines": {
        "node": ">=6.0"
      },
      "optionalDependencies": {
        "source-map": "~0.6.1"
      }
    },
    "node_modules/escodegen/node_modules/levn": {
      "version": "0.3.0",
      "resolved": "https://registry.npmjs.org/levn/-/levn-0.3.0.tgz",
      "integrity": "sha512-0OO4y2iOHix2W6ujICbKIaEQXvFQHue65vUG3pb5EUomzPI90z9hsA1VsO/dbIIpC53J8gxM9Q4Oho0jrCM/yA==",
      "dependencies": {
        "prelude-ls": "~1.1.2",
        "type-check": "~0.3.2"
      },
      "engines": {
        "node": ">= 0.8.0"
      }
    },
    "node_modules/escodegen/node_modules/optionator": {
      "version": "0.8.3",
      "resolved": "https://registry.npmjs.org/optionator/-/optionator-0.8.3.tgz",
      "integrity": "sha512-+IW9pACdk3XWmmTXG8m3upGUJst5XRGzxMRjXzAuJ1XnIFNvfhjjIuYkDvysnPQ7qzqVzLt78BCruntqRhWQbA==",
      "dependencies": {
        "deep-is": "~0.1.3",
        "fast-levenshtein": "~2.0.6",
        "levn": "~0.3.0",
        "prelude-ls": "~1.1.2",
        "type-check": "~0.3.2",
        "word-wrap": "~1.2.3"
      },
      "engines": {
        "node": ">= 0.8.0"
      }
    },
    "node_modules/escodegen/node_modules/prelude-ls": {
      "version": "1.1.2",
      "resolved": "https://registry.npmjs.org/prelude-ls/-/prelude-ls-1.1.2.tgz",
      "integrity": "sha512-ESF23V4SKG6lVSGZgYNpbsiaAkdab6ZgOxe52p7+Kid3W3u3bxR4Vfd/o21dmN7jSt0IwgZ4v5MUd26FEtXE9w==",
      "engines": {
        "node": ">= 0.8.0"
      }
    },
    "node_modules/escodegen/node_modules/source-map": {
      "version": "0.6.1",
      "resolved": "https://registry.npmjs.org/source-map/-/source-map-0.6.1.tgz",
      "integrity": "sha512-UjgapumWlbMhkBgzT7Ykc5YXUT46F0iKu8SGXq0bcwP5dz/h0Plj6enJqjz1Zbq2l5WaqYnrVbwWOWMyF3F47g==",
      "optional": true,
      "engines": {
        "node": ">=0.10.0"
      }
    },
    "node_modules/escodegen/node_modules/type-check": {
      "version": "0.3.2",
      "resolved": "https://registry.npmjs.org/type-check/-/type-check-0.3.2.tgz",
      "integrity": "sha512-ZCmOJdvOWDBYJlzAoFkC+Q0+bUyEOS1ltgp1MGU03fqHG+dbi9tBFU2Rd9QKiDZFAYrhPh2JUf7rZRIuHRKtOg==",
      "dependencies": {
        "prelude-ls": "~1.1.2"
      },
      "engines": {
        "node": ">= 0.8.0"
      }
    },
    "node_modules/eslint": {
      "version": "8.36.0",
      "resolved": "https://registry.npmjs.org/eslint/-/eslint-8.36.0.tgz",
      "integrity": "sha512-Y956lmS7vDqomxlaaQAHVmeb4tNMp2FWIvU/RnU5BD3IKMD/MJPr76xdyr68P8tV1iNMvN2mRK0yy3c+UjL+bw==",
      "dependencies": {
        "@eslint-community/eslint-utils": "^4.2.0",
        "@eslint-community/regexpp": "^4.4.0",
        "@eslint/eslintrc": "^2.0.1",
        "@eslint/js": "8.36.0",
        "@humanwhocodes/config-array": "^0.11.8",
        "@humanwhocodes/module-importer": "^1.0.1",
        "@nodelib/fs.walk": "^1.2.8",
        "ajv": "^6.10.0",
        "chalk": "^4.0.0",
        "cross-spawn": "^7.0.2",
        "debug": "^4.3.2",
        "doctrine": "^3.0.0",
        "escape-string-regexp": "^4.0.0",
        "eslint-scope": "^7.1.1",
        "eslint-visitor-keys": "^3.3.0",
        "espree": "^9.5.0",
        "esquery": "^1.4.2",
        "esutils": "^2.0.2",
        "fast-deep-equal": "^3.1.3",
        "file-entry-cache": "^6.0.1",
        "find-up": "^5.0.0",
        "glob-parent": "^6.0.2",
        "globals": "^13.19.0",
        "grapheme-splitter": "^1.0.4",
        "ignore": "^5.2.0",
        "import-fresh": "^3.0.0",
        "imurmurhash": "^0.1.4",
        "is-glob": "^4.0.0",
        "is-path-inside": "^3.0.3",
        "js-sdsl": "^4.1.4",
        "js-yaml": "^4.1.0",
        "json-stable-stringify-without-jsonify": "^1.0.1",
        "levn": "^0.4.1",
        "lodash.merge": "^4.6.2",
        "minimatch": "^3.1.2",
        "natural-compare": "^1.4.0",
        "optionator": "^0.9.1",
        "strip-ansi": "^6.0.1",
        "strip-json-comments": "^3.1.0",
        "text-table": "^0.2.0"
      },
      "bin": {
        "eslint": "bin/eslint.js"
      },
      "engines": {
        "node": "^12.22.0 || ^14.17.0 || >=16.0.0"
      },
      "funding": {
        "url": "https://opencollective.com/eslint"
      }
    },
    "node_modules/eslint-config-react-app": {
      "version": "7.0.1",
      "resolved": "https://registry.npmjs.org/eslint-config-react-app/-/eslint-config-react-app-7.0.1.tgz",
      "integrity": "sha512-K6rNzvkIeHaTd8m/QEh1Zko0KI7BACWkkneSs6s9cKZC/J27X3eZR6Upt1jkmZ/4FK+XUOPPxMEN7+lbUXfSlA==",
      "dependencies": {
        "@babel/core": "^7.16.0",
        "@babel/eslint-parser": "^7.16.3",
        "@rushstack/eslint-patch": "^1.1.0",
        "@typescript-eslint/eslint-plugin": "^5.5.0",
        "@typescript-eslint/parser": "^5.5.0",
        "babel-preset-react-app": "^10.0.1",
        "confusing-browser-globals": "^1.0.11",
        "eslint-plugin-flowtype": "^8.0.3",
        "eslint-plugin-import": "^2.25.3",
        "eslint-plugin-jest": "^25.3.0",
        "eslint-plugin-jsx-a11y": "^6.5.1",
        "eslint-plugin-react": "^7.27.1",
        "eslint-plugin-react-hooks": "^4.3.0",
        "eslint-plugin-testing-library": "^5.0.1"
      },
      "engines": {
        "node": ">=14.0.0"
      },
      "peerDependencies": {
        "eslint": "^8.0.0"
      }
    },
    "node_modules/eslint-import-resolver-node": {
      "version": "0.3.7",
      "resolved": "https://registry.npmjs.org/eslint-import-resolver-node/-/eslint-import-resolver-node-0.3.7.tgz",
      "integrity": "sha512-gozW2blMLJCeFpBwugLTGyvVjNoeo1knonXAcatC6bjPBZitotxdWf7Gimr25N4c0AAOo4eOUfaG82IJPDpqCA==",
      "dependencies": {
        "debug": "^3.2.7",
        "is-core-module": "^2.11.0",
        "resolve": "^1.22.1"
      }
    },
    "node_modules/eslint-import-resolver-node/node_modules/debug": {
      "version": "3.2.7",
      "resolved": "https://registry.npmjs.org/debug/-/debug-3.2.7.tgz",
      "integrity": "sha512-CFjzYYAi4ThfiQvizrFQevTTXHtnCqWfe7x1AhgEscTz6ZbLbfoLRLPugTQyBth6f8ZERVUSyWHFD/7Wu4t1XQ==",
      "dependencies": {
        "ms": "^2.1.1"
      }
    },
    "node_modules/eslint-module-utils": {
      "version": "2.7.4",
      "resolved": "https://registry.npmjs.org/eslint-module-utils/-/eslint-module-utils-2.7.4.tgz",
      "integrity": "sha512-j4GT+rqzCoRKHwURX7pddtIPGySnX9Si/cgMI5ztrcqOPtk5dDEeZ34CQVPphnqkJytlc97Vuk05Um2mJ3gEQA==",
      "dependencies": {
        "debug": "^3.2.7"
      },
      "engines": {
        "node": ">=4"
      },
      "peerDependenciesMeta": {
        "eslint": {
          "optional": true
        }
      }
    },
    "node_modules/eslint-module-utils/node_modules/debug": {
      "version": "3.2.7",
      "resolved": "https://registry.npmjs.org/debug/-/debug-3.2.7.tgz",
      "integrity": "sha512-CFjzYYAi4ThfiQvizrFQevTTXHtnCqWfe7x1AhgEscTz6ZbLbfoLRLPugTQyBth6f8ZERVUSyWHFD/7Wu4t1XQ==",
      "dependencies": {
        "ms": "^2.1.1"
      }
    },
    "node_modules/eslint-plugin-flowtype": {
      "version": "8.0.3",
      "resolved": "https://registry.npmjs.org/eslint-plugin-flowtype/-/eslint-plugin-flowtype-8.0.3.tgz",
      "integrity": "sha512-dX8l6qUL6O+fYPtpNRideCFSpmWOUVx5QcaGLVqe/vlDiBSe4vYljDWDETwnyFzpl7By/WVIu6rcrniCgH9BqQ==",
      "dependencies": {
        "lodash": "^4.17.21",
        "string-natural-compare": "^3.0.1"
      },
      "engines": {
        "node": ">=12.0.0"
      },
      "peerDependencies": {
        "@babel/plugin-syntax-flow": "^7.14.5",
        "@babel/plugin-transform-react-jsx": "^7.14.9",
        "eslint": "^8.1.0"
      }
    },
    "node_modules/eslint-plugin-import": {
      "version": "2.27.5",
      "resolved": "https://registry.npmjs.org/eslint-plugin-import/-/eslint-plugin-import-2.27.5.tgz",
      "integrity": "sha512-LmEt3GVofgiGuiE+ORpnvP+kAm3h6MLZJ4Q5HCyHADofsb4VzXFsRiWj3c0OFiV+3DWFh0qg3v9gcPlfc3zRow==",
      "dependencies": {
        "array-includes": "^3.1.6",
        "array.prototype.flat": "^1.3.1",
        "array.prototype.flatmap": "^1.3.1",
        "debug": "^3.2.7",
        "doctrine": "^2.1.0",
        "eslint-import-resolver-node": "^0.3.7",
        "eslint-module-utils": "^2.7.4",
        "has": "^1.0.3",
        "is-core-module": "^2.11.0",
        "is-glob": "^4.0.3",
        "minimatch": "^3.1.2",
        "object.values": "^1.1.6",
        "resolve": "^1.22.1",
        "semver": "^6.3.0",
        "tsconfig-paths": "^3.14.1"
      },
      "engines": {
        "node": ">=4"
      },
      "peerDependencies": {
        "eslint": "^2 || ^3 || ^4 || ^5 || ^6 || ^7.2.0 || ^8"
      }
    },
    "node_modules/eslint-plugin-import/node_modules/debug": {
      "version": "3.2.7",
      "resolved": "https://registry.npmjs.org/debug/-/debug-3.2.7.tgz",
      "integrity": "sha512-CFjzYYAi4ThfiQvizrFQevTTXHtnCqWfe7x1AhgEscTz6ZbLbfoLRLPugTQyBth6f8ZERVUSyWHFD/7Wu4t1XQ==",
      "dependencies": {
        "ms": "^2.1.1"
      }
    },
    "node_modules/eslint-plugin-import/node_modules/doctrine": {
      "version": "2.1.0",
      "resolved": "https://registry.npmjs.org/doctrine/-/doctrine-2.1.0.tgz",
      "integrity": "sha512-35mSku4ZXK0vfCuHEDAwt55dg2jNajHZ1odvF+8SSr82EsZY4QmXfuWso8oEd8zRhVObSN18aM0CjSdoBX7zIw==",
      "dependencies": {
        "esutils": "^2.0.2"
      },
      "engines": {
        "node": ">=0.10.0"
      }
    },
    "node_modules/eslint-plugin-import/node_modules/semver": {
      "version": "6.3.0",
      "resolved": "https://registry.npmjs.org/semver/-/semver-6.3.0.tgz",
      "integrity": "sha512-b39TBaTSfV6yBrapU89p5fKekE2m/NwnDocOVruQFS1/veMgdzuPcnOM34M6CwxW8jH/lxEa5rBoDeUwu5HHTw==",
      "bin": {
        "semver": "bin/semver.js"
      }
    },
    "node_modules/eslint-plugin-jest": {
      "version": "25.7.0",
      "resolved": "https://registry.npmjs.org/eslint-plugin-jest/-/eslint-plugin-jest-25.7.0.tgz",
      "integrity": "sha512-PWLUEXeeF7C9QGKqvdSbzLOiLTx+bno7/HC9eefePfEb257QFHg7ye3dh80AZVkaa/RQsBB1Q/ORQvg2X7F0NQ==",
      "dependencies": {
        "@typescript-eslint/experimental-utils": "^5.0.0"
      },
      "engines": {
        "node": "^12.13.0 || ^14.15.0 || >=16.0.0"
      },
      "peerDependencies": {
        "@typescript-eslint/eslint-plugin": "^4.0.0 || ^5.0.0",
        "eslint": "^6.0.0 || ^7.0.0 || ^8.0.0"
      },
      "peerDependenciesMeta": {
        "@typescript-eslint/eslint-plugin": {
          "optional": true
        },
        "jest": {
          "optional": true
        }
      }
    },
    "node_modules/eslint-plugin-jsx-a11y": {
      "version": "6.7.1",
      "resolved": "https://registry.npmjs.org/eslint-plugin-jsx-a11y/-/eslint-plugin-jsx-a11y-6.7.1.tgz",
      "integrity": "sha512-63Bog4iIethyo8smBklORknVjB0T2dwB8Mr/hIC+fBS0uyHdYYpzM/Ed+YC8VxTjlXHEWFOdmgwcDn1U2L9VCA==",
      "dependencies": {
        "@babel/runtime": "^7.20.7",
        "aria-query": "^5.1.3",
        "array-includes": "^3.1.6",
        "array.prototype.flatmap": "^1.3.1",
        "ast-types-flow": "^0.0.7",
        "axe-core": "^4.6.2",
        "axobject-query": "^3.1.1",
        "damerau-levenshtein": "^1.0.8",
        "emoji-regex": "^9.2.2",
        "has": "^1.0.3",
        "jsx-ast-utils": "^3.3.3",
        "language-tags": "=1.0.5",
        "minimatch": "^3.1.2",
        "object.entries": "^1.1.6",
        "object.fromentries": "^2.0.6",
        "semver": "^6.3.0"
      },
      "engines": {
        "node": ">=4.0"
      },
      "peerDependencies": {
        "eslint": "^3 || ^4 || ^5 || ^6 || ^7 || ^8"
      }
    },
    "node_modules/eslint-plugin-jsx-a11y/node_modules/semver": {
      "version": "6.3.0",
      "resolved": "https://registry.npmjs.org/semver/-/semver-6.3.0.tgz",
      "integrity": "sha512-b39TBaTSfV6yBrapU89p5fKekE2m/NwnDocOVruQFS1/veMgdzuPcnOM34M6CwxW8jH/lxEa5rBoDeUwu5HHTw==",
      "bin": {
        "semver": "bin/semver.js"
      }
    },
    "node_modules/eslint-plugin-react": {
      "version": "7.32.2",
      "resolved": "https://registry.npmjs.org/eslint-plugin-react/-/eslint-plugin-react-7.32.2.tgz",
      "integrity": "sha512-t2fBMa+XzonrrNkyVirzKlvn5RXzzPwRHtMvLAtVZrt8oxgnTQaYbU6SXTOO1mwQgp1y5+toMSKInnzGr0Knqg==",
      "dependencies": {
        "array-includes": "^3.1.6",
        "array.prototype.flatmap": "^1.3.1",
        "array.prototype.tosorted": "^1.1.1",
        "doctrine": "^2.1.0",
        "estraverse": "^5.3.0",
        "jsx-ast-utils": "^2.4.1 || ^3.0.0",
        "minimatch": "^3.1.2",
        "object.entries": "^1.1.6",
        "object.fromentries": "^2.0.6",
        "object.hasown": "^1.1.2",
        "object.values": "^1.1.6",
        "prop-types": "^15.8.1",
        "resolve": "^2.0.0-next.4",
        "semver": "^6.3.0",
        "string.prototype.matchall": "^4.0.8"
      },
      "engines": {
        "node": ">=4"
      },
      "peerDependencies": {
        "eslint": "^3 || ^4 || ^5 || ^6 || ^7 || ^8"
      }
    },
    "node_modules/eslint-plugin-react-hooks": {
      "version": "4.6.0",
      "resolved": "https://registry.npmjs.org/eslint-plugin-react-hooks/-/eslint-plugin-react-hooks-4.6.0.tgz",
      "integrity": "sha512-oFc7Itz9Qxh2x4gNHStv3BqJq54ExXmfC+a1NjAta66IAN87Wu0R/QArgIS9qKzX3dXKPI9H5crl9QchNMY9+g==",
      "engines": {
        "node": ">=10"
      },
      "peerDependencies": {
        "eslint": "^3.0.0 || ^4.0.0 || ^5.0.0 || ^6.0.0 || ^7.0.0 || ^8.0.0-0"
      }
    },
    "node_modules/eslint-plugin-react/node_modules/doctrine": {
      "version": "2.1.0",
      "resolved": "https://registry.npmjs.org/doctrine/-/doctrine-2.1.0.tgz",
      "integrity": "sha512-35mSku4ZXK0vfCuHEDAwt55dg2jNajHZ1odvF+8SSr82EsZY4QmXfuWso8oEd8zRhVObSN18aM0CjSdoBX7zIw==",
      "dependencies": {
        "esutils": "^2.0.2"
      },
      "engines": {
        "node": ">=0.10.0"
      }
    },
    "node_modules/eslint-plugin-react/node_modules/resolve": {
      "version": "2.0.0-next.4",
      "resolved": "https://registry.npmjs.org/resolve/-/resolve-2.0.0-next.4.tgz",
      "integrity": "sha512-iMDbmAWtfU+MHpxt/I5iWI7cY6YVEZUQ3MBgPQ++XD1PELuJHIl82xBmObyP2KyQmkNB2dsqF7seoQQiAn5yDQ==",
      "dependencies": {
        "is-core-module": "^2.9.0",
        "path-parse": "^1.0.7",
        "supports-preserve-symlinks-flag": "^1.0.0"
      },
      "bin": {
        "resolve": "bin/resolve"
      },
      "funding": {
        "url": "https://github.com/sponsors/ljharb"
      }
    },
    "node_modules/eslint-plugin-react/node_modules/semver": {
      "version": "6.3.0",
      "resolved": "https://registry.npmjs.org/semver/-/semver-6.3.0.tgz",
      "integrity": "sha512-b39TBaTSfV6yBrapU89p5fKekE2m/NwnDocOVruQFS1/veMgdzuPcnOM34M6CwxW8jH/lxEa5rBoDeUwu5HHTw==",
      "bin": {
        "semver": "bin/semver.js"
      }
    },
    "node_modules/eslint-plugin-testing-library": {
      "version": "5.10.2",
      "resolved": "https://registry.npmjs.org/eslint-plugin-testing-library/-/eslint-plugin-testing-library-5.10.2.tgz",
      "integrity": "sha512-f1DmDWcz5SDM+IpCkEX0lbFqrrTs8HRsEElzDEqN/EBI0hpRj8Cns5+IVANXswE8/LeybIJqPAOQIFu2j5Y5sw==",
      "dependencies": {
        "@typescript-eslint/utils": "^5.43.0"
      },
      "engines": {
        "node": "^12.22.0 || ^14.17.0 || >=16.0.0",
        "npm": ">=6"
      },
      "peerDependencies": {
        "eslint": "^7.5.0 || ^8.0.0"
      }
    },
    "node_modules/eslint-scope": {
      "version": "7.1.1",
      "resolved": "https://registry.npmjs.org/eslint-scope/-/eslint-scope-7.1.1.tgz",
      "integrity": "sha512-QKQM/UXpIiHcLqJ5AOyIW7XZmzjkzQXYE54n1++wb0u9V/abW3l9uQnxX8Z5Xd18xyKIMTUAyQ0k1e8pz6LUrw==",
      "dependencies": {
        "esrecurse": "^4.3.0",
        "estraverse": "^5.2.0"
      },
      "engines": {
        "node": "^12.22.0 || ^14.17.0 || >=16.0.0"
      }
    },
    "node_modules/eslint-visitor-keys": {
      "version": "3.3.0",
      "resolved": "https://registry.npmjs.org/eslint-visitor-keys/-/eslint-visitor-keys-3.3.0.tgz",
      "integrity": "sha512-mQ+suqKJVyeuwGYHAdjMFqjCyfl8+Ldnxuyp3ldiMBFKkvytrXUZWaiPCEav8qDHKty44bD+qV1IP4T+w+xXRA==",
      "engines": {
        "node": "^12.22.0 || ^14.17.0 || >=16.0.0"
      }
    },
    "node_modules/eslint-webpack-plugin": {
      "version": "3.2.0",
      "resolved": "https://registry.npmjs.org/eslint-webpack-plugin/-/eslint-webpack-plugin-3.2.0.tgz",
      "integrity": "sha512-avrKcGncpPbPSUHX6B3stNGzkKFto3eL+DKM4+VyMrVnhPc3vRczVlCq3uhuFOdRvDHTVXuzwk1ZKUrqDQHQ9w==",
      "dependencies": {
        "@types/eslint": "^7.29.0 || ^8.4.1",
        "jest-worker": "^28.0.2",
        "micromatch": "^4.0.5",
        "normalize-path": "^3.0.0",
        "schema-utils": "^4.0.0"
      },
      "engines": {
        "node": ">= 12.13.0"
      },
      "funding": {
        "type": "opencollective",
        "url": "https://opencollective.com/webpack"
      },
      "peerDependencies": {
        "eslint": "^7.0.0 || ^8.0.0",
        "webpack": "^5.0.0"
      }
    },
    "node_modules/eslint-webpack-plugin/node_modules/ajv": {
      "version": "8.12.0",
      "resolved": "https://registry.npmjs.org/ajv/-/ajv-8.12.0.tgz",
      "integrity": "sha512-sRu1kpcO9yLtYxBKvqfTeh9KzZEwO3STyX1HT+4CaDzC6HpTGYhIhPIzj9XuKU7KYDwnaeh5hcOwjy1QuJzBPA==",
      "dependencies": {
        "fast-deep-equal": "^3.1.1",
        "json-schema-traverse": "^1.0.0",
        "require-from-string": "^2.0.2",
        "uri-js": "^4.2.2"
      },
      "funding": {
        "type": "github",
        "url": "https://github.com/sponsors/epoberezkin"
      }
    },
    "node_modules/eslint-webpack-plugin/node_modules/ajv-keywords": {
      "version": "5.1.0",
      "resolved": "https://registry.npmjs.org/ajv-keywords/-/ajv-keywords-5.1.0.tgz",
      "integrity": "sha512-YCS/JNFAUyr5vAuhk1DWm1CBxRHW9LbJ2ozWeemrIqpbsqKjHVxYPyi5GC0rjZIT5JxJ3virVTS8wk4i/Z+krw==",
      "dependencies": {
        "fast-deep-equal": "^3.1.3"
      },
      "peerDependencies": {
        "ajv": "^8.8.2"
      }
    },
    "node_modules/eslint-webpack-plugin/node_modules/has-flag": {
      "version": "4.0.0",
      "resolved": "https://registry.npmjs.org/has-flag/-/has-flag-4.0.0.tgz",
      "integrity": "sha512-EykJT/Q1KjTWctppgIAgfSO0tKVuZUjhgMr17kqTumMl6Afv3EISleU7qZUzoXDFTAHTDC4NOoG/ZxU3EvlMPQ==",
      "engines": {
        "node": ">=8"
      }
    },
    "node_modules/eslint-webpack-plugin/node_modules/jest-worker": {
      "version": "28.1.3",
      "resolved": "https://registry.npmjs.org/jest-worker/-/jest-worker-28.1.3.tgz",
      "integrity": "sha512-CqRA220YV/6jCo8VWvAt1KKx6eek1VIHMPeLEbpcfSfkEeWyBNppynM/o6q+Wmw+sOhos2ml34wZbSX3G13//g==",
      "dependencies": {
        "@types/node": "*",
        "merge-stream": "^2.0.0",
        "supports-color": "^8.0.0"
      },
      "engines": {
        "node": "^12.13.0 || ^14.15.0 || ^16.10.0 || >=17.0.0"
      }
    },
    "node_modules/eslint-webpack-plugin/node_modules/json-schema-traverse": {
      "version": "1.0.0",
      "resolved": "https://registry.npmjs.org/json-schema-traverse/-/json-schema-traverse-1.0.0.tgz",
      "integrity": "sha512-NM8/P9n3XjXhIZn1lLhkFaACTOURQXjWhV4BA/RnOv8xvgqtqpAX9IO4mRQxSx1Rlo4tqzeqb0sOlruaOy3dug=="
    },
    "node_modules/eslint-webpack-plugin/node_modules/schema-utils": {
      "version": "4.0.0",
      "resolved": "https://registry.npmjs.org/schema-utils/-/schema-utils-4.0.0.tgz",
      "integrity": "sha512-1edyXKgh6XnJsJSQ8mKWXnN/BVaIbFMLpouRUrXgVq7WYne5kw3MW7UPhO44uRXQSIpTSXoJbmrR2X0w9kUTyg==",
      "dependencies": {
        "@types/json-schema": "^7.0.9",
        "ajv": "^8.8.0",
        "ajv-formats": "^2.1.1",
        "ajv-keywords": "^5.0.0"
      },
      "engines": {
        "node": ">= 12.13.0"
      },
      "funding": {
        "type": "opencollective",
        "url": "https://opencollective.com/webpack"
      }
    },
    "node_modules/eslint-webpack-plugin/node_modules/supports-color": {
      "version": "8.1.1",
      "resolved": "https://registry.npmjs.org/supports-color/-/supports-color-8.1.1.tgz",
      "integrity": "sha512-MpUEN2OodtUzxvKQl72cUF7RQ5EiHsGvSsVG0ia9c5RbWGL2CI4C7EpPS8UTBIplnlzZiNuV56w+FuNxy3ty2Q==",
      "dependencies": {
        "has-flag": "^4.0.0"
      },
      "engines": {
        "node": ">=10"
      },
      "funding": {
        "url": "https://github.com/chalk/supports-color?sponsor=1"
      }
    },
    "node_modules/eslint/node_modules/ansi-styles": {
      "version": "4.3.0",
      "resolved": "https://registry.npmjs.org/ansi-styles/-/ansi-styles-4.3.0.tgz",
      "integrity": "sha512-zbB9rCJAT1rbjiVDb2hqKFHNYLxgtk8NURxZ3IZwD3F6NtxbXZQCnnSi1Lkx+IDohdPlFp222wVALIheZJQSEg==",
      "dependencies": {
        "color-convert": "^2.0.1"
      },
      "engines": {
        "node": ">=8"
      },
      "funding": {
        "url": "https://github.com/chalk/ansi-styles?sponsor=1"
      }
    },
    "node_modules/eslint/node_modules/argparse": {
      "version": "2.0.1",
      "resolved": "https://registry.npmjs.org/argparse/-/argparse-2.0.1.tgz",
      "integrity": "sha512-8+9WqebbFzpX9OR+Wa6O29asIogeRMzcGtAINdpMHHyAg10f05aSFVBbcEqGf/PXw1EjAZ+q2/bEBg3DvurK3Q=="
    },
    "node_modules/eslint/node_modules/chalk": {
      "version": "4.1.2",
      "resolved": "https://registry.npmjs.org/chalk/-/chalk-4.1.2.tgz",
      "integrity": "sha512-oKnbhFyRIXpUuez8iBMmyEa4nbj4IOQyuhc/wy9kY7/WVPcwIO9VA668Pu8RkO7+0G76SLROeyw9CpQ061i4mA==",
      "dependencies": {
        "ansi-styles": "^4.1.0",
        "supports-color": "^7.1.0"
      },
      "engines": {
        "node": ">=10"
      },
      "funding": {
        "url": "https://github.com/chalk/chalk?sponsor=1"
      }
    },
    "node_modules/eslint/node_modules/color-convert": {
      "version": "2.0.1",
      "resolved": "https://registry.npmjs.org/color-convert/-/color-convert-2.0.1.tgz",
      "integrity": "sha512-RRECPsj7iu/xb5oKYcsFHSppFNnsj/52OVTRKb4zP5onXwVF3zVmmToNcOfGC+CRDpfK/U584fMg38ZHCaElKQ==",
      "dependencies": {
        "color-name": "~1.1.4"
      },
      "engines": {
        "node": ">=7.0.0"
      }
    },
    "node_modules/eslint/node_modules/color-name": {
      "version": "1.1.4",
      "resolved": "https://registry.npmjs.org/color-name/-/color-name-1.1.4.tgz",
      "integrity": "sha512-dOy+3AuW3a2wNbZHIuMZpTcgjGuLU/uBL/ubcZF9OXbDo8ff4O8yVp5Bf0efS8uEoYo5q4Fx7dY9OgQGXgAsQA=="
    },
    "node_modules/eslint/node_modules/escape-string-regexp": {
      "version": "4.0.0",
      "resolved": "https://registry.npmjs.org/escape-string-regexp/-/escape-string-regexp-4.0.0.tgz",
      "integrity": "sha512-TtpcNJ3XAzx3Gq8sWRzJaVajRs0uVxA2YAkdb1jm2YkPz4G6egUFAyA3n5vtEIZefPk5Wa4UXbKuS5fKkJWdgA==",
      "engines": {
        "node": ">=10"
      },
      "funding": {
        "url": "https://github.com/sponsors/sindresorhus"
      }
    },
    "node_modules/eslint/node_modules/globals": {
      "version": "13.20.0",
      "resolved": "https://registry.npmjs.org/globals/-/globals-13.20.0.tgz",
      "integrity": "sha512-Qg5QtVkCy/kv3FUSlu4ukeZDVf9ee0iXLAUYX13gbR17bnejFTzr4iS9bY7kwCf1NztRNm1t91fjOiyx4CSwPQ==",
      "dependencies": {
        "type-fest": "^0.20.2"
      },
      "engines": {
        "node": ">=8"
      },
      "funding": {
        "url": "https://github.com/sponsors/sindresorhus"
      }
    },
    "node_modules/eslint/node_modules/has-flag": {
      "version": "4.0.0",
      "resolved": "https://registry.npmjs.org/has-flag/-/has-flag-4.0.0.tgz",
      "integrity": "sha512-EykJT/Q1KjTWctppgIAgfSO0tKVuZUjhgMr17kqTumMl6Afv3EISleU7qZUzoXDFTAHTDC4NOoG/ZxU3EvlMPQ==",
      "engines": {
        "node": ">=8"
      }
    },
    "node_modules/eslint/node_modules/js-yaml": {
      "version": "4.1.0",
      "resolved": "https://registry.npmjs.org/js-yaml/-/js-yaml-4.1.0.tgz",
      "integrity": "sha512-wpxZs9NoxZaJESJGIZTyDEaYpl0FKSA+FB9aJiyemKhMwkxQg63h4T1KJgUGHpTqPDNRcmmYLugrRjJlBtWvRA==",
      "dependencies": {
        "argparse": "^2.0.1"
      },
      "bin": {
        "js-yaml": "bin/js-yaml.js"
      }
    },
    "node_modules/eslint/node_modules/supports-color": {
      "version": "7.2.0",
      "resolved": "https://registry.npmjs.org/supports-color/-/supports-color-7.2.0.tgz",
      "integrity": "sha512-qpCAvRl9stuOHveKsn7HncJRvv501qIacKzQlO/+Lwxc9+0q2wLyv4Dfvt80/DPn2pqOBsJdDiogXGR9+OvwRw==",
      "dependencies": {
        "has-flag": "^4.0.0"
      },
      "engines": {
        "node": ">=8"
      }
    },
    "node_modules/eslint/node_modules/type-fest": {
      "version": "0.20.2",
      "resolved": "https://registry.npmjs.org/type-fest/-/type-fest-0.20.2.tgz",
      "integrity": "sha512-Ne+eE4r0/iWnpAxD852z3A+N0Bt5RN//NjJwRd2VFHEmrywxf5vsZlh4R6lixl6B+wz/8d+maTSAkN1FIkI3LQ==",
      "engines": {
        "node": ">=10"
      },
      "funding": {
        "url": "https://github.com/sponsors/sindresorhus"
      }
    },
    "node_modules/espree": {
      "version": "9.5.0",
      "resolved": "https://registry.npmjs.org/espree/-/espree-9.5.0.tgz",
      "integrity": "sha512-JPbJGhKc47++oo4JkEoTe2wjy4fmMwvFpgJT9cQzmfXKp22Dr6Hf1tdCteLz1h0P3t+mGvWZ+4Uankvh8+c6zw==",
      "dependencies": {
        "acorn": "^8.8.0",
        "acorn-jsx": "^5.3.2",
        "eslint-visitor-keys": "^3.3.0"
      },
      "engines": {
        "node": "^12.22.0 || ^14.17.0 || >=16.0.0"
      },
      "funding": {
        "url": "https://opencollective.com/eslint"
      }
    },
    "node_modules/esprima": {
      "version": "4.0.1",
      "resolved": "https://registry.npmjs.org/esprima/-/esprima-4.0.1.tgz",
      "integrity": "sha512-eGuFFw7Upda+g4p+QHvnW0RyTX/SVeJBDM/gCtMARO0cLuT2HcEKnTPvhjV6aGeqrCB/sbNop0Kszm0jsaWU4A==",
      "bin": {
        "esparse": "bin/esparse.js",
        "esvalidate": "bin/esvalidate.js"
      },
      "engines": {
        "node": ">=4"
      }
    },
    "node_modules/esquery": {
      "version": "1.5.0",
      "resolved": "https://registry.npmjs.org/esquery/-/esquery-1.5.0.tgz",
      "integrity": "sha512-YQLXUplAwJgCydQ78IMJywZCceoqk1oH01OERdSAJc/7U2AylwjhSCLDEtqwg811idIS/9fIU5GjG73IgjKMVg==",
      "dependencies": {
        "estraverse": "^5.1.0"
      },
      "engines": {
        "node": ">=0.10"
      }
    },
    "node_modules/esrecurse": {
      "version": "4.3.0",
      "resolved": "https://registry.npmjs.org/esrecurse/-/esrecurse-4.3.0.tgz",
      "integrity": "sha512-KmfKL3b6G+RXvP8N1vr3Tq1kL/oCFgn2NYXEtqP8/L3pKapUA4G8cFVaoF3SU323CD4XypR/ffioHmkti6/Tag==",
      "dependencies": {
        "estraverse": "^5.2.0"
      },
      "engines": {
        "node": ">=4.0"
      }
    },
    "node_modules/estraverse": {
      "version": "5.3.0",
      "resolved": "https://registry.npmjs.org/estraverse/-/estraverse-5.3.0.tgz",
      "integrity": "sha512-MMdARuVEQziNTeJD8DgMqmhwR11BRQ/cBP+pLtYdSTnf3MIO8fFeiINEbX36ZdNlfU/7A9f3gUw49B3oQsvwBA==",
      "engines": {
        "node": ">=4.0"
      }
    },
    "node_modules/estree-walker": {
      "version": "1.0.1",
      "resolved": "https://registry.npmjs.org/estree-walker/-/estree-walker-1.0.1.tgz",
      "integrity": "sha512-1fMXF3YP4pZZVozF8j/ZLfvnR8NSIljt56UhbZ5PeeDmmGHpgpdwQt7ITlGvYaQukCvuBRMLEiKiYC+oeIg4cg=="
    },
    "node_modules/esutils": {
      "version": "2.0.3",
      "resolved": "https://registry.npmjs.org/esutils/-/esutils-2.0.3.tgz",
      "integrity": "sha512-kVscqXk4OCp68SZ0dkgEKVi6/8ij300KBWTJq32P/dYeWTSwK41WyTxalN1eRmA5Z9UU/LX9D7FWSmV9SAYx6g==",
      "engines": {
        "node": ">=0.10.0"
      }
    },
    "node_modules/etag": {
      "version": "1.8.1",
      "resolved": "https://registry.npmjs.org/etag/-/etag-1.8.1.tgz",
      "integrity": "sha512-aIL5Fx7mawVa300al2BnEE4iNvo1qETxLrPI/o05L7z6go7fCw1J6EQmbK4FmJ2AS7kgVF/KEZWufBfdClMcPg==",
      "engines": {
        "node": ">= 0.6"
      }
    },
    "node_modules/eventemitter3": {
      "version": "4.0.7",
      "resolved": "https://registry.npmjs.org/eventemitter3/-/eventemitter3-4.0.7.tgz",
      "integrity": "sha512-8guHBZCwKnFhYdHr2ysuRWErTwhoN2X8XELRlrRwpmfeY2jjuUN4taQMsULKUVo1K4DvZl+0pgfyoysHxvmvEw=="
    },
    "node_modules/events": {
      "version": "3.3.0",
      "resolved": "https://registry.npmjs.org/events/-/events-3.3.0.tgz",
      "integrity": "sha512-mQw+2fkQbALzQ7V0MY0IqdnXNOeTtP4r0lN9z7AAawCXgqea7bDii20AYrIBrFd/Hx0M2Ocz6S111CaFkUcb0Q==",
      "engines": {
        "node": ">=0.8.x"
      }
    },
    "node_modules/execa": {
      "version": "5.1.1",
      "resolved": "https://registry.npmjs.org/execa/-/execa-5.1.1.tgz",
      "integrity": "sha512-8uSpZZocAZRBAPIEINJj3Lo9HyGitllczc27Eh5YYojjMFMn8yHMDMaUHE2Jqfq05D/wucwI4JGURyXt1vchyg==",
      "dependencies": {
        "cross-spawn": "^7.0.3",
        "get-stream": "^6.0.0",
        "human-signals": "^2.1.0",
        "is-stream": "^2.0.0",
        "merge-stream": "^2.0.0",
        "npm-run-path": "^4.0.1",
        "onetime": "^5.1.2",
        "signal-exit": "^3.0.3",
        "strip-final-newline": "^2.0.0"
      },
      "engines": {
        "node": ">=10"
      },
      "funding": {
        "url": "https://github.com/sindresorhus/execa?sponsor=1"
      }
    },
    "node_modules/exit": {
      "version": "0.1.2",
      "resolved": "https://registry.npmjs.org/exit/-/exit-0.1.2.tgz",
      "integrity": "sha512-Zk/eNKV2zbjpKzrsQ+n1G6poVbErQxJ0LBOJXaKZ1EViLzH+hrLu9cdXI4zw9dBQJslwBEpbQ2P1oS7nDxs6jQ==",
      "engines": {
        "node": ">= 0.8.0"
      }
    },
    "node_modules/expect": {
      "version": "27.5.1",
      "resolved": "https://registry.npmjs.org/expect/-/expect-27.5.1.tgz",
      "integrity": "sha512-E1q5hSUG2AmYQwQJ041nvgpkODHQvB+RKlB4IYdru6uJsyFTRyZAP463M+1lINorwbqAmUggi6+WwkD8lCS/Dw==",
      "dependencies": {
        "@jest/types": "^27.5.1",
        "jest-get-type": "^27.5.1",
        "jest-matcher-utils": "^27.5.1",
        "jest-message-util": "^27.5.1"
      },
      "engines": {
        "node": "^10.13.0 || ^12.13.0 || ^14.15.0 || >=15.0.0"
      }
    },
    "node_modules/express": {
      "version": "4.18.2",
      "resolved": "https://registry.npmjs.org/express/-/express-4.18.2.tgz",
      "integrity": "sha512-5/PsL6iGPdfQ/lKM1UuielYgv3BUoJfz1aUwU9vHZ+J7gyvwdQXFEBIEIaxeGf0GIcreATNyBExtalisDbuMqQ==",
      "dependencies": {
        "accepts": "~1.3.8",
        "array-flatten": "1.1.1",
        "body-parser": "1.20.1",
        "content-disposition": "0.5.4",
        "content-type": "~1.0.4",
        "cookie": "0.5.0",
        "cookie-signature": "1.0.6",
        "debug": "2.6.9",
        "depd": "2.0.0",
        "encodeurl": "~1.0.2",
        "escape-html": "~1.0.3",
        "etag": "~1.8.1",
        "finalhandler": "1.2.0",
        "fresh": "0.5.2",
        "http-errors": "2.0.0",
        "merge-descriptors": "1.0.1",
        "methods": "~1.1.2",
        "on-finished": "2.4.1",
        "parseurl": "~1.3.3",
        "path-to-regexp": "0.1.7",
        "proxy-addr": "~2.0.7",
        "qs": "6.11.0",
        "range-parser": "~1.2.1",
        "safe-buffer": "5.2.1",
        "send": "0.18.0",
        "serve-static": "1.15.0",
        "setprototypeof": "1.2.0",
        "statuses": "2.0.1",
        "type-is": "~1.6.18",
        "utils-merge": "1.0.1",
        "vary": "~1.1.2"
      },
      "engines": {
        "node": ">= 0.10.0"
      }
    },
    "node_modules/express/node_modules/array-flatten": {
      "version": "1.1.1",
      "resolved": "https://registry.npmjs.org/array-flatten/-/array-flatten-1.1.1.tgz",
      "integrity": "sha512-PCVAQswWemu6UdxsDFFX/+gVeYqKAod3D3UVm91jHwynguOwAvYPhx8nNlM++NqRcK6CxxpUafjmhIdKiHibqg=="
    },
    "node_modules/express/node_modules/debug": {
      "version": "2.6.9",
      "resolved": "https://registry.npmjs.org/debug/-/debug-2.6.9.tgz",
      "integrity": "sha512-bC7ElrdJaJnPbAP+1EotYvqZsb3ecl5wi6Bfi6BJTUcNowp6cvspg0jXznRTKDjm/E7AdgFBVeAPVMNcKGsHMA==",
      "dependencies": {
        "ms": "2.0.0"
      }
    },
    "node_modules/express/node_modules/ms": {
      "version": "2.0.0",
      "resolved": "https://registry.npmjs.org/ms/-/ms-2.0.0.tgz",
      "integrity": "sha512-Tpp60P6IUJDTuOq/5Z8cdskzJujfwqfOTkrwIwj7IRISpnkJnT6SyJ4PCPnGMoFjC9ddhal5KVIYtAt97ix05A=="
    },
    "node_modules/fast-deep-equal": {
      "version": "3.1.3",
      "resolved": "https://registry.npmjs.org/fast-deep-equal/-/fast-deep-equal-3.1.3.tgz",
      "integrity": "sha512-f3qQ9oQy9j2AhBe/H9VC91wLmKBCCU/gDOnKNAYG5hswO7BLKj09Hc5HYNz9cGI++xlpDCIgDaitVs03ATR84Q=="
    },
    "node_modules/fast-glob": {
      "version": "3.2.12",
      "resolved": "https://registry.npmjs.org/fast-glob/-/fast-glob-3.2.12.tgz",
      "integrity": "sha512-DVj4CQIYYow0BlaelwK1pHl5n5cRSJfM60UA0zK891sVInoPri2Ekj7+e1CT3/3qxXenpI+nBBmQAcJPJgaj4w==",
      "dependencies": {
        "@nodelib/fs.stat": "^2.0.2",
        "@nodelib/fs.walk": "^1.2.3",
        "glob-parent": "^5.1.2",
        "merge2": "^1.3.0",
        "micromatch": "^4.0.4"
      },
      "engines": {
        "node": ">=8.6.0"
      }
    },
    "node_modules/fast-glob/node_modules/glob-parent": {
      "version": "5.1.2",
      "resolved": "https://registry.npmjs.org/glob-parent/-/glob-parent-5.1.2.tgz",
      "integrity": "sha512-AOIgSQCepiJYwP3ARnGx+5VnTu2HBYdzbGP45eLw1vr3zB3vZLeyed1sC9hnbcOc9/SrMyM5RPQrkGz4aS9Zow==",
      "dependencies": {
        "is-glob": "^4.0.1"
      },
      "engines": {
        "node": ">= 6"
      }
    },
    "node_modules/fast-json-stable-stringify": {
      "version": "2.1.0",
      "resolved": "https://registry.npmjs.org/fast-json-stable-stringify/-/fast-json-stable-stringify-2.1.0.tgz",
      "integrity": "sha512-lhd/wF+Lk98HZoTCtlVraHtfh5XYijIjalXck7saUtuanSDyLMxnHhSXEDJqHxD7msR8D0uCmqlkwjCV8xvwHw=="
    },
    "node_modules/fast-levenshtein": {
      "version": "2.0.6",
      "resolved": "https://registry.npmjs.org/fast-levenshtein/-/fast-levenshtein-2.0.6.tgz",
      "integrity": "sha512-DCXu6Ifhqcks7TZKY3Hxp3y6qphY5SJZmrWMDrKcERSOXWQdMhU9Ig/PYrzyw/ul9jOIyh0N4M0tbC5hodg8dw=="
    },
    "node_modules/fastq": {
      "version": "1.15.0",
      "resolved": "https://registry.npmjs.org/fastq/-/fastq-1.15.0.tgz",
      "integrity": "sha512-wBrocU2LCXXa+lWBt8RoIRD89Fi8OdABODa/kEnyeyjS5aZO5/GNvI5sEINADqP/h8M29UHTHUb53sUu5Ihqdw==",
      "dependencies": {
        "reusify": "^1.0.4"
      }
    },
    "node_modules/faye-websocket": {
      "version": "0.11.4",
      "resolved": "https://registry.npmjs.org/faye-websocket/-/faye-websocket-0.11.4.tgz",
      "integrity": "sha512-CzbClwlXAuiRQAlUyfqPgvPoNKTckTPGfwZV4ZdAhVcP2lh9KUxJg2b5GkE7XbjKQ3YJnQ9z6D9ntLAlB+tP8g==",
      "dependencies": {
        "websocket-driver": ">=0.5.1"
      },
      "engines": {
        "node": ">=0.8.0"
      }
    },
    "node_modules/fb-watchman": {
      "version": "2.0.2",
      "resolved": "https://registry.npmjs.org/fb-watchman/-/fb-watchman-2.0.2.tgz",
      "integrity": "sha512-p5161BqbuCaSnB8jIbzQHOlpgsPmK5rJVDfDKO91Axs5NC1uu3HRQm6wt9cd9/+GtQQIO53JdGXXoyDpTAsgYA==",
      "dependencies": {
        "bser": "2.1.1"
      }
    },
    "node_modules/file-entry-cache": {
      "version": "6.0.1",
      "resolved": "https://registry.npmjs.org/file-entry-cache/-/file-entry-cache-6.0.1.tgz",
      "integrity": "sha512-7Gps/XWymbLk2QLYK4NzpMOrYjMhdIxXuIvy2QBsLE6ljuodKvdkWs/cpyJJ3CVIVpH0Oi1Hvg1ovbMzLdFBBg==",
      "dependencies": {
        "flat-cache": "^3.0.4"
      },
      "engines": {
        "node": "^10.12.0 || >=12.0.0"
      }
    },
    "node_modules/file-loader": {
      "version": "6.2.0",
      "resolved": "https://registry.npmjs.org/file-loader/-/file-loader-6.2.0.tgz",
      "integrity": "sha512-qo3glqyTa61Ytg4u73GultjHGjdRyig3tG6lPtyX/jOEJvHif9uB0/OCI2Kif6ctF3caQTW2G5gym21oAsI4pw==",
      "dependencies": {
        "loader-utils": "^2.0.0",
        "schema-utils": "^3.0.0"
      },
      "engines": {
        "node": ">= 10.13.0"
      },
      "funding": {
        "type": "opencollective",
        "url": "https://opencollective.com/webpack"
      },
      "peerDependencies": {
        "webpack": "^4.0.0 || ^5.0.0"
      }
    },
    "node_modules/filelist": {
      "version": "1.0.4",
      "resolved": "https://registry.npmjs.org/filelist/-/filelist-1.0.4.tgz",
      "integrity": "sha512-w1cEuf3S+DrLCQL7ET6kz+gmlJdbq9J7yXCSjK/OZCPA+qEN1WyF4ZAf0YYJa4/shHJra2t/d/r8SV4Ji+x+8Q==",
      "dependencies": {
        "minimatch": "^5.0.1"
      }
    },
    "node_modules/filelist/node_modules/brace-expansion": {
      "version": "2.0.1",
      "resolved": "https://registry.npmjs.org/brace-expansion/-/brace-expansion-2.0.1.tgz",
      "integrity": "sha512-XnAIvQ8eM+kC6aULx6wuQiwVsnzsi9d3WxzV3FpWTGA19F621kwdbsAcFKXgKUHZWsy+mY6iL1sHTxWEFCytDA==",
      "dependencies": {
        "balanced-match": "^1.0.0"
      }
    },
    "node_modules/filelist/node_modules/minimatch": {
      "version": "5.1.6",
      "resolved": "https://registry.npmjs.org/minimatch/-/minimatch-5.1.6.tgz",
      "integrity": "sha512-lKwV/1brpG6mBUFHtb7NUmtABCb2WZZmm2wNiOA5hAb8VdCS4B3dtMWyvcoViccwAW/COERjXLt0zP1zXUN26g==",
      "dependencies": {
        "brace-expansion": "^2.0.1"
      },
      "engines": {
        "node": ">=10"
      }
    },
    "node_modules/filesize": {
      "version": "8.0.7",
      "resolved": "https://registry.npmjs.org/filesize/-/filesize-8.0.7.tgz",
      "integrity": "sha512-pjmC+bkIF8XI7fWaH8KxHcZL3DPybs1roSKP4rKDvy20tAWwIObE4+JIseG2byfGKhud5ZnM4YSGKBz7Sh0ndQ==",
      "engines": {
        "node": ">= 0.4.0"
      }
    },
    "node_modules/fill-range": {
      "version": "7.0.1",
      "resolved": "https://registry.npmjs.org/fill-range/-/fill-range-7.0.1.tgz",
      "integrity": "sha512-qOo9F+dMUmC2Lcb4BbVvnKJxTPjCm+RRpe4gDuGrzkL7mEVl/djYSu2OdQ2Pa302N4oqkSg9ir6jaLWJ2USVpQ==",
      "dependencies": {
        "to-regex-range": "^5.0.1"
      },
      "engines": {
        "node": ">=8"
      }
    },
    "node_modules/finalhandler": {
      "version": "1.2.0",
      "resolved": "https://registry.npmjs.org/finalhandler/-/finalhandler-1.2.0.tgz",
      "integrity": "sha512-5uXcUVftlQMFnWC9qu/svkWv3GTd2PfUhK/3PLkYNAe7FbqJMt3515HaxE6eRL74GdsriiwujiawdaB1BpEISg==",
      "dependencies": {
        "debug": "2.6.9",
        "encodeurl": "~1.0.2",
        "escape-html": "~1.0.3",
        "on-finished": "2.4.1",
        "parseurl": "~1.3.3",
        "statuses": "2.0.1",
        "unpipe": "~1.0.0"
      },
      "engines": {
        "node": ">= 0.8"
      }
    },
    "node_modules/finalhandler/node_modules/debug": {
      "version": "2.6.9",
      "resolved": "https://registry.npmjs.org/debug/-/debug-2.6.9.tgz",
      "integrity": "sha512-bC7ElrdJaJnPbAP+1EotYvqZsb3ecl5wi6Bfi6BJTUcNowp6cvspg0jXznRTKDjm/E7AdgFBVeAPVMNcKGsHMA==",
      "dependencies": {
        "ms": "2.0.0"
      }
    },
    "node_modules/finalhandler/node_modules/ms": {
      "version": "2.0.0",
      "resolved": "https://registry.npmjs.org/ms/-/ms-2.0.0.tgz",
      "integrity": "sha512-Tpp60P6IUJDTuOq/5Z8cdskzJujfwqfOTkrwIwj7IRISpnkJnT6SyJ4PCPnGMoFjC9ddhal5KVIYtAt97ix05A=="
    },
    "node_modules/find-cache-dir": {
      "version": "3.3.2",
      "resolved": "https://registry.npmjs.org/find-cache-dir/-/find-cache-dir-3.3.2.tgz",
      "integrity": "sha512-wXZV5emFEjrridIgED11OoUKLxiYjAcqot/NJdAkOhlJ+vGzwhOAfcG5OX1jP+S0PcjEn8bdMJv+g2jwQ3Onig==",
      "dependencies": {
        "commondir": "^1.0.1",
        "make-dir": "^3.0.2",
        "pkg-dir": "^4.1.0"
      },
      "engines": {
        "node": ">=8"
      },
      "funding": {
        "url": "https://github.com/avajs/find-cache-dir?sponsor=1"
      }
    },
    "node_modules/find-up": {
      "version": "5.0.0",
      "resolved": "https://registry.npmjs.org/find-up/-/find-up-5.0.0.tgz",
      "integrity": "sha512-78/PXT1wlLLDgTzDs7sjq9hzz0vXD+zn+7wypEe4fXQxCmdmqfGsEPQxmiCSQI3ajFV91bVSsvNtrJRiW6nGng==",
      "dependencies": {
        "locate-path": "^6.0.0",
        "path-exists": "^4.0.0"
      },
      "engines": {
        "node": ">=10"
      },
      "funding": {
        "url": "https://github.com/sponsors/sindresorhus"
      }
    },
    "node_modules/flat-cache": {
      "version": "3.0.4",
      "resolved": "https://registry.npmjs.org/flat-cache/-/flat-cache-3.0.4.tgz",
      "integrity": "sha512-dm9s5Pw7Jc0GvMYbshN6zchCA9RgQlzzEZX3vylR9IqFfS8XciblUXOKfW6SiuJ0e13eDYZoZV5wdrev7P3Nwg==",
      "dependencies": {
        "flatted": "^3.1.0",
        "rimraf": "^3.0.2"
      },
      "engines": {
        "node": "^10.12.0 || >=12.0.0"
      }
    },
    "node_modules/flatted": {
      "version": "3.2.7",
      "resolved": "https://registry.npmjs.org/flatted/-/flatted-3.2.7.tgz",
      "integrity": "sha512-5nqDSxl8nn5BSNxyR3n4I6eDmbolI6WT+QqR547RwxQapgjQBmtktdP+HTBb/a/zLsbzERTONyUB5pefh5TtjQ=="
    },
    "node_modules/follow-redirects": {
      "version": "1.15.2",
      "resolved": "https://registry.npmjs.org/follow-redirects/-/follow-redirects-1.15.2.tgz",
      "integrity": "sha512-VQLG33o04KaQ8uYi2tVNbdrWp1QWxNNea+nmIB4EVM28v0hmP17z7aG1+wAkNzVq4KeXTq3221ye5qTJP91JwA==",
      "funding": [
        {
          "type": "individual",
          "url": "https://github.com/sponsors/RubenVerborgh"
        }
      ],
      "engines": {
        "node": ">=4.0"
      },
      "peerDependenciesMeta": {
        "debug": {
          "optional": true
        }
      }
    },
    "node_modules/for-each": {
      "version": "0.3.3",
      "resolved": "https://registry.npmjs.org/for-each/-/for-each-0.3.3.tgz",
      "integrity": "sha512-jqYfLp7mo9vIyQf8ykW2v7A+2N4QjeCeI5+Dz9XraiO1ign81wjiH7Fb9vSOWvQfNtmSa4H2RoQTrrXivdUZmw==",
      "dependencies": {
        "is-callable": "^1.1.3"
      }
    },
    "node_modules/fork-ts-checker-webpack-plugin": {
      "version": "6.5.3",
      "resolved": "https://registry.npmjs.org/fork-ts-checker-webpack-plugin/-/fork-ts-checker-webpack-plugin-6.5.3.tgz",
      "integrity": "sha512-SbH/l9ikmMWycd5puHJKTkZJKddF4iRLyW3DeZ08HTI7NGyLS38MXd/KGgeWumQO7YNQbW2u/NtPT2YowbPaGQ==",
      "dependencies": {
        "@babel/code-frame": "^7.8.3",
        "@types/json-schema": "^7.0.5",
        "chalk": "^4.1.0",
        "chokidar": "^3.4.2",
        "cosmiconfig": "^6.0.0",
        "deepmerge": "^4.2.2",
        "fs-extra": "^9.0.0",
        "glob": "^7.1.6",
        "memfs": "^3.1.2",
        "minimatch": "^3.0.4",
        "schema-utils": "2.7.0",
        "semver": "^7.3.2",
        "tapable": "^1.0.0"
      },
      "engines": {
        "node": ">=10",
        "yarn": ">=1.0.0"
      },
      "peerDependencies": {
        "eslint": ">= 6",
        "typescript": ">= 2.7",
        "vue-template-compiler": "*",
        "webpack": ">= 4"
      },
      "peerDependenciesMeta": {
        "eslint": {
          "optional": true
        },
        "vue-template-compiler": {
          "optional": true
        }
      }
    },
    "node_modules/fork-ts-checker-webpack-plugin/node_modules/ansi-styles": {
      "version": "4.3.0",
      "resolved": "https://registry.npmjs.org/ansi-styles/-/ansi-styles-4.3.0.tgz",
      "integrity": "sha512-zbB9rCJAT1rbjiVDb2hqKFHNYLxgtk8NURxZ3IZwD3F6NtxbXZQCnnSi1Lkx+IDohdPlFp222wVALIheZJQSEg==",
      "dependencies": {
        "color-convert": "^2.0.1"
      },
      "engines": {
        "node": ">=8"
      },
      "funding": {
        "url": "https://github.com/chalk/ansi-styles?sponsor=1"
      }
    },
    "node_modules/fork-ts-checker-webpack-plugin/node_modules/chalk": {
      "version": "4.1.2",
      "resolved": "https://registry.npmjs.org/chalk/-/chalk-4.1.2.tgz",
      "integrity": "sha512-oKnbhFyRIXpUuez8iBMmyEa4nbj4IOQyuhc/wy9kY7/WVPcwIO9VA668Pu8RkO7+0G76SLROeyw9CpQ061i4mA==",
      "dependencies": {
        "ansi-styles": "^4.1.0",
        "supports-color": "^7.1.0"
      },
      "engines": {
        "node": ">=10"
      },
      "funding": {
        "url": "https://github.com/chalk/chalk?sponsor=1"
      }
    },
    "node_modules/fork-ts-checker-webpack-plugin/node_modules/color-convert": {
      "version": "2.0.1",
      "resolved": "https://registry.npmjs.org/color-convert/-/color-convert-2.0.1.tgz",
      "integrity": "sha512-RRECPsj7iu/xb5oKYcsFHSppFNnsj/52OVTRKb4zP5onXwVF3zVmmToNcOfGC+CRDpfK/U584fMg38ZHCaElKQ==",
      "dependencies": {
        "color-name": "~1.1.4"
      },
      "engines": {
        "node": ">=7.0.0"
      }
    },
    "node_modules/fork-ts-checker-webpack-plugin/node_modules/color-name": {
      "version": "1.1.4",
      "resolved": "https://registry.npmjs.org/color-name/-/color-name-1.1.4.tgz",
      "integrity": "sha512-dOy+3AuW3a2wNbZHIuMZpTcgjGuLU/uBL/ubcZF9OXbDo8ff4O8yVp5Bf0efS8uEoYo5q4Fx7dY9OgQGXgAsQA=="
    },
    "node_modules/fork-ts-checker-webpack-plugin/node_modules/cosmiconfig": {
      "version": "6.0.0",
      "resolved": "https://registry.npmjs.org/cosmiconfig/-/cosmiconfig-6.0.0.tgz",
      "integrity": "sha512-xb3ZL6+L8b9JLLCx3ZdoZy4+2ECphCMo2PwqgP1tlfVq6M6YReyzBJtvWWtbDSpNr9hn96pkCiZqUcFEc+54Qg==",
      "dependencies": {
        "@types/parse-json": "^4.0.0",
        "import-fresh": "^3.1.0",
        "parse-json": "^5.0.0",
        "path-type": "^4.0.0",
        "yaml": "^1.7.2"
      },
      "engines": {
        "node": ">=8"
      }
    },
    "node_modules/fork-ts-checker-webpack-plugin/node_modules/fs-extra": {
      "version": "9.1.0",
      "resolved": "https://registry.npmjs.org/fs-extra/-/fs-extra-9.1.0.tgz",
      "integrity": "sha512-hcg3ZmepS30/7BSFqRvoo3DOMQu7IjqxO5nCDt+zM9XWjb33Wg7ziNT+Qvqbuc3+gWpzO02JubVyk2G4Zvo1OQ==",
      "dependencies": {
        "at-least-node": "^1.0.0",
        "graceful-fs": "^4.2.0",
        "jsonfile": "^6.0.1",
        "universalify": "^2.0.0"
      },
      "engines": {
        "node": ">=10"
      }
    },
    "node_modules/fork-ts-checker-webpack-plugin/node_modules/has-flag": {
      "version": "4.0.0",
      "resolved": "https://registry.npmjs.org/has-flag/-/has-flag-4.0.0.tgz",
      "integrity": "sha512-EykJT/Q1KjTWctppgIAgfSO0tKVuZUjhgMr17kqTumMl6Afv3EISleU7qZUzoXDFTAHTDC4NOoG/ZxU3EvlMPQ==",
      "engines": {
        "node": ">=8"
      }
    },
    "node_modules/fork-ts-checker-webpack-plugin/node_modules/schema-utils": {
      "version": "2.7.0",
      "resolved": "https://registry.npmjs.org/schema-utils/-/schema-utils-2.7.0.tgz",
      "integrity": "sha512-0ilKFI6QQF5nxDZLFn2dMjvc4hjg/Wkg7rHd3jK6/A4a1Hl9VFdQWvgB1UMGoU94pad1P/8N7fMcEnLnSiju8A==",
      "dependencies": {
        "@types/json-schema": "^7.0.4",
        "ajv": "^6.12.2",
        "ajv-keywords": "^3.4.1"
      },
      "engines": {
        "node": ">= 8.9.0"
      },
      "funding": {
        "type": "opencollective",
        "url": "https://opencollective.com/webpack"
      }
    },
    "node_modules/fork-ts-checker-webpack-plugin/node_modules/supports-color": {
      "version": "7.2.0",
      "resolved": "https://registry.npmjs.org/supports-color/-/supports-color-7.2.0.tgz",
      "integrity": "sha512-qpCAvRl9stuOHveKsn7HncJRvv501qIacKzQlO/+Lwxc9+0q2wLyv4Dfvt80/DPn2pqOBsJdDiogXGR9+OvwRw==",
      "dependencies": {
        "has-flag": "^4.0.0"
      },
      "engines": {
        "node": ">=8"
      }
    },
    "node_modules/fork-ts-checker-webpack-plugin/node_modules/tapable": {
      "version": "1.1.3",
      "resolved": "https://registry.npmjs.org/tapable/-/tapable-1.1.3.tgz",
      "integrity": "sha512-4WK/bYZmj8xLr+HUCODHGF1ZFzsYffasLUgEiMBY4fgtltdO6B4WJtlSbPaDTLpYTcGVwM2qLnFTICEcNxs3kA==",
      "engines": {
        "node": ">=6"
      }
    },
    "node_modules/form-data": {
      "version": "3.0.1",
      "resolved": "https://registry.npmjs.org/form-data/-/form-data-3.0.1.tgz",
      "integrity": "sha512-RHkBKtLWUVwd7SqRIvCZMEvAMoGUp0XU+seQiZejj0COz3RI3hWP4sCv3gZWWLjJTd7rGwcsF5eKZGii0r/hbg==",
      "dependencies": {
        "asynckit": "^0.4.0",
        "combined-stream": "^1.0.8",
        "mime-types": "^2.1.12"
      },
      "engines": {
        "node": ">= 6"
      }
    },
    "node_modules/forwarded": {
      "version": "0.2.0",
      "resolved": "https://registry.npmjs.org/forwarded/-/forwarded-0.2.0.tgz",
      "integrity": "sha512-buRG0fpBtRHSTCOASe6hD258tEubFoRLb4ZNA6NxMVHNw2gOcwHo9wyablzMzOA5z9xA9L1KNjk/Nt6MT9aYow==",
      "engines": {
        "node": ">= 0.6"
      }
    },
    "node_modules/fraction.js": {
      "version": "4.2.0",
      "resolved": "https://registry.npmjs.org/fraction.js/-/fraction.js-4.2.0.tgz",
      "integrity": "sha512-MhLuK+2gUcnZe8ZHlaaINnQLl0xRIGRfcGk2yl8xoQAfHrSsL3rYu6FCmBdkdbhc9EPlwyGHewaRsvwRMJtAlA==",
      "engines": {
        "node": "*"
      },
      "funding": {
        "type": "patreon",
        "url": "https://www.patreon.com/infusion"
      }
    },
    "node_modules/fresh": {
      "version": "0.5.2",
      "resolved": "https://registry.npmjs.org/fresh/-/fresh-0.5.2.tgz",
      "integrity": "sha512-zJ2mQYM18rEFOudeV4GShTGIQ7RbzA7ozbU9I/XBpm7kqgMywgmylMwXHxZJmkVoYkna9d2pVXVXPdYTP9ej8Q==",
      "engines": {
        "node": ">= 0.6"
      }
    },
    "node_modules/fs-extra": {
      "version": "10.1.0",
      "resolved": "https://registry.npmjs.org/fs-extra/-/fs-extra-10.1.0.tgz",
      "integrity": "sha512-oRXApq54ETRj4eMiFzGnHWGy+zo5raudjuxN0b8H7s/RU2oW0Wvsx9O0ACRN/kRq9E8Vu/ReskGB5o3ji+FzHQ==",
      "dependencies": {
        "graceful-fs": "^4.2.0",
        "jsonfile": "^6.0.1",
        "universalify": "^2.0.0"
      },
      "engines": {
        "node": ">=12"
      }
    },
    "node_modules/fs-monkey": {
      "version": "1.0.3",
      "resolved": "https://registry.npmjs.org/fs-monkey/-/fs-monkey-1.0.3.tgz",
      "integrity": "sha512-cybjIfiiE+pTWicSCLFHSrXZ6EilF30oh91FDP9S2B051prEa7QWfrVTQm10/dDpswBDXZugPa1Ogu8Yh+HV0Q=="
    },
    "node_modules/fs.realpath": {
      "version": "1.0.0",
      "resolved": "https://registry.npmjs.org/fs.realpath/-/fs.realpath-1.0.0.tgz",
      "integrity": "sha512-OO0pH2lK6a0hZnAdau5ItzHPI6pUlvI7jMVnxUQRtw4owF2wk8lOSabtGDCTP4Ggrg2MbGnWO9X8K1t4+fGMDw=="
    },
    "node_modules/fsevents": {
      "version": "2.3.2",
      "resolved": "https://registry.npmjs.org/fsevents/-/fsevents-2.3.2.tgz",
      "integrity": "sha512-xiqMQR4xAeHTuB9uWm+fFRcIOgKBMiOBP+eXiyT7jsgVCq1bkVygt00oASowB7EdtpOHaaPgKt812P9ab+DDKA==",
      "hasInstallScript": true,
      "optional": true,
      "os": [
        "darwin"
      ],
      "engines": {
        "node": "^8.16.0 || ^10.6.0 || >=11.0.0"
      }
    },
    "node_modules/function-bind": {
      "version": "1.1.1",
      "resolved": "https://registry.npmjs.org/function-bind/-/function-bind-1.1.1.tgz",
      "integrity": "sha512-yIovAzMX49sF8Yl58fSCWJ5svSLuaibPxXQJFLmBObTuCr0Mf1KiPopGM9NiFjiYBCbfaa2Fh6breQ6ANVTI0A=="
    },
    "node_modules/function.prototype.name": {
      "version": "1.1.5",
      "resolved": "https://registry.npmjs.org/function.prototype.name/-/function.prototype.name-1.1.5.tgz",
      "integrity": "sha512-uN7m/BzVKQnCUF/iW8jYea67v++2u7m5UgENbHRtdDVclOUP+FMPlCNdmk0h/ysGyo2tavMJEDqJAkJdRa1vMA==",
      "dependencies": {
        "call-bind": "^1.0.2",
        "define-properties": "^1.1.3",
        "es-abstract": "^1.19.0",
        "functions-have-names": "^1.2.2"
      },
      "engines": {
        "node": ">= 0.4"
      },
      "funding": {
        "url": "https://github.com/sponsors/ljharb"
      }
    },
    "node_modules/functions-have-names": {
      "version": "1.2.3",
      "resolved": "https://registry.npmjs.org/functions-have-names/-/functions-have-names-1.2.3.tgz",
      "integrity": "sha512-xckBUXyTIqT97tq2x2AMb+g163b5JFysYk0x4qxNFwbfQkmNZoiRHb6sPzI9/QV33WeuvVYBUIiD4NzNIyqaRQ==",
      "funding": {
        "url": "https://github.com/sponsors/ljharb"
      }
    },
    "node_modules/gensync": {
      "version": "1.0.0-beta.2",
      "resolved": "https://registry.npmjs.org/gensync/-/gensync-1.0.0-beta.2.tgz",
      "integrity": "sha512-3hN7NaskYvMDLQY55gnW3NQ+mesEAepTqlg+VEbj7zzqEMBVNhzcGYYeqFo/TlYz6eQiFcp1HcsCZO+nGgS8zg==",
      "engines": {
        "node": ">=6.9.0"
      }
    },
    "node_modules/get-caller-file": {
      "version": "2.0.5",
      "resolved": "https://registry.npmjs.org/get-caller-file/-/get-caller-file-2.0.5.tgz",
      "integrity": "sha512-DyFP3BM/3YHTQOCUL/w0OZHR0lpKeGrxotcHWcqNEdnltqFwXVfhEBQ94eIo34AfQpo0rGki4cyIiftY06h2Fg==",
      "engines": {
        "node": "6.* || 8.* || >= 10.*"
      }
    },
    "node_modules/get-intrinsic": {
      "version": "1.2.0",
      "resolved": "https://registry.npmjs.org/get-intrinsic/-/get-intrinsic-1.2.0.tgz",
      "integrity": "sha512-L049y6nFOuom5wGyRc3/gdTLO94dySVKRACj1RmJZBQXlbTMhtNIgkWkUHq+jYmZvKf14EW1EoJnnjbmoHij0Q==",
      "dependencies": {
        "function-bind": "^1.1.1",
        "has": "^1.0.3",
        "has-symbols": "^1.0.3"
      },
      "funding": {
        "url": "https://github.com/sponsors/ljharb"
      }
    },
    "node_modules/get-own-enumerable-property-symbols": {
      "version": "3.0.2",
      "resolved": "https://registry.npmjs.org/get-own-enumerable-property-symbols/-/get-own-enumerable-property-symbols-3.0.2.tgz",
      "integrity": "sha512-I0UBV/XOz1XkIJHEUDMZAbzCThU/H8DxmSfmdGcKPnVhu2VfFqr34jr9777IyaTYvxjedWhqVIilEDsCdP5G6g=="
    },
    "node_modules/get-package-type": {
      "version": "0.1.0",
      "resolved": "https://registry.npmjs.org/get-package-type/-/get-package-type-0.1.0.tgz",
      "integrity": "sha512-pjzuKtY64GYfWizNAJ0fr9VqttZkNiK2iS430LtIHzjBEr6bX8Am2zm4sW4Ro5wjWW5cAlRL1qAMTcXbjNAO2Q==",
      "engines": {
        "node": ">=8.0.0"
      }
    },
    "node_modules/get-stream": {
      "version": "6.0.1",
      "resolved": "https://registry.npmjs.org/get-stream/-/get-stream-6.0.1.tgz",
      "integrity": "sha512-ts6Wi+2j3jQjqi70w5AlN8DFnkSwC+MqmxEzdEALB2qXZYV3X/b1CTfgPLGJNMeAWxdPfU8FO1ms3NUfaHCPYg==",
      "engines": {
        "node": ">=10"
      },
      "funding": {
        "url": "https://github.com/sponsors/sindresorhus"
      }
    },
    "node_modules/get-symbol-description": {
      "version": "1.0.0",
      "resolved": "https://registry.npmjs.org/get-symbol-description/-/get-symbol-description-1.0.0.tgz",
      "integrity": "sha512-2EmdH1YvIQiZpltCNgkuiUnyukzxM/R6NDJX31Ke3BG1Nq5b0S2PhX59UKi9vZpPDQVdqn+1IcaAwnzTT5vCjw==",
      "dependencies": {
        "call-bind": "^1.0.2",
        "get-intrinsic": "^1.1.1"
      },
      "engines": {
        "node": ">= 0.4"
      },
      "funding": {
        "url": "https://github.com/sponsors/ljharb"
      }
    },
    "node_modules/glob": {
      "version": "7.2.3",
      "resolved": "https://registry.npmjs.org/glob/-/glob-7.2.3.tgz",
      "integrity": "sha512-nFR0zLpU2YCaRxwoCJvL6UvCH2JFyFVIvwTLsIf21AuHlMskA1hhTdk+LlYJtOlYt9v6dvszD2BGRqBL+iQK9Q==",
      "dependencies": {
        "fs.realpath": "^1.0.0",
        "inflight": "^1.0.4",
        "inherits": "2",
        "minimatch": "^3.1.1",
        "once": "^1.3.0",
        "path-is-absolute": "^1.0.0"
      },
      "engines": {
        "node": "*"
      },
      "funding": {
        "url": "https://github.com/sponsors/isaacs"
      }
    },
    "node_modules/glob-parent": {
      "version": "6.0.2",
      "resolved": "https://registry.npmjs.org/glob-parent/-/glob-parent-6.0.2.tgz",
      "integrity": "sha512-XxwI8EOhVQgWp6iDL+3b0r86f4d6AX6zSU55HfB4ydCEuXLXc5FcYeOu+nnGftS4TEju/11rt4KJPTMgbfmv4A==",
      "dependencies": {
        "is-glob": "^4.0.3"
      },
      "engines": {
        "node": ">=10.13.0"
      }
    },
    "node_modules/glob-to-regexp": {
      "version": "0.4.1",
      "resolved": "https://registry.npmjs.org/glob-to-regexp/-/glob-to-regexp-0.4.1.tgz",
      "integrity": "sha512-lkX1HJXwyMcprw/5YUZc2s7DrpAiHB21/V+E1rHUrVNokkvB6bqMzT0VfV6/86ZNabt1k14YOIaT7nDvOX3Iiw=="
    },
    "node_modules/global-modules": {
      "version": "2.0.0",
      "resolved": "https://registry.npmjs.org/global-modules/-/global-modules-2.0.0.tgz",
      "integrity": "sha512-NGbfmJBp9x8IxyJSd1P+otYK8vonoJactOogrVfFRIAEY1ukil8RSKDz2Yo7wh1oihl51l/r6W4epkeKJHqL8A==",
      "dependencies": {
        "global-prefix": "^3.0.0"
      },
      "engines": {
        "node": ">=6"
      }
    },
    "node_modules/global-prefix": {
      "version": "3.0.0",
      "resolved": "https://registry.npmjs.org/global-prefix/-/global-prefix-3.0.0.tgz",
      "integrity": "sha512-awConJSVCHVGND6x3tmMaKcQvwXLhjdkmomy2W+Goaui8YPgYgXJZewhg3fWC+DlfqqQuWg8AwqjGTD2nAPVWg==",
      "dependencies": {
        "ini": "^1.3.5",
        "kind-of": "^6.0.2",
        "which": "^1.3.1"
      },
      "engines": {
        "node": ">=6"
      }
    },
    "node_modules/global-prefix/node_modules/which": {
      "version": "1.3.1",
      "resolved": "https://registry.npmjs.org/which/-/which-1.3.1.tgz",
      "integrity": "sha512-HxJdYWq1MTIQbJ3nw0cqssHoTNU267KlrDuGZ1WYlxDStUtKUhOaJmh112/TZmHxxUfuJqPXSOm7tDyas0OSIQ==",
      "dependencies": {
        "isexe": "^2.0.0"
      },
      "bin": {
        "which": "bin/which"
      }
    },
    "node_modules/globals": {
      "version": "11.12.0",
      "resolved": "https://registry.npmjs.org/globals/-/globals-11.12.0.tgz",
      "integrity": "sha512-WOBp/EEGUiIsJSp7wcv/y6MO+lV9UoncWqxuFfm8eBwzWNgyfBd6Gz+IeKQ9jCmyhoH99g15M3T+QaVHFjizVA==",
      "engines": {
        "node": ">=4"
      }
    },
    "node_modules/globalthis": {
      "version": "1.0.3",
      "resolved": "https://registry.npmjs.org/globalthis/-/globalthis-1.0.3.tgz",
      "integrity": "sha512-sFdI5LyBiNTHjRd7cGPWapiHWMOXKyuBNX/cWJ3NfzrZQVa8GI/8cofCl74AOVqq9W5kNmguTIzJ/1s2gyI9wA==",
      "dependencies": {
        "define-properties": "^1.1.3"
      },
      "engines": {
        "node": ">= 0.4"
      },
      "funding": {
        "url": "https://github.com/sponsors/ljharb"
      }
    },
    "node_modules/globby": {
      "version": "11.1.0",
      "resolved": "https://registry.npmjs.org/globby/-/globby-11.1.0.tgz",
      "integrity": "sha512-jhIXaOzy1sb8IyocaruWSn1TjmnBVs8Ayhcy83rmxNJ8q2uWKCAj3CnJY+KpGSXCueAPc0i05kVvVKtP1t9S3g==",
      "dependencies": {
        "array-union": "^2.1.0",
        "dir-glob": "^3.0.1",
        "fast-glob": "^3.2.9",
        "ignore": "^5.2.0",
        "merge2": "^1.4.1",
        "slash": "^3.0.0"
      },
      "engines": {
        "node": ">=10"
      },
      "funding": {
        "url": "https://github.com/sponsors/sindresorhus"
      }
    },
    "node_modules/gopd": {
      "version": "1.0.1",
      "resolved": "https://registry.npmjs.org/gopd/-/gopd-1.0.1.tgz",
      "integrity": "sha512-d65bNlIadxvpb/A2abVdlqKqV563juRnZ1Wtk6s1sIR8uNsXR70xqIzVqxVf1eTqDunwT2MkczEeaezCKTZhwA==",
      "dependencies": {
        "get-intrinsic": "^1.1.3"
      },
      "funding": {
        "url": "https://github.com/sponsors/ljharb"
      }
    },
    "node_modules/graceful-fs": {
      "version": "4.2.11",
      "resolved": "https://registry.npmjs.org/graceful-fs/-/graceful-fs-4.2.11.tgz",
      "integrity": "sha512-RbJ5/jmFcNNCcDV5o9eTnBLJ/HszWV0P73bc+Ff4nS/rJj+YaS6IGyiOL0VoBYX+l1Wrl3k63h/KrH+nhJ0XvQ=="
    },
    "node_modules/grapheme-splitter": {
      "version": "1.0.4",
      "resolved": "https://registry.npmjs.org/grapheme-splitter/-/grapheme-splitter-1.0.4.tgz",
      "integrity": "sha512-bzh50DW9kTPM00T8y4o8vQg89Di9oLJVLW/KaOGIXJWP/iqCN6WKYkbNOF04vFLJhwcpYUh9ydh/+5vpOqV4YQ=="
    },
    "node_modules/gzip-size": {
      "version": "6.0.0",
      "resolved": "https://registry.npmjs.org/gzip-size/-/gzip-size-6.0.0.tgz",
      "integrity": "sha512-ax7ZYomf6jqPTQ4+XCpUGyXKHk5WweS+e05MBO4/y3WJ5RkmPXNKvX+bx1behVILVwr6JSQvZAku021CHPXG3Q==",
      "dependencies": {
        "duplexer": "^0.1.2"
      },
      "engines": {
        "node": ">=10"
      },
      "funding": {
        "url": "https://github.com/sponsors/sindresorhus"
      }
    },
    "node_modules/handle-thing": {
      "version": "2.0.1",
      "resolved": "https://registry.npmjs.org/handle-thing/-/handle-thing-2.0.1.tgz",
      "integrity": "sha512-9Qn4yBxelxoh2Ow62nP+Ka/kMnOXRi8BXnRaUwezLNhqelnN49xKz4F/dPP8OYLxLxq6JDtZb2i9XznUQbNPTg=="
    },
    "node_modules/harmony-reflect": {
      "version": "1.6.2",
      "resolved": "https://registry.npmjs.org/harmony-reflect/-/harmony-reflect-1.6.2.tgz",
      "integrity": "sha512-HIp/n38R9kQjDEziXyDTuW3vvoxxyxjxFzXLrBr18uB47GnSt+G9D29fqrpM5ZkspMcPICud3XsBJQ4Y2URg8g=="
    },
    "node_modules/has": {
      "version": "1.0.3",
      "resolved": "https://registry.npmjs.org/has/-/has-1.0.3.tgz",
      "integrity": "sha512-f2dvO0VU6Oej7RkWJGrehjbzMAjFp5/VKPp5tTpWIV4JHHZK1/BxbFRtf/siA2SWTe09caDmVtYYzWEIbBS4zw==",
      "dependencies": {
        "function-bind": "^1.1.1"
      },
      "engines": {
        "node": ">= 0.4.0"
      }
    },
    "node_modules/has-bigints": {
      "version": "1.0.2",
      "resolved": "https://registry.npmjs.org/has-bigints/-/has-bigints-1.0.2.tgz",
      "integrity": "sha512-tSvCKtBr9lkF0Ex0aQiP9N+OpV4zi2r/Nee5VkRDbaqv35RLYMzbwQfFSZZH0kR+Rd6302UJZ2p/bJCEoR3VoQ==",
      "funding": {
        "url": "https://github.com/sponsors/ljharb"
      }
    },
    "node_modules/has-flag": {
      "version": "3.0.0",
      "resolved": "https://registry.npmjs.org/has-flag/-/has-flag-3.0.0.tgz",
      "integrity": "sha512-sKJf1+ceQBr4SMkvQnBDNDtf4TXpVhVGateu0t918bl30FnbE2m4vNLX+VWe/dpjlb+HugGYzW7uQXH98HPEYw==",
      "engines": {
        "node": ">=4"
      }
    },
    "node_modules/has-property-descriptors": {
      "version": "1.0.0",
      "resolved": "https://registry.npmjs.org/has-property-descriptors/-/has-property-descriptors-1.0.0.tgz",
      "integrity": "sha512-62DVLZGoiEBDHQyqG4w9xCuZ7eJEwNmJRWw2VY84Oedb7WFcA27fiEVe8oUQx9hAUJ4ekurquucTGwsyO1XGdQ==",
      "dependencies": {
        "get-intrinsic": "^1.1.1"
      },
      "funding": {
        "url": "https://github.com/sponsors/ljharb"
      }
    },
    "node_modules/has-proto": {
      "version": "1.0.1",
      "resolved": "https://registry.npmjs.org/has-proto/-/has-proto-1.0.1.tgz",
      "integrity": "sha512-7qE+iP+O+bgF9clE5+UoBFzE65mlBiVj3tKCrlNQ0Ogwm0BjpT/gK4SlLYDMybDh5I3TCTKnPPa0oMG7JDYrhg==",
      "engines": {
        "node": ">= 0.4"
      },
      "funding": {
        "url": "https://github.com/sponsors/ljharb"
      }
    },
    "node_modules/has-symbols": {
      "version": "1.0.3",
      "resolved": "https://registry.npmjs.org/has-symbols/-/has-symbols-1.0.3.tgz",
      "integrity": "sha512-l3LCuF6MgDNwTDKkdYGEihYjt5pRPbEg46rtlmnSPlUbgmB8LOIrKJbYYFBSbnPaJexMKtiPO8hmeRjRz2Td+A==",
      "engines": {
        "node": ">= 0.4"
      },
      "funding": {
        "url": "https://github.com/sponsors/ljharb"
      }
    },
    "node_modules/has-tostringtag": {
      "version": "1.0.0",
      "resolved": "https://registry.npmjs.org/has-tostringtag/-/has-tostringtag-1.0.0.tgz",
      "integrity": "sha512-kFjcSNhnlGV1kyoGk7OXKSawH5JOb/LzUc5w9B02hOTO0dfFRjbHQKvg1d6cf3HbeUmtU9VbbV3qzZ2Teh97WQ==",
      "dependencies": {
        "has-symbols": "^1.0.2"
      },
      "engines": {
        "node": ">= 0.4"
      },
      "funding": {
        "url": "https://github.com/sponsors/ljharb"
      }
    },
    "node_modules/he": {
      "version": "1.2.0",
      "resolved": "https://registry.npmjs.org/he/-/he-1.2.0.tgz",
      "integrity": "sha512-F/1DnUGPopORZi0ni+CvrCgHQ5FyEAHRLSApuYWMmrbSwoN2Mn/7k+Gl38gJnR7yyDZk6WLXwiGod1JOWNDKGw==",
      "bin": {
        "he": "bin/he"
      }
    },
    "node_modules/hoopy": {
      "version": "0.1.4",
      "resolved": "https://registry.npmjs.org/hoopy/-/hoopy-0.1.4.tgz",
      "integrity": "sha512-HRcs+2mr52W0K+x8RzcLzuPPmVIKMSv97RGHy0Ea9y/mpcaK+xTrjICA04KAHi4GRzxliNqNJEFYWHghy3rSfQ==",
      "engines": {
        "node": ">= 6.0.0"
      }
    },
    "node_modules/hpack.js": {
      "version": "2.1.6",
      "resolved": "https://registry.npmjs.org/hpack.js/-/hpack.js-2.1.6.tgz",
      "integrity": "sha512-zJxVehUdMGIKsRaNt7apO2Gqp0BdqW5yaiGHXXmbpvxgBYVZnAql+BJb4RO5ad2MgpbZKn5G6nMnegrH1FcNYQ==",
      "dependencies": {
        "inherits": "^2.0.1",
        "obuf": "^1.0.0",
        "readable-stream": "^2.0.1",
        "wbuf": "^1.1.0"
      }
    },
    "node_modules/hpack.js/node_modules/isarray": {
      "version": "1.0.0",
      "resolved": "https://registry.npmjs.org/isarray/-/isarray-1.0.0.tgz",
      "integrity": "sha512-VLghIWNM6ELQzo7zwmcg0NmTVyWKYjvIeM83yjp0wRDTmUnrM678fQbcKBo6n2CJEF0szoG//ytg+TKla89ALQ=="
    },
    "node_modules/hpack.js/node_modules/readable-stream": {
      "version": "2.3.8",
      "resolved": "https://registry.npmjs.org/readable-stream/-/readable-stream-2.3.8.tgz",
      "integrity": "sha512-8p0AUk4XODgIewSi0l8Epjs+EVnWiK7NoDIEGU0HhE7+ZyY8D1IMY7odu5lRrFXGg71L15KG8QrPmum45RTtdA==",
      "dependencies": {
        "core-util-is": "~1.0.0",
        "inherits": "~2.0.3",
        "isarray": "~1.0.0",
        "process-nextick-args": "~2.0.0",
        "safe-buffer": "~5.1.1",
        "string_decoder": "~1.1.1",
        "util-deprecate": "~1.0.1"
      }
    },
    "node_modules/hpack.js/node_modules/safe-buffer": {
      "version": "5.1.2",
      "resolved": "https://registry.npmjs.org/safe-buffer/-/safe-buffer-5.1.2.tgz",
      "integrity": "sha512-Gd2UZBJDkXlY7GbJxfsE8/nvKkUEU1G38c1siN6QP6a9PT9MmHB8GnpscSmMJSoF8LOIrt8ud/wPtojys4G6+g=="
    },
    "node_modules/hpack.js/node_modules/string_decoder": {
      "version": "1.1.1",
      "resolved": "https://registry.npmjs.org/string_decoder/-/string_decoder-1.1.1.tgz",
      "integrity": "sha512-n/ShnvDi6FHbbVfviro+WojiFzv+s8MPMHBczVePfUpDJLwoLT0ht1l4YwBCbi8pJAveEEdnkHyPyTP/mzRfwg==",
      "dependencies": {
        "safe-buffer": "~5.1.0"
      }
    },
    "node_modules/html-encoding-sniffer": {
      "version": "2.0.1",
      "resolved": "https://registry.npmjs.org/html-encoding-sniffer/-/html-encoding-sniffer-2.0.1.tgz",
      "integrity": "sha512-D5JbOMBIR/TVZkubHT+OyT2705QvogUW4IBn6nHd756OwieSF9aDYFj4dv6HHEVGYbHaLETa3WggZYWWMyy3ZQ==",
      "dependencies": {
        "whatwg-encoding": "^1.0.5"
      },
      "engines": {
        "node": ">=10"
      }
    },
    "node_modules/html-entities": {
      "version": "2.3.3",
      "resolved": "https://registry.npmjs.org/html-entities/-/html-entities-2.3.3.tgz",
      "integrity": "sha512-DV5Ln36z34NNTDgnz0EWGBLZENelNAtkiFA4kyNOG2tDI6Mz1uSWiq1wAKdyjnJwyDiDO7Fa2SO1CTxPXL8VxA=="
    },
    "node_modules/html-escaper": {
      "version": "2.0.2",
      "resolved": "https://registry.npmjs.org/html-escaper/-/html-escaper-2.0.2.tgz",
      "integrity": "sha512-H2iMtd0I4Mt5eYiapRdIDjp+XzelXQ0tFE4JS7YFwFevXXMmOp9myNrUvCg0D6ws8iqkRPBfKHgbwig1SmlLfg=="
    },
    "node_modules/html-minifier-terser": {
      "version": "6.1.0",
      "resolved": "https://registry.npmjs.org/html-minifier-terser/-/html-minifier-terser-6.1.0.tgz",
      "integrity": "sha512-YXxSlJBZTP7RS3tWnQw74ooKa6L9b9i9QYXY21eUEvhZ3u9XLfv6OnFsQq6RxkhHygsaUMvYsZRV5rU/OVNZxw==",
      "dependencies": {
        "camel-case": "^4.1.2",
        "clean-css": "^5.2.2",
        "commander": "^8.3.0",
        "he": "^1.2.0",
        "param-case": "^3.0.4",
        "relateurl": "^0.2.7",
        "terser": "^5.10.0"
      },
      "bin": {
        "html-minifier-terser": "cli.js"
      },
      "engines": {
        "node": ">=12"
      }
    },
    "node_modules/html-webpack-plugin": {
      "version": "5.5.0",
      "resolved": "https://registry.npmjs.org/html-webpack-plugin/-/html-webpack-plugin-5.5.0.tgz",
      "integrity": "sha512-sy88PC2cRTVxvETRgUHFrL4No3UxvcH8G1NepGhqaTT+GXN2kTamqasot0inS5hXeg1cMbFDt27zzo9p35lZVw==",
      "dependencies": {
        "@types/html-minifier-terser": "^6.0.0",
        "html-minifier-terser": "^6.0.2",
        "lodash": "^4.17.21",
        "pretty-error": "^4.0.0",
        "tapable": "^2.0.0"
      },
      "engines": {
        "node": ">=10.13.0"
      },
      "funding": {
        "type": "opencollective",
        "url": "https://opencollective.com/html-webpack-plugin"
      },
      "peerDependencies": {
        "webpack": "^5.20.0"
      }
    },
    "node_modules/htmlparser2": {
      "version": "6.1.0",
      "resolved": "https://registry.npmjs.org/htmlparser2/-/htmlparser2-6.1.0.tgz",
      "integrity": "sha512-gyyPk6rgonLFEDGoeRgQNaEUvdJ4ktTmmUh/h2t7s+M8oPpIPxgNACWa+6ESR57kXstwqPiCut0V8NRpcwgU7A==",
      "funding": [
        "https://github.com/fb55/htmlparser2?sponsor=1",
        {
          "type": "github",
          "url": "https://github.com/sponsors/fb55"
        }
      ],
      "dependencies": {
        "domelementtype": "^2.0.1",
        "domhandler": "^4.0.0",
        "domutils": "^2.5.2",
        "entities": "^2.0.0"
      }
    },
    "node_modules/http-deceiver": {
      "version": "1.2.7",
      "resolved": "https://registry.npmjs.org/http-deceiver/-/http-deceiver-1.2.7.tgz",
      "integrity": "sha512-LmpOGxTfbpgtGVxJrj5k7asXHCgNZp5nLfp+hWc8QQRqtb7fUy6kRY3BO1h9ddF6yIPYUARgxGOwB42DnxIaNw=="
    },
    "node_modules/http-errors": {
      "version": "2.0.0",
      "resolved": "https://registry.npmjs.org/http-errors/-/http-errors-2.0.0.tgz",
      "integrity": "sha512-FtwrG/euBzaEjYeRqOgly7G0qviiXoJWnvEH2Z1plBdXgbyjv34pHTSb9zoeHMyDy33+DWy5Wt9Wo+TURtOYSQ==",
      "dependencies": {
        "depd": "2.0.0",
        "inherits": "2.0.4",
        "setprototypeof": "1.2.0",
        "statuses": "2.0.1",
        "toidentifier": "1.0.1"
      },
      "engines": {
        "node": ">= 0.8"
      }
    },
    "node_modules/http-parser-js": {
      "version": "0.5.8",
      "resolved": "https://registry.npmjs.org/http-parser-js/-/http-parser-js-0.5.8.tgz",
      "integrity": "sha512-SGeBX54F94Wgu5RH3X5jsDtf4eHyRogWX1XGT3b4HuW3tQPM4AaBzoUji/4AAJNXCEOWZ5O0DgZmJw1947gD5Q=="
    },
    "node_modules/http-proxy": {
      "version": "1.18.1",
      "resolved": "https://registry.npmjs.org/http-proxy/-/http-proxy-1.18.1.tgz",
      "integrity": "sha512-7mz/721AbnJwIVbnaSv1Cz3Am0ZLT/UBwkC92VlxhXv/k/BBQfM2fXElQNC27BVGr0uwUpplYPQM9LnaBMR5NQ==",
      "dependencies": {
        "eventemitter3": "^4.0.0",
        "follow-redirects": "^1.0.0",
        "requires-port": "^1.0.0"
      },
      "engines": {
        "node": ">=8.0.0"
      }
    },
    "node_modules/http-proxy-agent": {
      "version": "4.0.1",
      "resolved": "https://registry.npmjs.org/http-proxy-agent/-/http-proxy-agent-4.0.1.tgz",
      "integrity": "sha512-k0zdNgqWTGA6aeIRVpvfVob4fL52dTfaehylg0Y4UvSySvOq/Y+BOyPrgpUrA7HylqvU8vIZGsRuXmspskV0Tg==",
      "dependencies": {
        "@tootallnate/once": "1",
        "agent-base": "6",
        "debug": "4"
      },
      "engines": {
        "node": ">= 6"
      }
    },
    "node_modules/http-proxy-middleware": {
      "version": "2.0.6",
      "resolved": "https://registry.npmjs.org/http-proxy-middleware/-/http-proxy-middleware-2.0.6.tgz",
      "integrity": "sha512-ya/UeJ6HVBYxrgYotAZo1KvPWlgB48kUJLDePFeneHsVujFaW5WNj2NgWCAE//B1Dl02BIfYlpNgBy8Kf8Rjmw==",
      "dependencies": {
        "@types/http-proxy": "^1.17.8",
        "http-proxy": "^1.18.1",
        "is-glob": "^4.0.1",
        "is-plain-obj": "^3.0.0",
        "micromatch": "^4.0.2"
      },
      "engines": {
        "node": ">=12.0.0"
      },
      "peerDependencies": {
        "@types/express": "^4.17.13"
      },
      "peerDependenciesMeta": {
        "@types/express": {
          "optional": true
        }
      }
    },
    "node_modules/https-proxy-agent": {
      "version": "5.0.1",
      "resolved": "https://registry.npmjs.org/https-proxy-agent/-/https-proxy-agent-5.0.1.tgz",
      "integrity": "sha512-dFcAjpTQFgoLMzC2VwU+C/CbS7uRL0lWmxDITmqm7C+7F0Odmj6s9l6alZc6AELXhrnggM2CeWSXHGOdX2YtwA==",
      "dependencies": {
        "agent-base": "6",
        "debug": "4"
      },
      "engines": {
        "node": ">= 6"
      }
    },
    "node_modules/human-signals": {
      "version": "2.1.0",
      "resolved": "https://registry.npmjs.org/human-signals/-/human-signals-2.1.0.tgz",
      "integrity": "sha512-B4FFZ6q/T2jhhksgkbEW3HBvWIfDW85snkQgawt07S7J5QXTk6BkNV+0yAeZrM5QpMAdYlocGoljn0sJ/WQkFw==",
      "engines": {
        "node": ">=10.17.0"
      }
    },
    "node_modules/iconv-lite": {
      "version": "0.6.3",
      "resolved": "https://registry.npmjs.org/iconv-lite/-/iconv-lite-0.6.3.tgz",
      "integrity": "sha512-4fCk79wshMdzMp2rH06qWrJE4iolqLhCUH+OiuIgU++RB0+94NlDL81atO7GX55uUKueo0txHNtvEyI6D7WdMw==",
      "dependencies": {
        "safer-buffer": ">= 2.1.2 < 3.0.0"
      },
      "engines": {
        "node": ">=0.10.0"
      }
    },
    "node_modules/icss-utils": {
      "version": "5.1.0",
      "resolved": "https://registry.npmjs.org/icss-utils/-/icss-utils-5.1.0.tgz",
      "integrity": "sha512-soFhflCVWLfRNOPU3iv5Z9VUdT44xFRbzjLsEzSr5AQmgqPMTHdU3PMT1Cf1ssx8fLNJDA1juftYl+PUcv3MqA==",
      "engines": {
        "node": "^10 || ^12 || >= 14"
      },
      "peerDependencies": {
        "postcss": "^8.1.0"
      }
    },
    "node_modules/idb": {
      "version": "7.1.1",
      "resolved": "https://registry.npmjs.org/idb/-/idb-7.1.1.tgz",
      "integrity": "sha512-gchesWBzyvGHRO9W8tzUWFDycow5gwjvFKfyV9FF32Y7F50yZMp7mP+T2mJIWFx49zicqyC4uefHM17o6xKIVQ=="
    },
    "node_modules/identity-obj-proxy": {
      "version": "3.0.0",
      "resolved": "https://registry.npmjs.org/identity-obj-proxy/-/identity-obj-proxy-3.0.0.tgz",
      "integrity": "sha512-00n6YnVHKrinT9t0d9+5yZC6UBNJANpYEQvL2LlX6Ab9lnmxzIRcEmTPuyGScvl1+jKuCICX1Z0Ab1pPKKdikA==",
      "dependencies": {
        "harmony-reflect": "^1.4.6"
      },
      "engines": {
        "node": ">=4"
      }
    },
    "node_modules/ignore": {
      "version": "5.2.4",
      "resolved": "https://registry.npmjs.org/ignore/-/ignore-5.2.4.tgz",
      "integrity": "sha512-MAb38BcSbH0eHNBxn7ql2NH/kX33OkB3lZ1BNdh7ENeRChHTYsTvWrMubiIAMNS2llXEEgZ1MUOBtXChP3kaFQ==",
      "engines": {
        "node": ">= 4"
      }
    },
    "node_modules/immer": {
      "version": "9.0.19",
      "resolved": "https://registry.npmjs.org/immer/-/immer-9.0.19.tgz",
      "integrity": "sha512-eY+Y0qcsB4TZKwgQzLaE/lqYMlKhv5J9dyd2RhhtGhNo2njPXDqU9XPfcNfa3MIDsdtZt5KlkIsirlo4dHsWdQ==",
      "funding": {
        "type": "opencollective",
        "url": "https://opencollective.com/immer"
      }
    },
    "node_modules/import-fresh": {
      "version": "3.3.0",
      "resolved": "https://registry.npmjs.org/import-fresh/-/import-fresh-3.3.0.tgz",
      "integrity": "sha512-veYYhQa+D1QBKznvhUHxb8faxlrwUnxseDAbAp457E0wLNio2bOSKnjYDhMj+YiAq61xrMGhQk9iXVk5FzgQMw==",
      "dependencies": {
        "parent-module": "^1.0.0",
        "resolve-from": "^4.0.0"
      },
      "engines": {
        "node": ">=6"
      },
      "funding": {
        "url": "https://github.com/sponsors/sindresorhus"
      }
    },
    "node_modules/import-fresh/node_modules/resolve-from": {
      "version": "4.0.0",
      "resolved": "https://registry.npmjs.org/resolve-from/-/resolve-from-4.0.0.tgz",
      "integrity": "sha512-pb/MYmXstAkysRFx8piNI1tGFNQIFA3vkE3Gq4EuA1dF6gHp/+vgZqsCGJapvy8N3Q+4o7FwvquPJcnZ7RYy4g==",
      "engines": {
        "node": ">=4"
      }
    },
    "node_modules/import-local": {
      "version": "3.1.0",
      "resolved": "https://registry.npmjs.org/import-local/-/import-local-3.1.0.tgz",
      "integrity": "sha512-ASB07uLtnDs1o6EHjKpX34BKYDSqnFerfTOJL2HvMqF70LnxpjkzDB8J44oT9pu4AMPkQwf8jl6szgvNd2tRIg==",
      "dependencies": {
        "pkg-dir": "^4.2.0",
        "resolve-cwd": "^3.0.0"
      },
      "bin": {
        "import-local-fixture": "fixtures/cli.js"
      },
      "engines": {
        "node": ">=8"
      },
      "funding": {
        "url": "https://github.com/sponsors/sindresorhus"
      }
    },
    "node_modules/imurmurhash": {
      "version": "0.1.4",
      "resolved": "https://registry.npmjs.org/imurmurhash/-/imurmurhash-0.1.4.tgz",
      "integrity": "sha512-JmXMZ6wuvDmLiHEml9ykzqO6lwFbof0GG4IkcGaENdCRDDmMVnny7s5HsIgHCbaq0w2MyPhDqkhTUgS2LU2PHA==",
      "engines": {
        "node": ">=0.8.19"
      }
    },
    "node_modules/inflight": {
      "version": "1.0.6",
      "resolved": "https://registry.npmjs.org/inflight/-/inflight-1.0.6.tgz",
      "integrity": "sha512-k92I/b08q4wvFscXCLvqfsHCrjrF7yiXsQuIVvVE7N82W3+aqpzuUdBbfhWcy/FZR3/4IgflMgKLOsvPDrGCJA==",
      "dependencies": {
        "once": "^1.3.0",
        "wrappy": "1"
      }
    },
    "node_modules/inherits": {
      "version": "2.0.4",
      "resolved": "https://registry.npmjs.org/inherits/-/inherits-2.0.4.tgz",
      "integrity": "sha512-k/vGaX4/Yla3WzyMCvTQOXYeIHvqOKtnqBduzTHpzpQZzAskKMhZ2K+EnBiSM9zGSoIFeMpXKxa4dYeZIQqewQ=="
    },
    "node_modules/ini": {
      "version": "1.3.8",
      "resolved": "https://registry.npmjs.org/ini/-/ini-1.3.8.tgz",
      "integrity": "sha512-JV/yugV2uzW5iMRSiZAyDtQd+nxtUnjeLt0acNdw98kKLrvuRVyB80tsREOE7yvGVgalhZ6RNXCmEHkUKBKxew=="
    },
    "node_modules/internal-slot": {
      "version": "1.0.5",
      "resolved": "https://registry.npmjs.org/internal-slot/-/internal-slot-1.0.5.tgz",
      "integrity": "sha512-Y+R5hJrzs52QCG2laLn4udYVnxsfny9CpOhNhUvk/SSSVyF6T27FzRbF0sroPidSu3X8oEAkOn2K804mjpt6UQ==",
      "dependencies": {
        "get-intrinsic": "^1.2.0",
        "has": "^1.0.3",
        "side-channel": "^1.0.4"
      },
      "engines": {
        "node": ">= 0.4"
      }
    },
    "node_modules/ipaddr.js": {
      "version": "2.0.1",
      "resolved": "https://registry.npmjs.org/ipaddr.js/-/ipaddr.js-2.0.1.tgz",
      "integrity": "sha512-1qTgH9NG+IIJ4yfKs2e6Pp1bZg8wbDbKHT21HrLIeYBTRLgMYKnMTPAuI3Lcs61nfx5h1xlXnbJtH1kX5/d/ng==",
      "engines": {
        "node": ">= 10"
      }
    },
    "node_modules/is-arguments": {
      "version": "1.1.1",
      "resolved": "https://registry.npmjs.org/is-arguments/-/is-arguments-1.1.1.tgz",
      "integrity": "sha512-8Q7EARjzEnKpt/PCD7e1cgUS0a6X8u5tdSiMqXhojOdoV9TsMsiO+9VLC5vAmO8N7/GmXn7yjR8qnA6bVAEzfA==",
      "dependencies": {
        "call-bind": "^1.0.2",
        "has-tostringtag": "^1.0.0"
      },
      "engines": {
        "node": ">= 0.4"
      },
      "funding": {
        "url": "https://github.com/sponsors/ljharb"
      }
    },
    "node_modules/is-array-buffer": {
      "version": "3.0.2",
      "resolved": "https://registry.npmjs.org/is-array-buffer/-/is-array-buffer-3.0.2.tgz",
      "integrity": "sha512-y+FyyR/w8vfIRq4eQcM1EYgSTnmHXPqaF+IgzgraytCFq5Xh8lllDVmAZolPJiZttZLeFSINPYMaEJ7/vWUa1w==",
      "dependencies": {
        "call-bind": "^1.0.2",
        "get-intrinsic": "^1.2.0",
        "is-typed-array": "^1.1.10"
      },
      "funding": {
        "url": "https://github.com/sponsors/ljharb"
      }
    },
    "node_modules/is-arrayish": {
      "version": "0.2.1",
      "resolved": "https://registry.npmjs.org/is-arrayish/-/is-arrayish-0.2.1.tgz",
      "integrity": "sha512-zz06S8t0ozoDXMG+ube26zeCTNXcKIPJZJi8hBrF4idCLms4CG9QtK7qBl1boi5ODzFpjswb5JPmHCbMpjaYzg=="
    },
    "node_modules/is-bigint": {
      "version": "1.0.4",
      "resolved": "https://registry.npmjs.org/is-bigint/-/is-bigint-1.0.4.tgz",
      "integrity": "sha512-zB9CruMamjym81i2JZ3UMn54PKGsQzsJeo6xvN3HJJ4CAsQNB6iRutp2To77OfCNuoxspsIhzaPoO1zyCEhFOg==",
      "dependencies": {
        "has-bigints": "^1.0.1"
      },
      "funding": {
        "url": "https://github.com/sponsors/ljharb"
      }
    },
    "node_modules/is-binary-path": {
      "version": "2.1.0",
      "resolved": "https://registry.npmjs.org/is-binary-path/-/is-binary-path-2.1.0.tgz",
      "integrity": "sha512-ZMERYes6pDydyuGidse7OsHxtbI7WVeUEozgR/g7rd0xUimYNlvZRE/K2MgZTjWy725IfelLeVcEM97mmtRGXw==",
      "dependencies": {
        "binary-extensions": "^2.0.0"
      },
      "engines": {
        "node": ">=8"
      }
    },
    "node_modules/is-boolean-object": {
      "version": "1.1.2",
      "resolved": "https://registry.npmjs.org/is-boolean-object/-/is-boolean-object-1.1.2.tgz",
      "integrity": "sha512-gDYaKHJmnj4aWxyj6YHyXVpdQawtVLHU5cb+eztPGczf6cjuTdwve5ZIEfgXqH4e57An1D1AKf8CZ3kYrQRqYA==",
      "dependencies": {
        "call-bind": "^1.0.2",
        "has-tostringtag": "^1.0.0"
      },
      "engines": {
        "node": ">= 0.4"
      },
      "funding": {
        "url": "https://github.com/sponsors/ljharb"
      }
    },
    "node_modules/is-callable": {
      "version": "1.2.7",
      "resolved": "https://registry.npmjs.org/is-callable/-/is-callable-1.2.7.tgz",
      "integrity": "sha512-1BC0BVFhS/p0qtw6enp8e+8OD0UrK0oFLztSjNzhcKA3WDuJxxAPXzPuPtKkjEY9UUoEWlX/8fgKeu2S8i9JTA==",
      "engines": {
        "node": ">= 0.4"
      },
      "funding": {
        "url": "https://github.com/sponsors/ljharb"
      }
    },
    "node_modules/is-core-module": {
      "version": "2.11.0",
      "resolved": "https://registry.npmjs.org/is-core-module/-/is-core-module-2.11.0.tgz",
      "integrity": "sha512-RRjxlvLDkD1YJwDbroBHMb+cukurkDWNyHx7D3oNB5x9rb5ogcksMC5wHCadcXoo67gVr/+3GFySh3134zi6rw==",
      "dependencies": {
        "has": "^1.0.3"
      },
      "funding": {
        "url": "https://github.com/sponsors/ljharb"
      }
    },
    "node_modules/is-date-object": {
      "version": "1.0.5",
      "resolved": "https://registry.npmjs.org/is-date-object/-/is-date-object-1.0.5.tgz",
      "integrity": "sha512-9YQaSxsAiSwcvS33MBk3wTCVnWK+HhF8VZR2jRxehM16QcVOdHqPn4VPHmRK4lSr38n9JriurInLcP90xsYNfQ==",
      "dependencies": {
        "has-tostringtag": "^1.0.0"
      },
      "engines": {
        "node": ">= 0.4"
      },
      "funding": {
        "url": "https://github.com/sponsors/ljharb"
      }
    },
    "node_modules/is-docker": {
      "version": "2.2.1",
      "resolved": "https://registry.npmjs.org/is-docker/-/is-docker-2.2.1.tgz",
      "integrity": "sha512-F+i2BKsFrH66iaUFc0woD8sLy8getkwTwtOBjvs56Cx4CgJDeKQeqfz8wAYiSb8JOprWhHH5p77PbmYCvvUuXQ==",
      "bin": {
        "is-docker": "cli.js"
      },
      "engines": {
        "node": ">=8"
      },
      "funding": {
        "url": "https://github.com/sponsors/sindresorhus"
      }
    },
    "node_modules/is-extglob": {
      "version": "2.1.1",
      "resolved": "https://registry.npmjs.org/is-extglob/-/is-extglob-2.1.1.tgz",
      "integrity": "sha512-SbKbANkN603Vi4jEZv49LeVJMn4yGwsbzZworEoyEiutsN3nJYdbO36zfhGJ6QEDpOZIFkDtnq5JRxmvl3jsoQ==",
      "engines": {
        "node": ">=0.10.0"
      }
    },
    "node_modules/is-fullwidth-code-point": {
      "version": "3.0.0",
      "resolved": "https://registry.npmjs.org/is-fullwidth-code-point/-/is-fullwidth-code-point-3.0.0.tgz",
      "integrity": "sha512-zymm5+u+sCsSWyD9qNaejV3DFvhCKclKdizYaJUuHA83RLjb7nSuGnddCHGv0hk+KY7BMAlsWeK4Ueg6EV6XQg==",
      "engines": {
        "node": ">=8"
      }
    },
    "node_modules/is-generator-fn": {
      "version": "2.1.0",
      "resolved": "https://registry.npmjs.org/is-generator-fn/-/is-generator-fn-2.1.0.tgz",
      "integrity": "sha512-cTIB4yPYL/Grw0EaSzASzg6bBy9gqCofvWN8okThAYIxKJZC+udlRAmGbM0XLeniEJSs8uEgHPGuHSe1XsOLSQ==",
      "engines": {
        "node": ">=6"
      }
    },
    "node_modules/is-glob": {
      "version": "4.0.3",
      "resolved": "https://registry.npmjs.org/is-glob/-/is-glob-4.0.3.tgz",
      "integrity": "sha512-xelSayHH36ZgE7ZWhli7pW34hNbNl8Ojv5KVmkJD4hBdD3th8Tfk9vYasLM+mXWOZhFkgZfxhLSnrwRr4elSSg==",
      "dependencies": {
        "is-extglob": "^2.1.1"
      },
      "engines": {
        "node": ">=0.10.0"
      }
    },
    "node_modules/is-map": {
      "version": "2.0.2",
      "resolved": "https://registry.npmjs.org/is-map/-/is-map-2.0.2.tgz",
      "integrity": "sha512-cOZFQQozTha1f4MxLFzlgKYPTyj26picdZTx82hbc/Xf4K/tZOOXSCkMvU4pKioRXGDLJRn0GM7Upe7kR721yg==",
      "funding": {
        "url": "https://github.com/sponsors/ljharb"
      }
    },
    "node_modules/is-module": {
      "version": "1.0.0",
      "resolved": "https://registry.npmjs.org/is-module/-/is-module-1.0.0.tgz",
      "integrity": "sha512-51ypPSPCoTEIN9dy5Oy+h4pShgJmPCygKfyRCISBI+JoWT/2oJvK8QPxmwv7b/p239jXrm9M1mlQbyKJ5A152g=="
    },
    "node_modules/is-negative-zero": {
      "version": "2.0.2",
      "resolved": "https://registry.npmjs.org/is-negative-zero/-/is-negative-zero-2.0.2.tgz",
      "integrity": "sha512-dqJvarLawXsFbNDeJW7zAz8ItJ9cd28YufuuFzh0G8pNHjJMnY08Dv7sYX2uF5UpQOwieAeOExEYAWWfu7ZZUA==",
      "engines": {
        "node": ">= 0.4"
      },
      "funding": {
        "url": "https://github.com/sponsors/ljharb"
      }
    },
    "node_modules/is-number": {
      "version": "7.0.0",
      "resolved": "https://registry.npmjs.org/is-number/-/is-number-7.0.0.tgz",
      "integrity": "sha512-41Cifkg6e8TylSpdtTpeLVMqvSBEVzTttHvERD741+pnZ8ANv0004MRL43QKPDlK9cGvNp6NZWZUBlbGXYxxng==",
      "engines": {
        "node": ">=0.12.0"
      }
    },
    "node_modules/is-number-object": {
      "version": "1.0.7",
      "resolved": "https://registry.npmjs.org/is-number-object/-/is-number-object-1.0.7.tgz",
      "integrity": "sha512-k1U0IRzLMo7ZlYIfzRu23Oh6MiIFasgpb9X76eqfFZAqwH44UI4KTBvBYIZ1dSL9ZzChTB9ShHfLkR4pdW5krQ==",
      "dependencies": {
        "has-tostringtag": "^1.0.0"
      },
      "engines": {
        "node": ">= 0.4"
      },
      "funding": {
        "url": "https://github.com/sponsors/ljharb"
      }
    },
    "node_modules/is-obj": {
      "version": "1.0.1",
      "resolved": "https://registry.npmjs.org/is-obj/-/is-obj-1.0.1.tgz",
      "integrity": "sha512-l4RyHgRqGN4Y3+9JHVrNqO+tN0rV5My76uW5/nuO4K1b6vw5G8d/cmFjP9tRfEsdhZNt0IFdZuK/c2Vr4Nb+Qg==",
      "engines": {
        "node": ">=0.10.0"
      }
    },
    "node_modules/is-path-inside": {
      "version": "3.0.3",
      "resolved": "https://registry.npmjs.org/is-path-inside/-/is-path-inside-3.0.3.tgz",
      "integrity": "sha512-Fd4gABb+ycGAmKou8eMftCupSir5lRxqf4aD/vd0cD2qc4HL07OjCeuHMr8Ro4CoMaeCKDB0/ECBOVWjTwUvPQ==",
      "engines": {
        "node": ">=8"
      }
    },
    "node_modules/is-plain-obj": {
      "version": "3.0.0",
      "resolved": "https://registry.npmjs.org/is-plain-obj/-/is-plain-obj-3.0.0.tgz",
      "integrity": "sha512-gwsOE28k+23GP1B6vFl1oVh/WOzmawBrKwo5Ev6wMKzPkaXaCDIQKzLnvsA42DRlbVTWorkgTKIviAKCWkfUwA==",
      "engines": {
        "node": ">=10"
      },
      "funding": {
        "url": "https://github.com/sponsors/sindresorhus"
      }
    },
    "node_modules/is-potential-custom-element-name": {
      "version": "1.0.1",
      "resolved": "https://registry.npmjs.org/is-potential-custom-element-name/-/is-potential-custom-element-name-1.0.1.tgz",
      "integrity": "sha512-bCYeRA2rVibKZd+s2625gGnGF/t7DSqDs4dP7CrLA1m7jKWz6pps0LpYLJN8Q64HtmPKJ1hrN3nzPNKFEKOUiQ=="
    },
    "node_modules/is-regex": {
      "version": "1.1.4",
      "resolved": "https://registry.npmjs.org/is-regex/-/is-regex-1.1.4.tgz",
      "integrity": "sha512-kvRdxDsxZjhzUX07ZnLydzS1TU/TJlTUHHY4YLL87e37oUA49DfkLqgy+VjFocowy29cKvcSiu+kIv728jTTVg==",
      "dependencies": {
        "call-bind": "^1.0.2",
        "has-tostringtag": "^1.0.0"
      },
      "engines": {
        "node": ">= 0.4"
      },
      "funding": {
        "url": "https://github.com/sponsors/ljharb"
      }
    },
    "node_modules/is-regexp": {
      "version": "1.0.0",
      "resolved": "https://registry.npmjs.org/is-regexp/-/is-regexp-1.0.0.tgz",
      "integrity": "sha512-7zjFAPO4/gwyQAAgRRmqeEeyIICSdmCqa3tsVHMdBzaXXRiqopZL4Cyghg/XulGWrtABTpbnYYzzIRffLkP4oA==",
      "engines": {
        "node": ">=0.10.0"
      }
    },
    "node_modules/is-root": {
      "version": "2.1.0",
      "resolved": "https://registry.npmjs.org/is-root/-/is-root-2.1.0.tgz",
      "integrity": "sha512-AGOriNp96vNBd3HtU+RzFEc75FfR5ymiYv8E553I71SCeXBiMsVDUtdio1OEFvrPyLIQ9tVR5RxXIFe5PUFjMg==",
      "engines": {
        "node": ">=6"
      }
    },
    "node_modules/is-set": {
      "version": "2.0.2",
      "resolved": "https://registry.npmjs.org/is-set/-/is-set-2.0.2.tgz",
      "integrity": "sha512-+2cnTEZeY5z/iXGbLhPrOAaK/Mau5k5eXq9j14CpRTftq0pAJu2MwVRSZhyZWBzx3o6X795Lz6Bpb6R0GKf37g==",
      "funding": {
        "url": "https://github.com/sponsors/ljharb"
      }
    },
    "node_modules/is-shared-array-buffer": {
      "version": "1.0.2",
      "resolved": "https://registry.npmjs.org/is-shared-array-buffer/-/is-shared-array-buffer-1.0.2.tgz",
      "integrity": "sha512-sqN2UDu1/0y6uvXyStCOzyhAjCSlHceFoMKJW8W9EU9cvic/QdsZ0kEU93HEy3IUEFZIiH/3w+AH/UQbPHNdhA==",
      "dependencies": {
        "call-bind": "^1.0.2"
      },
      "funding": {
        "url": "https://github.com/sponsors/ljharb"
      }
    },
    "node_modules/is-stream": {
      "version": "2.0.1",
      "resolved": "https://registry.npmjs.org/is-stream/-/is-stream-2.0.1.tgz",
      "integrity": "sha512-hFoiJiTl63nn+kstHGBtewWSKnQLpyb155KHheA1l39uvtO9nWIop1p3udqPcUd/xbF1VLMO4n7OI6p7RbngDg==",
      "engines": {
        "node": ">=8"
      },
      "funding": {
        "url": "https://github.com/sponsors/sindresorhus"
      }
    },
    "node_modules/is-string": {
      "version": "1.0.7",
      "resolved": "https://registry.npmjs.org/is-string/-/is-string-1.0.7.tgz",
      "integrity": "sha512-tE2UXzivje6ofPW7l23cjDOMa09gb7xlAqG6jG5ej6uPV32TlWP3NKPigtaGeHNu9fohccRYvIiZMfOOnOYUtg==",
      "dependencies": {
        "has-tostringtag": "^1.0.0"
      },
      "engines": {
        "node": ">= 0.4"
      },
      "funding": {
        "url": "https://github.com/sponsors/ljharb"
      }
    },
    "node_modules/is-symbol": {
      "version": "1.0.4",
      "resolved": "https://registry.npmjs.org/is-symbol/-/is-symbol-1.0.4.tgz",
      "integrity": "sha512-C/CPBqKWnvdcxqIARxyOh4v1UUEOCHpgDa0WYgpKDFMszcrPcffg5uhwSgPCLD2WWxmq6isisz87tzT01tuGhg==",
      "dependencies": {
        "has-symbols": "^1.0.2"
      },
      "engines": {
        "node": ">= 0.4"
      },
      "funding": {
        "url": "https://github.com/sponsors/ljharb"
      }
    },
    "node_modules/is-typed-array": {
      "version": "1.1.10",
      "resolved": "https://registry.npmjs.org/is-typed-array/-/is-typed-array-1.1.10.tgz",
      "integrity": "sha512-PJqgEHiWZvMpaFZ3uTc8kHPM4+4ADTlDniuQL7cU/UDA0Ql7F70yGfHph3cLNe+c9toaigv+DFzTJKhc2CtO6A==",
      "dependencies": {
        "available-typed-arrays": "^1.0.5",
        "call-bind": "^1.0.2",
        "for-each": "^0.3.3",
        "gopd": "^1.0.1",
        "has-tostringtag": "^1.0.0"
      },
      "engines": {
        "node": ">= 0.4"
      },
      "funding": {
        "url": "https://github.com/sponsors/ljharb"
      }
    },
    "node_modules/is-typedarray": {
      "version": "1.0.0",
      "resolved": "https://registry.npmjs.org/is-typedarray/-/is-typedarray-1.0.0.tgz",
      "integrity": "sha512-cyA56iCMHAh5CdzjJIa4aohJyeO1YbwLi3Jc35MmRU6poroFjIGZzUzupGiRPOjgHg9TLu43xbpwXk523fMxKA=="
    },
    "node_modules/is-weakmap": {
      "version": "2.0.1",
      "resolved": "https://registry.npmjs.org/is-weakmap/-/is-weakmap-2.0.1.tgz",
      "integrity": "sha512-NSBR4kH5oVj1Uwvv970ruUkCV7O1mzgVFO4/rev2cLRda9Tm9HrL70ZPut4rOHgY0FNrUu9BCbXA2sdQ+x0chA==",
      "funding": {
        "url": "https://github.com/sponsors/ljharb"
      }
    },
    "node_modules/is-weakref": {
      "version": "1.0.2",
      "resolved": "https://registry.npmjs.org/is-weakref/-/is-weakref-1.0.2.tgz",
      "integrity": "sha512-qctsuLZmIQ0+vSSMfoVvyFe2+GSEvnmZ2ezTup1SBse9+twCCeial6EEi3Nc2KFcf6+qz2FBPnjXsk8xhKSaPQ==",
      "dependencies": {
        "call-bind": "^1.0.2"
      },
      "funding": {
        "url": "https://github.com/sponsors/ljharb"
      }
    },
    "node_modules/is-weakset": {
      "version": "2.0.2",
      "resolved": "https://registry.npmjs.org/is-weakset/-/is-weakset-2.0.2.tgz",
      "integrity": "sha512-t2yVvttHkQktwnNNmBQ98AhENLdPUTDTE21uPqAQ0ARwQfGeQKRVS0NNurH7bTf7RrvcVn1OOge45CnBeHCSmg==",
      "dependencies": {
        "call-bind": "^1.0.2",
        "get-intrinsic": "^1.1.1"
      },
      "funding": {
        "url": "https://github.com/sponsors/ljharb"
      }
    },
    "node_modules/is-wsl": {
      "version": "2.2.0",
      "resolved": "https://registry.npmjs.org/is-wsl/-/is-wsl-2.2.0.tgz",
      "integrity": "sha512-fKzAra0rGJUUBwGBgNkHZuToZcn+TtXHpeCgmkMJMMYx1sQDYaCSyjJBSCa2nH1DGm7s3n1oBnohoVTBaN7Lww==",
      "dependencies": {
        "is-docker": "^2.0.0"
      },
      "engines": {
        "node": ">=8"
      }
    },
    "node_modules/isarray": {
      "version": "2.0.5",
      "resolved": "https://registry.npmjs.org/isarray/-/isarray-2.0.5.tgz",
      "integrity": "sha512-xHjhDr3cNBK0BzdUJSPXZntQUx/mwMS5Rw4A7lPJ90XGAO6ISP/ePDNuo0vhqOZU+UD5JoodwCAAoZQd3FeAKw=="
    },
    "node_modules/isexe": {
      "version": "2.0.0",
      "resolved": "https://registry.npmjs.org/isexe/-/isexe-2.0.0.tgz",
      "integrity": "sha512-RHxMLp9lnKHGHRng9QFhRCMbYAcVpn69smSGcq3f36xjgVVWThj4qqLbTLlq7Ssj8B+fIQ1EuCEGI2lKsyQeIw=="
    },
    "node_modules/istanbul-lib-coverage": {
      "version": "3.2.0",
      "resolved": "https://registry.npmjs.org/istanbul-lib-coverage/-/istanbul-lib-coverage-3.2.0.tgz",
      "integrity": "sha512-eOeJ5BHCmHYvQK7xt9GkdHuzuCGS1Y6g9Gvnx3Ym33fz/HpLRYxiS0wHNr+m/MBC8B647Xt608vCDEvhl9c6Mw==",
      "engines": {
        "node": ">=8"
      }
    },
    "node_modules/istanbul-lib-instrument": {
      "version": "5.2.1",
      "resolved": "https://registry.npmjs.org/istanbul-lib-instrument/-/istanbul-lib-instrument-5.2.1.tgz",
      "integrity": "sha512-pzqtp31nLv/XFOzXGuvhCb8qhjmTVo5vjVk19XE4CRlSWz0KoeJ3bw9XsA7nOp9YBf4qHjwBxkDzKcME/J29Yg==",
      "dependencies": {
        "@babel/core": "^7.12.3",
        "@babel/parser": "^7.14.7",
        "@istanbuljs/schema": "^0.1.2",
        "istanbul-lib-coverage": "^3.2.0",
        "semver": "^6.3.0"
      },
      "engines": {
        "node": ">=8"
      }
    },
    "node_modules/istanbul-lib-instrument/node_modules/semver": {
      "version": "6.3.0",
      "resolved": "https://registry.npmjs.org/semver/-/semver-6.3.0.tgz",
      "integrity": "sha512-b39TBaTSfV6yBrapU89p5fKekE2m/NwnDocOVruQFS1/veMgdzuPcnOM34M6CwxW8jH/lxEa5rBoDeUwu5HHTw==",
      "bin": {
        "semver": "bin/semver.js"
      }
    },
    "node_modules/istanbul-lib-report": {
      "version": "3.0.0",
      "resolved": "https://registry.npmjs.org/istanbul-lib-report/-/istanbul-lib-report-3.0.0.tgz",
      "integrity": "sha512-wcdi+uAKzfiGT2abPpKZ0hSU1rGQjUQnLvtY5MpQ7QCTahD3VODhcu4wcfY1YtkGaDD5yuydOLINXsfbus9ROw==",
      "dependencies": {
        "istanbul-lib-coverage": "^3.0.0",
        "make-dir": "^3.0.0",
        "supports-color": "^7.1.0"
      },
      "engines": {
        "node": ">=8"
      }
    },
    "node_modules/istanbul-lib-report/node_modules/has-flag": {
      "version": "4.0.0",
      "resolved": "https://registry.npmjs.org/has-flag/-/has-flag-4.0.0.tgz",
      "integrity": "sha512-EykJT/Q1KjTWctppgIAgfSO0tKVuZUjhgMr17kqTumMl6Afv3EISleU7qZUzoXDFTAHTDC4NOoG/ZxU3EvlMPQ==",
      "engines": {
        "node": ">=8"
      }
    },
    "node_modules/istanbul-lib-report/node_modules/supports-color": {
      "version": "7.2.0",
      "resolved": "https://registry.npmjs.org/supports-color/-/supports-color-7.2.0.tgz",
      "integrity": "sha512-qpCAvRl9stuOHveKsn7HncJRvv501qIacKzQlO/+Lwxc9+0q2wLyv4Dfvt80/DPn2pqOBsJdDiogXGR9+OvwRw==",
      "dependencies": {
        "has-flag": "^4.0.0"
      },
      "engines": {
        "node": ">=8"
      }
    },
    "node_modules/istanbul-lib-source-maps": {
      "version": "4.0.1",
      "resolved": "https://registry.npmjs.org/istanbul-lib-source-maps/-/istanbul-lib-source-maps-4.0.1.tgz",
      "integrity": "sha512-n3s8EwkdFIJCG3BPKBYvskgXGoy88ARzvegkitk60NxRdwltLOTaH7CUiMRXvwYorl0Q712iEjcWB+fK/MrWVw==",
      "dependencies": {
        "debug": "^4.1.1",
        "istanbul-lib-coverage": "^3.0.0",
        "source-map": "^0.6.1"
      },
      "engines": {
        "node": ">=10"
      }
    },
    "node_modules/istanbul-lib-source-maps/node_modules/source-map": {
      "version": "0.6.1",
      "resolved": "https://registry.npmjs.org/source-map/-/source-map-0.6.1.tgz",
      "integrity": "sha512-UjgapumWlbMhkBgzT7Ykc5YXUT46F0iKu8SGXq0bcwP5dz/h0Plj6enJqjz1Zbq2l5WaqYnrVbwWOWMyF3F47g==",
      "engines": {
        "node": ">=0.10.0"
      }
    },
    "node_modules/istanbul-reports": {
      "version": "3.1.5",
      "resolved": "https://registry.npmjs.org/istanbul-reports/-/istanbul-reports-3.1.5.tgz",
      "integrity": "sha512-nUsEMa9pBt/NOHqbcbeJEgqIlY/K7rVWUX6Lql2orY5e9roQOthbR3vtY4zzf2orPELg80fnxxk9zUyPlgwD1w==",
      "dependencies": {
        "html-escaper": "^2.0.0",
        "istanbul-lib-report": "^3.0.0"
      },
      "engines": {
        "node": ">=8"
      }
    },
    "node_modules/jake": {
      "version": "10.8.5",
      "resolved": "https://registry.npmjs.org/jake/-/jake-10.8.5.tgz",
      "integrity": "sha512-sVpxYeuAhWt0OTWITwT98oyV0GsXyMlXCF+3L1SuafBVUIr/uILGRB+NqwkzhgXKvoJpDIpQvqkUALgdmQsQxw==",
      "dependencies": {
        "async": "^3.2.3",
        "chalk": "^4.0.2",
        "filelist": "^1.0.1",
        "minimatch": "^3.0.4"
      },
      "bin": {
        "jake": "bin/cli.js"
      },
      "engines": {
        "node": ">=10"
      }
    },
    "node_modules/jake/node_modules/ansi-styles": {
      "version": "4.3.0",
      "resolved": "https://registry.npmjs.org/ansi-styles/-/ansi-styles-4.3.0.tgz",
      "integrity": "sha512-zbB9rCJAT1rbjiVDb2hqKFHNYLxgtk8NURxZ3IZwD3F6NtxbXZQCnnSi1Lkx+IDohdPlFp222wVALIheZJQSEg==",
      "dependencies": {
        "color-convert": "^2.0.1"
      },
      "engines": {
        "node": ">=8"
      },
      "funding": {
        "url": "https://github.com/chalk/ansi-styles?sponsor=1"
      }
    },
    "node_modules/jake/node_modules/chalk": {
      "version": "4.1.2",
      "resolved": "https://registry.npmjs.org/chalk/-/chalk-4.1.2.tgz",
      "integrity": "sha512-oKnbhFyRIXpUuez8iBMmyEa4nbj4IOQyuhc/wy9kY7/WVPcwIO9VA668Pu8RkO7+0G76SLROeyw9CpQ061i4mA==",
      "dependencies": {
        "ansi-styles": "^4.1.0",
        "supports-color": "^7.1.0"
      },
      "engines": {
        "node": ">=10"
      },
      "funding": {
        "url": "https://github.com/chalk/chalk?sponsor=1"
      }
    },
    "node_modules/jake/node_modules/color-convert": {
      "version": "2.0.1",
      "resolved": "https://registry.npmjs.org/color-convert/-/color-convert-2.0.1.tgz",
      "integrity": "sha512-RRECPsj7iu/xb5oKYcsFHSppFNnsj/52OVTRKb4zP5onXwVF3zVmmToNcOfGC+CRDpfK/U584fMg38ZHCaElKQ==",
      "dependencies": {
        "color-name": "~1.1.4"
      },
      "engines": {
        "node": ">=7.0.0"
      }
    },
    "node_modules/jake/node_modules/color-name": {
      "version": "1.1.4",
      "resolved": "https://registry.npmjs.org/color-name/-/color-name-1.1.4.tgz",
      "integrity": "sha512-dOy+3AuW3a2wNbZHIuMZpTcgjGuLU/uBL/ubcZF9OXbDo8ff4O8yVp5Bf0efS8uEoYo5q4Fx7dY9OgQGXgAsQA=="
    },
    "node_modules/jake/node_modules/has-flag": {
      "version": "4.0.0",
      "resolved": "https://registry.npmjs.org/has-flag/-/has-flag-4.0.0.tgz",
      "integrity": "sha512-EykJT/Q1KjTWctppgIAgfSO0tKVuZUjhgMr17kqTumMl6Afv3EISleU7qZUzoXDFTAHTDC4NOoG/ZxU3EvlMPQ==",
      "engines": {
        "node": ">=8"
      }
    },
    "node_modules/jake/node_modules/supports-color": {
      "version": "7.2.0",
      "resolved": "https://registry.npmjs.org/supports-color/-/supports-color-7.2.0.tgz",
      "integrity": "sha512-qpCAvRl9stuOHveKsn7HncJRvv501qIacKzQlO/+Lwxc9+0q2wLyv4Dfvt80/DPn2pqOBsJdDiogXGR9+OvwRw==",
      "dependencies": {
        "has-flag": "^4.0.0"
      },
      "engines": {
        "node": ">=8"
      }
    },
    "node_modules/jest": {
      "version": "27.5.1",
      "resolved": "https://registry.npmjs.org/jest/-/jest-27.5.1.tgz",
      "integrity": "sha512-Yn0mADZB89zTtjkPJEXwrac3LHudkQMR+Paqa8uxJHCBr9agxztUifWCyiYrjhMPBoUVBjyny0I7XH6ozDr7QQ==",
      "dependencies": {
        "@jest/core": "^27.5.1",
        "import-local": "^3.0.2",
        "jest-cli": "^27.5.1"
      },
      "bin": {
        "jest": "bin/jest.js"
      },
      "engines": {
        "node": "^10.13.0 || ^12.13.0 || ^14.15.0 || >=15.0.0"
      },
      "peerDependencies": {
        "node-notifier": "^8.0.1 || ^9.0.0 || ^10.0.0"
      },
      "peerDependenciesMeta": {
        "node-notifier": {
          "optional": true
        }
      }
    },
    "node_modules/jest-changed-files": {
      "version": "27.5.1",
      "resolved": "https://registry.npmjs.org/jest-changed-files/-/jest-changed-files-27.5.1.tgz",
      "integrity": "sha512-buBLMiByfWGCoMsLLzGUUSpAmIAGnbR2KJoMN10ziLhOLvP4e0SlypHnAel8iqQXTrcbmfEY9sSqae5sgUsTvw==",
      "dependencies": {
        "@jest/types": "^27.5.1",
        "execa": "^5.0.0",
        "throat": "^6.0.1"
      },
      "engines": {
        "node": "^10.13.0 || ^12.13.0 || ^14.15.0 || >=15.0.0"
      }
    },
    "node_modules/jest-circus": {
      "version": "27.5.1",
      "resolved": "https://registry.npmjs.org/jest-circus/-/jest-circus-27.5.1.tgz",
      "integrity": "sha512-D95R7x5UtlMA5iBYsOHFFbMD/GVA4R/Kdq15f7xYWUfWHBto9NYRsOvnSauTgdF+ogCpJ4tyKOXhUifxS65gdw==",
      "dependencies": {
        "@jest/environment": "^27.5.1",
        "@jest/test-result": "^27.5.1",
        "@jest/types": "^27.5.1",
        "@types/node": "*",
        "chalk": "^4.0.0",
        "co": "^4.6.0",
        "dedent": "^0.7.0",
        "expect": "^27.5.1",
        "is-generator-fn": "^2.0.0",
        "jest-each": "^27.5.1",
        "jest-matcher-utils": "^27.5.1",
        "jest-message-util": "^27.5.1",
        "jest-runtime": "^27.5.1",
        "jest-snapshot": "^27.5.1",
        "jest-util": "^27.5.1",
        "pretty-format": "^27.5.1",
        "slash": "^3.0.0",
        "stack-utils": "^2.0.3",
        "throat": "^6.0.1"
      },
      "engines": {
        "node": "^10.13.0 || ^12.13.0 || ^14.15.0 || >=15.0.0"
      }
    },
    "node_modules/jest-circus/node_modules/ansi-styles": {
      "version": "4.3.0",
      "resolved": "https://registry.npmjs.org/ansi-styles/-/ansi-styles-4.3.0.tgz",
      "integrity": "sha512-zbB9rCJAT1rbjiVDb2hqKFHNYLxgtk8NURxZ3IZwD3F6NtxbXZQCnnSi1Lkx+IDohdPlFp222wVALIheZJQSEg==",
      "dependencies": {
        "color-convert": "^2.0.1"
      },
      "engines": {
        "node": ">=8"
      },
      "funding": {
        "url": "https://github.com/chalk/ansi-styles?sponsor=1"
      }
    },
    "node_modules/jest-circus/node_modules/chalk": {
      "version": "4.1.2",
      "resolved": "https://registry.npmjs.org/chalk/-/chalk-4.1.2.tgz",
      "integrity": "sha512-oKnbhFyRIXpUuez8iBMmyEa4nbj4IOQyuhc/wy9kY7/WVPcwIO9VA668Pu8RkO7+0G76SLROeyw9CpQ061i4mA==",
      "dependencies": {
        "ansi-styles": "^4.1.0",
        "supports-color": "^7.1.0"
      },
      "engines": {
        "node": ">=10"
      },
      "funding": {
        "url": "https://github.com/chalk/chalk?sponsor=1"
      }
    },
    "node_modules/jest-circus/node_modules/color-convert": {
      "version": "2.0.1",
      "resolved": "https://registry.npmjs.org/color-convert/-/color-convert-2.0.1.tgz",
      "integrity": "sha512-RRECPsj7iu/xb5oKYcsFHSppFNnsj/52OVTRKb4zP5onXwVF3zVmmToNcOfGC+CRDpfK/U584fMg38ZHCaElKQ==",
      "dependencies": {
        "color-name": "~1.1.4"
      },
      "engines": {
        "node": ">=7.0.0"
      }
    },
    "node_modules/jest-circus/node_modules/color-name": {
      "version": "1.1.4",
      "resolved": "https://registry.npmjs.org/color-name/-/color-name-1.1.4.tgz",
      "integrity": "sha512-dOy+3AuW3a2wNbZHIuMZpTcgjGuLU/uBL/ubcZF9OXbDo8ff4O8yVp5Bf0efS8uEoYo5q4Fx7dY9OgQGXgAsQA=="
    },
    "node_modules/jest-circus/node_modules/has-flag": {
      "version": "4.0.0",
      "resolved": "https://registry.npmjs.org/has-flag/-/has-flag-4.0.0.tgz",
      "integrity": "sha512-EykJT/Q1KjTWctppgIAgfSO0tKVuZUjhgMr17kqTumMl6Afv3EISleU7qZUzoXDFTAHTDC4NOoG/ZxU3EvlMPQ==",
      "engines": {
        "node": ">=8"
      }
    },
    "node_modules/jest-circus/node_modules/supports-color": {
      "version": "7.2.0",
      "resolved": "https://registry.npmjs.org/supports-color/-/supports-color-7.2.0.tgz",
      "integrity": "sha512-qpCAvRl9stuOHveKsn7HncJRvv501qIacKzQlO/+Lwxc9+0q2wLyv4Dfvt80/DPn2pqOBsJdDiogXGR9+OvwRw==",
      "dependencies": {
        "has-flag": "^4.0.0"
      },
      "engines": {
        "node": ">=8"
      }
    },
    "node_modules/jest-cli": {
      "version": "27.5.1",
      "resolved": "https://registry.npmjs.org/jest-cli/-/jest-cli-27.5.1.tgz",
      "integrity": "sha512-Hc6HOOwYq4/74/c62dEE3r5elx8wjYqxY0r0G/nFrLDPMFRu6RA/u8qINOIkvhxG7mMQ5EJsOGfRpI8L6eFUVw==",
      "dependencies": {
        "@jest/core": "^27.5.1",
        "@jest/test-result": "^27.5.1",
        "@jest/types": "^27.5.1",
        "chalk": "^4.0.0",
        "exit": "^0.1.2",
        "graceful-fs": "^4.2.9",
        "import-local": "^3.0.2",
        "jest-config": "^27.5.1",
        "jest-util": "^27.5.1",
        "jest-validate": "^27.5.1",
        "prompts": "^2.0.1",
        "yargs": "^16.2.0"
      },
      "bin": {
        "jest": "bin/jest.js"
      },
      "engines": {
        "node": "^10.13.0 || ^12.13.0 || ^14.15.0 || >=15.0.0"
      },
      "peerDependencies": {
        "node-notifier": "^8.0.1 || ^9.0.0 || ^10.0.0"
      },
      "peerDependenciesMeta": {
        "node-notifier": {
          "optional": true
        }
      }
    },
    "node_modules/jest-cli/node_modules/ansi-styles": {
      "version": "4.3.0",
      "resolved": "https://registry.npmjs.org/ansi-styles/-/ansi-styles-4.3.0.tgz",
      "integrity": "sha512-zbB9rCJAT1rbjiVDb2hqKFHNYLxgtk8NURxZ3IZwD3F6NtxbXZQCnnSi1Lkx+IDohdPlFp222wVALIheZJQSEg==",
      "dependencies": {
        "color-convert": "^2.0.1"
      },
      "engines": {
        "node": ">=8"
      },
      "funding": {
        "url": "https://github.com/chalk/ansi-styles?sponsor=1"
      }
    },
    "node_modules/jest-cli/node_modules/chalk": {
      "version": "4.1.2",
      "resolved": "https://registry.npmjs.org/chalk/-/chalk-4.1.2.tgz",
      "integrity": "sha512-oKnbhFyRIXpUuez8iBMmyEa4nbj4IOQyuhc/wy9kY7/WVPcwIO9VA668Pu8RkO7+0G76SLROeyw9CpQ061i4mA==",
      "dependencies": {
        "ansi-styles": "^4.1.0",
        "supports-color": "^7.1.0"
      },
      "engines": {
        "node": ">=10"
      },
      "funding": {
        "url": "https://github.com/chalk/chalk?sponsor=1"
      }
    },
    "node_modules/jest-cli/node_modules/color-convert": {
      "version": "2.0.1",
      "resolved": "https://registry.npmjs.org/color-convert/-/color-convert-2.0.1.tgz",
      "integrity": "sha512-RRECPsj7iu/xb5oKYcsFHSppFNnsj/52OVTRKb4zP5onXwVF3zVmmToNcOfGC+CRDpfK/U584fMg38ZHCaElKQ==",
      "dependencies": {
        "color-name": "~1.1.4"
      },
      "engines": {
        "node": ">=7.0.0"
      }
    },
    "node_modules/jest-cli/node_modules/color-name": {
      "version": "1.1.4",
      "resolved": "https://registry.npmjs.org/color-name/-/color-name-1.1.4.tgz",
      "integrity": "sha512-dOy+3AuW3a2wNbZHIuMZpTcgjGuLU/uBL/ubcZF9OXbDo8ff4O8yVp5Bf0efS8uEoYo5q4Fx7dY9OgQGXgAsQA=="
    },
    "node_modules/jest-cli/node_modules/has-flag": {
      "version": "4.0.0",
      "resolved": "https://registry.npmjs.org/has-flag/-/has-flag-4.0.0.tgz",
      "integrity": "sha512-EykJT/Q1KjTWctppgIAgfSO0tKVuZUjhgMr17kqTumMl6Afv3EISleU7qZUzoXDFTAHTDC4NOoG/ZxU3EvlMPQ==",
      "engines": {
        "node": ">=8"
      }
    },
    "node_modules/jest-cli/node_modules/supports-color": {
      "version": "7.2.0",
      "resolved": "https://registry.npmjs.org/supports-color/-/supports-color-7.2.0.tgz",
      "integrity": "sha512-qpCAvRl9stuOHveKsn7HncJRvv501qIacKzQlO/+Lwxc9+0q2wLyv4Dfvt80/DPn2pqOBsJdDiogXGR9+OvwRw==",
      "dependencies": {
        "has-flag": "^4.0.0"
      },
      "engines": {
        "node": ">=8"
      }
    },
    "node_modules/jest-config": {
      "version": "27.5.1",
      "resolved": "https://registry.npmjs.org/jest-config/-/jest-config-27.5.1.tgz",
      "integrity": "sha512-5sAsjm6tGdsVbW9ahcChPAFCk4IlkQUknH5AvKjuLTSlcO/wCZKyFdn7Rg0EkC+OGgWODEy2hDpWB1PgzH0JNA==",
      "dependencies": {
        "@babel/core": "^7.8.0",
        "@jest/test-sequencer": "^27.5.1",
        "@jest/types": "^27.5.1",
        "babel-jest": "^27.5.1",
        "chalk": "^4.0.0",
        "ci-info": "^3.2.0",
        "deepmerge": "^4.2.2",
        "glob": "^7.1.1",
        "graceful-fs": "^4.2.9",
        "jest-circus": "^27.5.1",
        "jest-environment-jsdom": "^27.5.1",
        "jest-environment-node": "^27.5.1",
        "jest-get-type": "^27.5.1",
        "jest-jasmine2": "^27.5.1",
        "jest-regex-util": "^27.5.1",
        "jest-resolve": "^27.5.1",
        "jest-runner": "^27.5.1",
        "jest-util": "^27.5.1",
        "jest-validate": "^27.5.1",
        "micromatch": "^4.0.4",
        "parse-json": "^5.2.0",
        "pretty-format": "^27.5.1",
        "slash": "^3.0.0",
        "strip-json-comments": "^3.1.1"
      },
      "engines": {
        "node": "^10.13.0 || ^12.13.0 || ^14.15.0 || >=15.0.0"
      },
      "peerDependencies": {
        "ts-node": ">=9.0.0"
      },
      "peerDependenciesMeta": {
        "ts-node": {
          "optional": true
        }
      }
    },
    "node_modules/jest-config/node_modules/ansi-styles": {
      "version": "4.3.0",
      "resolved": "https://registry.npmjs.org/ansi-styles/-/ansi-styles-4.3.0.tgz",
      "integrity": "sha512-zbB9rCJAT1rbjiVDb2hqKFHNYLxgtk8NURxZ3IZwD3F6NtxbXZQCnnSi1Lkx+IDohdPlFp222wVALIheZJQSEg==",
      "dependencies": {
        "color-convert": "^2.0.1"
      },
      "engines": {
        "node": ">=8"
      },
      "funding": {
        "url": "https://github.com/chalk/ansi-styles?sponsor=1"
      }
    },
    "node_modules/jest-config/node_modules/chalk": {
      "version": "4.1.2",
      "resolved": "https://registry.npmjs.org/chalk/-/chalk-4.1.2.tgz",
      "integrity": "sha512-oKnbhFyRIXpUuez8iBMmyEa4nbj4IOQyuhc/wy9kY7/WVPcwIO9VA668Pu8RkO7+0G76SLROeyw9CpQ061i4mA==",
      "dependencies": {
        "ansi-styles": "^4.1.0",
        "supports-color": "^7.1.0"
      },
      "engines": {
        "node": ">=10"
      },
      "funding": {
        "url": "https://github.com/chalk/chalk?sponsor=1"
      }
    },
    "node_modules/jest-config/node_modules/color-convert": {
      "version": "2.0.1",
      "resolved": "https://registry.npmjs.org/color-convert/-/color-convert-2.0.1.tgz",
      "integrity": "sha512-RRECPsj7iu/xb5oKYcsFHSppFNnsj/52OVTRKb4zP5onXwVF3zVmmToNcOfGC+CRDpfK/U584fMg38ZHCaElKQ==",
      "dependencies": {
        "color-name": "~1.1.4"
      },
      "engines": {
        "node": ">=7.0.0"
      }
    },
    "node_modules/jest-config/node_modules/color-name": {
      "version": "1.1.4",
      "resolved": "https://registry.npmjs.org/color-name/-/color-name-1.1.4.tgz",
      "integrity": "sha512-dOy+3AuW3a2wNbZHIuMZpTcgjGuLU/uBL/ubcZF9OXbDo8ff4O8yVp5Bf0efS8uEoYo5q4Fx7dY9OgQGXgAsQA=="
    },
    "node_modules/jest-config/node_modules/has-flag": {
      "version": "4.0.0",
      "resolved": "https://registry.npmjs.org/has-flag/-/has-flag-4.0.0.tgz",
      "integrity": "sha512-EykJT/Q1KjTWctppgIAgfSO0tKVuZUjhgMr17kqTumMl6Afv3EISleU7qZUzoXDFTAHTDC4NOoG/ZxU3EvlMPQ==",
      "engines": {
        "node": ">=8"
      }
    },
    "node_modules/jest-config/node_modules/supports-color": {
      "version": "7.2.0",
      "resolved": "https://registry.npmjs.org/supports-color/-/supports-color-7.2.0.tgz",
      "integrity": "sha512-qpCAvRl9stuOHveKsn7HncJRvv501qIacKzQlO/+Lwxc9+0q2wLyv4Dfvt80/DPn2pqOBsJdDiogXGR9+OvwRw==",
      "dependencies": {
        "has-flag": "^4.0.0"
      },
      "engines": {
        "node": ">=8"
      }
    },
    "node_modules/jest-diff": {
      "version": "27.5.1",
      "resolved": "https://registry.npmjs.org/jest-diff/-/jest-diff-27.5.1.tgz",
      "integrity": "sha512-m0NvkX55LDt9T4mctTEgnZk3fmEg3NRYutvMPWM/0iPnkFj2wIeF45O1718cMSOFO1vINkqmxqD8vE37uTEbqw==",
      "dependencies": {
        "chalk": "^4.0.0",
        "diff-sequences": "^27.5.1",
        "jest-get-type": "^27.5.1",
        "pretty-format": "^27.5.1"
      },
      "engines": {
        "node": "^10.13.0 || ^12.13.0 || ^14.15.0 || >=15.0.0"
      }
    },
    "node_modules/jest-diff/node_modules/ansi-styles": {
      "version": "4.3.0",
      "resolved": "https://registry.npmjs.org/ansi-styles/-/ansi-styles-4.3.0.tgz",
      "integrity": "sha512-zbB9rCJAT1rbjiVDb2hqKFHNYLxgtk8NURxZ3IZwD3F6NtxbXZQCnnSi1Lkx+IDohdPlFp222wVALIheZJQSEg==",
      "dependencies": {
        "color-convert": "^2.0.1"
      },
      "engines": {
        "node": ">=8"
      },
      "funding": {
        "url": "https://github.com/chalk/ansi-styles?sponsor=1"
      }
    },
    "node_modules/jest-diff/node_modules/chalk": {
      "version": "4.1.2",
      "resolved": "https://registry.npmjs.org/chalk/-/chalk-4.1.2.tgz",
      "integrity": "sha512-oKnbhFyRIXpUuez8iBMmyEa4nbj4IOQyuhc/wy9kY7/WVPcwIO9VA668Pu8RkO7+0G76SLROeyw9CpQ061i4mA==",
      "dependencies": {
        "ansi-styles": "^4.1.0",
        "supports-color": "^7.1.0"
      },
      "engines": {
        "node": ">=10"
      },
      "funding": {
        "url": "https://github.com/chalk/chalk?sponsor=1"
      }
    },
    "node_modules/jest-diff/node_modules/color-convert": {
      "version": "2.0.1",
      "resolved": "https://registry.npmjs.org/color-convert/-/color-convert-2.0.1.tgz",
      "integrity": "sha512-RRECPsj7iu/xb5oKYcsFHSppFNnsj/52OVTRKb4zP5onXwVF3zVmmToNcOfGC+CRDpfK/U584fMg38ZHCaElKQ==",
      "dependencies": {
        "color-name": "~1.1.4"
      },
      "engines": {
        "node": ">=7.0.0"
      }
    },
    "node_modules/jest-diff/node_modules/color-name": {
      "version": "1.1.4",
      "resolved": "https://registry.npmjs.org/color-name/-/color-name-1.1.4.tgz",
      "integrity": "sha512-dOy+3AuW3a2wNbZHIuMZpTcgjGuLU/uBL/ubcZF9OXbDo8ff4O8yVp5Bf0efS8uEoYo5q4Fx7dY9OgQGXgAsQA=="
    },
    "node_modules/jest-diff/node_modules/has-flag": {
      "version": "4.0.0",
      "resolved": "https://registry.npmjs.org/has-flag/-/has-flag-4.0.0.tgz",
      "integrity": "sha512-EykJT/Q1KjTWctppgIAgfSO0tKVuZUjhgMr17kqTumMl6Afv3EISleU7qZUzoXDFTAHTDC4NOoG/ZxU3EvlMPQ==",
      "engines": {
        "node": ">=8"
      }
    },
    "node_modules/jest-diff/node_modules/supports-color": {
      "version": "7.2.0",
      "resolved": "https://registry.npmjs.org/supports-color/-/supports-color-7.2.0.tgz",
      "integrity": "sha512-qpCAvRl9stuOHveKsn7HncJRvv501qIacKzQlO/+Lwxc9+0q2wLyv4Dfvt80/DPn2pqOBsJdDiogXGR9+OvwRw==",
      "dependencies": {
        "has-flag": "^4.0.0"
      },
      "engines": {
        "node": ">=8"
      }
    },
    "node_modules/jest-docblock": {
      "version": "27.5.1",
      "resolved": "https://registry.npmjs.org/jest-docblock/-/jest-docblock-27.5.1.tgz",
      "integrity": "sha512-rl7hlABeTsRYxKiUfpHrQrG4e2obOiTQWfMEH3PxPjOtdsfLQO4ReWSZaQ7DETm4xu07rl4q/h4zcKXyU0/OzQ==",
      "dependencies": {
        "detect-newline": "^3.0.0"
      },
      "engines": {
        "node": "^10.13.0 || ^12.13.0 || ^14.15.0 || >=15.0.0"
      }
    },
    "node_modules/jest-each": {
      "version": "27.5.1",
      "resolved": "https://registry.npmjs.org/jest-each/-/jest-each-27.5.1.tgz",
      "integrity": "sha512-1Ff6p+FbhT/bXQnEouYy00bkNSY7OUpfIcmdl8vZ31A1UUaurOLPA8a8BbJOF2RDUElwJhmeaV7LnagI+5UwNQ==",
      "dependencies": {
        "@jest/types": "^27.5.1",
        "chalk": "^4.0.0",
        "jest-get-type": "^27.5.1",
        "jest-util": "^27.5.1",
        "pretty-format": "^27.5.1"
      },
      "engines": {
        "node": "^10.13.0 || ^12.13.0 || ^14.15.0 || >=15.0.0"
      }
    },
    "node_modules/jest-each/node_modules/ansi-styles": {
      "version": "4.3.0",
      "resolved": "https://registry.npmjs.org/ansi-styles/-/ansi-styles-4.3.0.tgz",
      "integrity": "sha512-zbB9rCJAT1rbjiVDb2hqKFHNYLxgtk8NURxZ3IZwD3F6NtxbXZQCnnSi1Lkx+IDohdPlFp222wVALIheZJQSEg==",
      "dependencies": {
        "color-convert": "^2.0.1"
      },
      "engines": {
        "node": ">=8"
      },
      "funding": {
        "url": "https://github.com/chalk/ansi-styles?sponsor=1"
      }
    },
    "node_modules/jest-each/node_modules/chalk": {
      "version": "4.1.2",
      "resolved": "https://registry.npmjs.org/chalk/-/chalk-4.1.2.tgz",
      "integrity": "sha512-oKnbhFyRIXpUuez8iBMmyEa4nbj4IOQyuhc/wy9kY7/WVPcwIO9VA668Pu8RkO7+0G76SLROeyw9CpQ061i4mA==",
      "dependencies": {
        "ansi-styles": "^4.1.0",
        "supports-color": "^7.1.0"
      },
      "engines": {
        "node": ">=10"
      },
      "funding": {
        "url": "https://github.com/chalk/chalk?sponsor=1"
      }
    },
    "node_modules/jest-each/node_modules/color-convert": {
      "version": "2.0.1",
      "resolved": "https://registry.npmjs.org/color-convert/-/color-convert-2.0.1.tgz",
      "integrity": "sha512-RRECPsj7iu/xb5oKYcsFHSppFNnsj/52OVTRKb4zP5onXwVF3zVmmToNcOfGC+CRDpfK/U584fMg38ZHCaElKQ==",
      "dependencies": {
        "color-name": "~1.1.4"
      },
      "engines": {
        "node": ">=7.0.0"
      }
    },
    "node_modules/jest-each/node_modules/color-name": {
      "version": "1.1.4",
      "resolved": "https://registry.npmjs.org/color-name/-/color-name-1.1.4.tgz",
      "integrity": "sha512-dOy+3AuW3a2wNbZHIuMZpTcgjGuLU/uBL/ubcZF9OXbDo8ff4O8yVp5Bf0efS8uEoYo5q4Fx7dY9OgQGXgAsQA=="
    },
    "node_modules/jest-each/node_modules/has-flag": {
      "version": "4.0.0",
      "resolved": "https://registry.npmjs.org/has-flag/-/has-flag-4.0.0.tgz",
      "integrity": "sha512-EykJT/Q1KjTWctppgIAgfSO0tKVuZUjhgMr17kqTumMl6Afv3EISleU7qZUzoXDFTAHTDC4NOoG/ZxU3EvlMPQ==",
      "engines": {
        "node": ">=8"
      }
    },
    "node_modules/jest-each/node_modules/supports-color": {
      "version": "7.2.0",
      "resolved": "https://registry.npmjs.org/supports-color/-/supports-color-7.2.0.tgz",
      "integrity": "sha512-qpCAvRl9stuOHveKsn7HncJRvv501qIacKzQlO/+Lwxc9+0q2wLyv4Dfvt80/DPn2pqOBsJdDiogXGR9+OvwRw==",
      "dependencies": {
        "has-flag": "^4.0.0"
      },
      "engines": {
        "node": ">=8"
      }
    },
    "node_modules/jest-environment-jsdom": {
      "version": "27.5.1",
      "resolved": "https://registry.npmjs.org/jest-environment-jsdom/-/jest-environment-jsdom-27.5.1.tgz",
      "integrity": "sha512-TFBvkTC1Hnnnrka/fUb56atfDtJ9VMZ94JkjTbggl1PEpwrYtUBKMezB3inLmWqQsXYLcMwNoDQwoBTAvFfsfw==",
      "dependencies": {
        "@jest/environment": "^27.5.1",
        "@jest/fake-timers": "^27.5.1",
        "@jest/types": "^27.5.1",
        "@types/node": "*",
        "jest-mock": "^27.5.1",
        "jest-util": "^27.5.1",
        "jsdom": "^16.6.0"
      },
      "engines": {
        "node": "^10.13.0 || ^12.13.0 || ^14.15.0 || >=15.0.0"
      }
    },
    "node_modules/jest-environment-node": {
      "version": "27.5.1",
      "resolved": "https://registry.npmjs.org/jest-environment-node/-/jest-environment-node-27.5.1.tgz",
      "integrity": "sha512-Jt4ZUnxdOsTGwSRAfKEnE6BcwsSPNOijjwifq5sDFSA2kesnXTvNqKHYgM0hDq3549Uf/KzdXNYn4wMZJPlFLw==",
      "dependencies": {
        "@jest/environment": "^27.5.1",
        "@jest/fake-timers": "^27.5.1",
        "@jest/types": "^27.5.1",
        "@types/node": "*",
        "jest-mock": "^27.5.1",
        "jest-util": "^27.5.1"
      },
      "engines": {
        "node": "^10.13.0 || ^12.13.0 || ^14.15.0 || >=15.0.0"
      }
    },
    "node_modules/jest-get-type": {
      "version": "27.5.1",
      "resolved": "https://registry.npmjs.org/jest-get-type/-/jest-get-type-27.5.1.tgz",
      "integrity": "sha512-2KY95ksYSaK7DMBWQn6dQz3kqAf3BB64y2udeG+hv4KfSOb9qwcYQstTJc1KCbsix+wLZWZYN8t7nwX3GOBLRw==",
      "engines": {
        "node": "^10.13.0 || ^12.13.0 || ^14.15.0 || >=15.0.0"
      }
    },
    "node_modules/jest-haste-map": {
      "version": "27.5.1",
      "resolved": "https://registry.npmjs.org/jest-haste-map/-/jest-haste-map-27.5.1.tgz",
      "integrity": "sha512-7GgkZ4Fw4NFbMSDSpZwXeBiIbx+t/46nJ2QitkOjvwPYyZmqttu2TDSimMHP1EkPOi4xUZAN1doE5Vd25H4Jng==",
      "dependencies": {
        "@jest/types": "^27.5.1",
        "@types/graceful-fs": "^4.1.2",
        "@types/node": "*",
        "anymatch": "^3.0.3",
        "fb-watchman": "^2.0.0",
        "graceful-fs": "^4.2.9",
        "jest-regex-util": "^27.5.1",
        "jest-serializer": "^27.5.1",
        "jest-util": "^27.5.1",
        "jest-worker": "^27.5.1",
        "micromatch": "^4.0.4",
        "walker": "^1.0.7"
      },
      "engines": {
        "node": "^10.13.0 || ^12.13.0 || ^14.15.0 || >=15.0.0"
      },
      "optionalDependencies": {
        "fsevents": "^2.3.2"
      }
    },
    "node_modules/jest-jasmine2": {
      "version": "27.5.1",
      "resolved": "https://registry.npmjs.org/jest-jasmine2/-/jest-jasmine2-27.5.1.tgz",
      "integrity": "sha512-jtq7VVyG8SqAorDpApwiJJImd0V2wv1xzdheGHRGyuT7gZm6gG47QEskOlzsN1PG/6WNaCo5pmwMHDf3AkG2pQ==",
      "dependencies": {
        "@jest/environment": "^27.5.1",
        "@jest/source-map": "^27.5.1",
        "@jest/test-result": "^27.5.1",
        "@jest/types": "^27.5.1",
        "@types/node": "*",
        "chalk": "^4.0.0",
        "co": "^4.6.0",
        "expect": "^27.5.1",
        "is-generator-fn": "^2.0.0",
        "jest-each": "^27.5.1",
        "jest-matcher-utils": "^27.5.1",
        "jest-message-util": "^27.5.1",
        "jest-runtime": "^27.5.1",
        "jest-snapshot": "^27.5.1",
        "jest-util": "^27.5.1",
        "pretty-format": "^27.5.1",
        "throat": "^6.0.1"
      },
      "engines": {
        "node": "^10.13.0 || ^12.13.0 || ^14.15.0 || >=15.0.0"
      }
    },
    "node_modules/jest-jasmine2/node_modules/ansi-styles": {
      "version": "4.3.0",
      "resolved": "https://registry.npmjs.org/ansi-styles/-/ansi-styles-4.3.0.tgz",
      "integrity": "sha512-zbB9rCJAT1rbjiVDb2hqKFHNYLxgtk8NURxZ3IZwD3F6NtxbXZQCnnSi1Lkx+IDohdPlFp222wVALIheZJQSEg==",
      "dependencies": {
        "color-convert": "^2.0.1"
      },
      "engines": {
        "node": ">=8"
      },
      "funding": {
        "url": "https://github.com/chalk/ansi-styles?sponsor=1"
      }
    },
    "node_modules/jest-jasmine2/node_modules/chalk": {
      "version": "4.1.2",
      "resolved": "https://registry.npmjs.org/chalk/-/chalk-4.1.2.tgz",
      "integrity": "sha512-oKnbhFyRIXpUuez8iBMmyEa4nbj4IOQyuhc/wy9kY7/WVPcwIO9VA668Pu8RkO7+0G76SLROeyw9CpQ061i4mA==",
      "dependencies": {
        "ansi-styles": "^4.1.0",
        "supports-color": "^7.1.0"
      },
      "engines": {
        "node": ">=10"
      },
      "funding": {
        "url": "https://github.com/chalk/chalk?sponsor=1"
      }
    },
    "node_modules/jest-jasmine2/node_modules/color-convert": {
      "version": "2.0.1",
      "resolved": "https://registry.npmjs.org/color-convert/-/color-convert-2.0.1.tgz",
      "integrity": "sha512-RRECPsj7iu/xb5oKYcsFHSppFNnsj/52OVTRKb4zP5onXwVF3zVmmToNcOfGC+CRDpfK/U584fMg38ZHCaElKQ==",
      "dependencies": {
        "color-name": "~1.1.4"
      },
      "engines": {
        "node": ">=7.0.0"
      }
    },
    "node_modules/jest-jasmine2/node_modules/color-name": {
      "version": "1.1.4",
      "resolved": "https://registry.npmjs.org/color-name/-/color-name-1.1.4.tgz",
      "integrity": "sha512-dOy+3AuW3a2wNbZHIuMZpTcgjGuLU/uBL/ubcZF9OXbDo8ff4O8yVp5Bf0efS8uEoYo5q4Fx7dY9OgQGXgAsQA=="
    },
    "node_modules/jest-jasmine2/node_modules/has-flag": {
      "version": "4.0.0",
      "resolved": "https://registry.npmjs.org/has-flag/-/has-flag-4.0.0.tgz",
      "integrity": "sha512-EykJT/Q1KjTWctppgIAgfSO0tKVuZUjhgMr17kqTumMl6Afv3EISleU7qZUzoXDFTAHTDC4NOoG/ZxU3EvlMPQ==",
      "engines": {
        "node": ">=8"
      }
    },
    "node_modules/jest-jasmine2/node_modules/supports-color": {
      "version": "7.2.0",
      "resolved": "https://registry.npmjs.org/supports-color/-/supports-color-7.2.0.tgz",
      "integrity": "sha512-qpCAvRl9stuOHveKsn7HncJRvv501qIacKzQlO/+Lwxc9+0q2wLyv4Dfvt80/DPn2pqOBsJdDiogXGR9+OvwRw==",
      "dependencies": {
        "has-flag": "^4.0.0"
      },
      "engines": {
        "node": ">=8"
      }
    },
    "node_modules/jest-leak-detector": {
      "version": "27.5.1",
      "resolved": "https://registry.npmjs.org/jest-leak-detector/-/jest-leak-detector-27.5.1.tgz",
      "integrity": "sha512-POXfWAMvfU6WMUXftV4HolnJfnPOGEu10fscNCA76KBpRRhcMN2c8d3iT2pxQS3HLbA+5X4sOUPzYO2NUyIlHQ==",
      "dependencies": {
        "jest-get-type": "^27.5.1",
        "pretty-format": "^27.5.1"
      },
      "engines": {
        "node": "^10.13.0 || ^12.13.0 || ^14.15.0 || >=15.0.0"
      }
    },
    "node_modules/jest-matcher-utils": {
      "version": "27.5.1",
      "resolved": "https://registry.npmjs.org/jest-matcher-utils/-/jest-matcher-utils-27.5.1.tgz",
      "integrity": "sha512-z2uTx/T6LBaCoNWNFWwChLBKYxTMcGBRjAt+2SbP929/Fflb9aa5LGma654Rz8z9HLxsrUaYzxE9T/EFIL/PAw==",
      "dependencies": {
        "chalk": "^4.0.0",
        "jest-diff": "^27.5.1",
        "jest-get-type": "^27.5.1",
        "pretty-format": "^27.5.1"
      },
      "engines": {
        "node": "^10.13.0 || ^12.13.0 || ^14.15.0 || >=15.0.0"
      }
    },
    "node_modules/jest-matcher-utils/node_modules/ansi-styles": {
      "version": "4.3.0",
      "resolved": "https://registry.npmjs.org/ansi-styles/-/ansi-styles-4.3.0.tgz",
      "integrity": "sha512-zbB9rCJAT1rbjiVDb2hqKFHNYLxgtk8NURxZ3IZwD3F6NtxbXZQCnnSi1Lkx+IDohdPlFp222wVALIheZJQSEg==",
      "dependencies": {
        "color-convert": "^2.0.1"
      },
      "engines": {
        "node": ">=8"
      },
      "funding": {
        "url": "https://github.com/chalk/ansi-styles?sponsor=1"
      }
    },
    "node_modules/jest-matcher-utils/node_modules/chalk": {
      "version": "4.1.2",
      "resolved": "https://registry.npmjs.org/chalk/-/chalk-4.1.2.tgz",
      "integrity": "sha512-oKnbhFyRIXpUuez8iBMmyEa4nbj4IOQyuhc/wy9kY7/WVPcwIO9VA668Pu8RkO7+0G76SLROeyw9CpQ061i4mA==",
      "dependencies": {
        "ansi-styles": "^4.1.0",
        "supports-color": "^7.1.0"
      },
      "engines": {
        "node": ">=10"
      },
      "funding": {
        "url": "https://github.com/chalk/chalk?sponsor=1"
      }
    },
    "node_modules/jest-matcher-utils/node_modules/color-convert": {
      "version": "2.0.1",
      "resolved": "https://registry.npmjs.org/color-convert/-/color-convert-2.0.1.tgz",
      "integrity": "sha512-RRECPsj7iu/xb5oKYcsFHSppFNnsj/52OVTRKb4zP5onXwVF3zVmmToNcOfGC+CRDpfK/U584fMg38ZHCaElKQ==",
      "dependencies": {
        "color-name": "~1.1.4"
      },
      "engines": {
        "node": ">=7.0.0"
      }
    },
    "node_modules/jest-matcher-utils/node_modules/color-name": {
      "version": "1.1.4",
      "resolved": "https://registry.npmjs.org/color-name/-/color-name-1.1.4.tgz",
      "integrity": "sha512-dOy+3AuW3a2wNbZHIuMZpTcgjGuLU/uBL/ubcZF9OXbDo8ff4O8yVp5Bf0efS8uEoYo5q4Fx7dY9OgQGXgAsQA=="
    },
    "node_modules/jest-matcher-utils/node_modules/has-flag": {
      "version": "4.0.0",
      "resolved": "https://registry.npmjs.org/has-flag/-/has-flag-4.0.0.tgz",
      "integrity": "sha512-EykJT/Q1KjTWctppgIAgfSO0tKVuZUjhgMr17kqTumMl6Afv3EISleU7qZUzoXDFTAHTDC4NOoG/ZxU3EvlMPQ==",
      "engines": {
        "node": ">=8"
      }
    },
    "node_modules/jest-matcher-utils/node_modules/supports-color": {
      "version": "7.2.0",
      "resolved": "https://registry.npmjs.org/supports-color/-/supports-color-7.2.0.tgz",
      "integrity": "sha512-qpCAvRl9stuOHveKsn7HncJRvv501qIacKzQlO/+Lwxc9+0q2wLyv4Dfvt80/DPn2pqOBsJdDiogXGR9+OvwRw==",
      "dependencies": {
        "has-flag": "^4.0.0"
      },
      "engines": {
        "node": ">=8"
      }
    },
    "node_modules/jest-message-util": {
      "version": "27.5.1",
      "resolved": "https://registry.npmjs.org/jest-message-util/-/jest-message-util-27.5.1.tgz",
      "integrity": "sha512-rMyFe1+jnyAAf+NHwTclDz0eAaLkVDdKVHHBFWsBWHnnh5YeJMNWWsv7AbFYXfK3oTqvL7VTWkhNLu1jX24D+g==",
      "dependencies": {
        "@babel/code-frame": "^7.12.13",
        "@jest/types": "^27.5.1",
        "@types/stack-utils": "^2.0.0",
        "chalk": "^4.0.0",
        "graceful-fs": "^4.2.9",
        "micromatch": "^4.0.4",
        "pretty-format": "^27.5.1",
        "slash": "^3.0.0",
        "stack-utils": "^2.0.3"
      },
      "engines": {
        "node": "^10.13.0 || ^12.13.0 || ^14.15.0 || >=15.0.0"
      }
    },
    "node_modules/jest-message-util/node_modules/ansi-styles": {
      "version": "4.3.0",
      "resolved": "https://registry.npmjs.org/ansi-styles/-/ansi-styles-4.3.0.tgz",
      "integrity": "sha512-zbB9rCJAT1rbjiVDb2hqKFHNYLxgtk8NURxZ3IZwD3F6NtxbXZQCnnSi1Lkx+IDohdPlFp222wVALIheZJQSEg==",
      "dependencies": {
        "color-convert": "^2.0.1"
      },
      "engines": {
        "node": ">=8"
      },
      "funding": {
        "url": "https://github.com/chalk/ansi-styles?sponsor=1"
      }
    },
    "node_modules/jest-message-util/node_modules/chalk": {
      "version": "4.1.2",
      "resolved": "https://registry.npmjs.org/chalk/-/chalk-4.1.2.tgz",
      "integrity": "sha512-oKnbhFyRIXpUuez8iBMmyEa4nbj4IOQyuhc/wy9kY7/WVPcwIO9VA668Pu8RkO7+0G76SLROeyw9CpQ061i4mA==",
      "dependencies": {
        "ansi-styles": "^4.1.0",
        "supports-color": "^7.1.0"
      },
      "engines": {
        "node": ">=10"
      },
      "funding": {
        "url": "https://github.com/chalk/chalk?sponsor=1"
      }
    },
    "node_modules/jest-message-util/node_modules/color-convert": {
      "version": "2.0.1",
      "resolved": "https://registry.npmjs.org/color-convert/-/color-convert-2.0.1.tgz",
      "integrity": "sha512-RRECPsj7iu/xb5oKYcsFHSppFNnsj/52OVTRKb4zP5onXwVF3zVmmToNcOfGC+CRDpfK/U584fMg38ZHCaElKQ==",
      "dependencies": {
        "color-name": "~1.1.4"
      },
      "engines": {
        "node": ">=7.0.0"
      }
    },
    "node_modules/jest-message-util/node_modules/color-name": {
      "version": "1.1.4",
      "resolved": "https://registry.npmjs.org/color-name/-/color-name-1.1.4.tgz",
      "integrity": "sha512-dOy+3AuW3a2wNbZHIuMZpTcgjGuLU/uBL/ubcZF9OXbDo8ff4O8yVp5Bf0efS8uEoYo5q4Fx7dY9OgQGXgAsQA=="
    },
    "node_modules/jest-message-util/node_modules/has-flag": {
      "version": "4.0.0",
      "resolved": "https://registry.npmjs.org/has-flag/-/has-flag-4.0.0.tgz",
      "integrity": "sha512-EykJT/Q1KjTWctppgIAgfSO0tKVuZUjhgMr17kqTumMl6Afv3EISleU7qZUzoXDFTAHTDC4NOoG/ZxU3EvlMPQ==",
      "engines": {
        "node": ">=8"
      }
    },
    "node_modules/jest-message-util/node_modules/supports-color": {
      "version": "7.2.0",
      "resolved": "https://registry.npmjs.org/supports-color/-/supports-color-7.2.0.tgz",
      "integrity": "sha512-qpCAvRl9stuOHveKsn7HncJRvv501qIacKzQlO/+Lwxc9+0q2wLyv4Dfvt80/DPn2pqOBsJdDiogXGR9+OvwRw==",
      "dependencies": {
        "has-flag": "^4.0.0"
      },
      "engines": {
        "node": ">=8"
      }
    },
    "node_modules/jest-mock": {
      "version": "27.5.1",
      "resolved": "https://registry.npmjs.org/jest-mock/-/jest-mock-27.5.1.tgz",
      "integrity": "sha512-K4jKbY1d4ENhbrG2zuPWaQBvDly+iZ2yAW+T1fATN78hc0sInwn7wZB8XtlNnvHug5RMwV897Xm4LqmPM4e2Og==",
      "dependencies": {
        "@jest/types": "^27.5.1",
        "@types/node": "*"
      },
      "engines": {
        "node": "^10.13.0 || ^12.13.0 || ^14.15.0 || >=15.0.0"
      }
    },
    "node_modules/jest-pnp-resolver": {
      "version": "1.2.3",
      "resolved": "https://registry.npmjs.org/jest-pnp-resolver/-/jest-pnp-resolver-1.2.3.tgz",
      "integrity": "sha512-+3NpwQEnRoIBtx4fyhblQDPgJI0H1IEIkX7ShLUjPGA7TtUTvI1oiKi3SR4oBR0hQhQR80l4WAe5RrXBwWMA8w==",
      "engines": {
        "node": ">=6"
      },
      "peerDependencies": {
        "jest-resolve": "*"
      },
      "peerDependenciesMeta": {
        "jest-resolve": {
          "optional": true
        }
      }
    },
    "node_modules/jest-regex-util": {
      "version": "27.5.1",
      "resolved": "https://registry.npmjs.org/jest-regex-util/-/jest-regex-util-27.5.1.tgz",
      "integrity": "sha512-4bfKq2zie+x16okqDXjXn9ql2B0dScQu+vcwe4TvFVhkVyuWLqpZrZtXxLLWoXYgn0E87I6r6GRYHF7wFZBUvg==",
      "engines": {
        "node": "^10.13.0 || ^12.13.0 || ^14.15.0 || >=15.0.0"
      }
    },
    "node_modules/jest-resolve": {
      "version": "27.5.1",
      "resolved": "https://registry.npmjs.org/jest-resolve/-/jest-resolve-27.5.1.tgz",
      "integrity": "sha512-FFDy8/9E6CV83IMbDpcjOhumAQPDyETnU2KZ1O98DwTnz8AOBsW/Xv3GySr1mOZdItLR+zDZ7I/UdTFbgSOVCw==",
      "dependencies": {
        "@jest/types": "^27.5.1",
        "chalk": "^4.0.0",
        "graceful-fs": "^4.2.9",
        "jest-haste-map": "^27.5.1",
        "jest-pnp-resolver": "^1.2.2",
        "jest-util": "^27.5.1",
        "jest-validate": "^27.5.1",
        "resolve": "^1.20.0",
        "resolve.exports": "^1.1.0",
        "slash": "^3.0.0"
      },
      "engines": {
        "node": "^10.13.0 || ^12.13.0 || ^14.15.0 || >=15.0.0"
      }
    },
    "node_modules/jest-resolve-dependencies": {
      "version": "27.5.1",
      "resolved": "https://registry.npmjs.org/jest-resolve-dependencies/-/jest-resolve-dependencies-27.5.1.tgz",
      "integrity": "sha512-QQOOdY4PE39iawDn5rzbIePNigfe5B9Z91GDD1ae/xNDlu9kaat8QQ5EKnNmVWPV54hUdxCVwwj6YMgR2O7IOg==",
      "dependencies": {
        "@jest/types": "^27.5.1",
        "jest-regex-util": "^27.5.1",
        "jest-snapshot": "^27.5.1"
      },
      "engines": {
        "node": "^10.13.0 || ^12.13.0 || ^14.15.0 || >=15.0.0"
      }
    },
    "node_modules/jest-resolve/node_modules/ansi-styles": {
      "version": "4.3.0",
      "resolved": "https://registry.npmjs.org/ansi-styles/-/ansi-styles-4.3.0.tgz",
      "integrity": "sha512-zbB9rCJAT1rbjiVDb2hqKFHNYLxgtk8NURxZ3IZwD3F6NtxbXZQCnnSi1Lkx+IDohdPlFp222wVALIheZJQSEg==",
      "dependencies": {
        "color-convert": "^2.0.1"
      },
      "engines": {
        "node": ">=8"
      },
      "funding": {
        "url": "https://github.com/chalk/ansi-styles?sponsor=1"
      }
    },
    "node_modules/jest-resolve/node_modules/chalk": {
      "version": "4.1.2",
      "resolved": "https://registry.npmjs.org/chalk/-/chalk-4.1.2.tgz",
      "integrity": "sha512-oKnbhFyRIXpUuez8iBMmyEa4nbj4IOQyuhc/wy9kY7/WVPcwIO9VA668Pu8RkO7+0G76SLROeyw9CpQ061i4mA==",
      "dependencies": {
        "ansi-styles": "^4.1.0",
        "supports-color": "^7.1.0"
      },
      "engines": {
        "node": ">=10"
      },
      "funding": {
        "url": "https://github.com/chalk/chalk?sponsor=1"
      }
    },
    "node_modules/jest-resolve/node_modules/color-convert": {
      "version": "2.0.1",
      "resolved": "https://registry.npmjs.org/color-convert/-/color-convert-2.0.1.tgz",
      "integrity": "sha512-RRECPsj7iu/xb5oKYcsFHSppFNnsj/52OVTRKb4zP5onXwVF3zVmmToNcOfGC+CRDpfK/U584fMg38ZHCaElKQ==",
      "dependencies": {
        "color-name": "~1.1.4"
      },
      "engines": {
        "node": ">=7.0.0"
      }
    },
    "node_modules/jest-resolve/node_modules/color-name": {
      "version": "1.1.4",
      "resolved": "https://registry.npmjs.org/color-name/-/color-name-1.1.4.tgz",
      "integrity": "sha512-dOy+3AuW3a2wNbZHIuMZpTcgjGuLU/uBL/ubcZF9OXbDo8ff4O8yVp5Bf0efS8uEoYo5q4Fx7dY9OgQGXgAsQA=="
    },
    "node_modules/jest-resolve/node_modules/has-flag": {
      "version": "4.0.0",
      "resolved": "https://registry.npmjs.org/has-flag/-/has-flag-4.0.0.tgz",
      "integrity": "sha512-EykJT/Q1KjTWctppgIAgfSO0tKVuZUjhgMr17kqTumMl6Afv3EISleU7qZUzoXDFTAHTDC4NOoG/ZxU3EvlMPQ==",
      "engines": {
        "node": ">=8"
      }
    },
    "node_modules/jest-resolve/node_modules/supports-color": {
      "version": "7.2.0",
[truncated: 251,538 more chars]
