# Supplementary material for: Developing a digital management system for museum collections using RFID and enhanced GIS technology
Source: PeerJ Comput Sci. 2024 Nov 4;10:e2462. doi: 10.7717/peerj-cs.2462 (PMC11623135; doi:10.7717/peerj-cs.2462)
Supplement: Supplemental Information 1 [file peerj-cs-10-2462-s001.zip › code/package.json]

{
  "name": "react-landmarks",
  "version": "0.1.0",
  "private": true,
  "dependencies": {
    "@types/node": "^18.15.5",
    "@types/react": "^18.0.28",
    "@types/react-dom": "^18.0.11",
    "react": "^18.2.0",
    "react-dom": "^18.2.0",
    "react-scripts": "^5.0.1",
    "typescript": "^5.0.2"
  },
  "scripts": {
    "start": "react-scripts start",
    "build": "react-scripts build",
    "test": "react-scripts test",
    "eject": "react-scripts eject"
  },
  "eslintConfig": {
    "extends": [
      "react-app",
      "react-app/jest"
    ]
  },
  "browserslist": {
    "production": [
      ">0.2%",
      "not dead",
      "not op_mini all"
    ],
    "development": [
      "last 1 chrome version",
      "last 1 firefox version",
      "last 1 safari version"
    ]
  }
}
