# Supplementary material for: Developing a digital management system for museum collections using RFID and enhanced GIS technology
Source: PeerJ Comput Sci. 2024 Nov 4;10:e2462. doi: 10.7717/peerj-cs.2462 (PMC11623135; doi:10.7717/peerj-cs.2462)
Supplement: Supplemental Information 1 [file peerj-cs-10-2462-s001.zip › code/src/components/Card/Card.css]

.card {
  width: 600px;
  font-size: 12px;
  display: flex;
  flex-direction: row;
  margin: 2rem;
  align-items: center;
  padding: 0;
}

.card--image {
  width: 250px;
  height: 170px;
  overflow: none;
  border-radius: 10px;
  margin-right: 1rem;
}

.card--info {
  display: flex;
  flex-direction: column;
}

.card--location--data {
  display: flex;
  align-items: center;
  margin: 0;
  padding: 0;
  height: 22px;
}

.card--location--data > * {
  margin-right: 0.6rem;
}

.card--pin {
  height: 1rem;
  filter: invert(74%) sepia(93%) saturate(4951%) hue-rotate(326deg)
    brightness(100%) contrast(94%);
}

.card--maps,
.card--maps:visited {
  color: gray;
  white-space: nowrap;
}

.card--date {
  text-align: left;
  margin: 0.4rem 0;
  font-weight: 600;
}

.card--title {
  font-size: 2rem;
  font-weight: 600;
  margin: 0;
  padding: 0;
  text-align: left;
}

.card--description {
  text-align: justify;
  letter-spacing: 0.8px;
  margin: 0;
}

@media only screen and (max-width: 650px) {
  .card {
    flex-direction: column;
    width: 50%;
  }

  .card--info {
    justify-content: center;
    align-items: center;
  }

  .card > * {
    margin-bottom: 0.3rem;
  }

  .card--title {
      text-align: center;
  }
}
