# Supplementary material for: Developing a digital management system for museum collections using RFID and enhanced GIS technology
Source: PeerJ Comput Sci. 2024 Nov 4;10:e2462. doi: 10.7717/peerj-cs.2462 (PMC11623135; doi:10.7717/peerj-cs.2462)
Supplement: Supplemental Information 1 [file peerj-cs-10-2462-s001.zip › code/src/components/Footer/Footer.css]

a,
a:visited {
    color: gray;
}
