# Supplementary material for: Developing a digital management system for museum collections using RFID and enhanced GIS technology
Source: PeerJ Comput Sci. 2024 Nov 4;10:e2462. doi: 10.7717/peerj-cs.2462 (PMC11623135; doi:10.7717/peerj-cs.2462)
Supplement: Supplemental Information 1 [file peerj-cs-10-2462-s001.zip › code/src/components/Footer/Footer.tsx]

import React from 'react';
import './Footer.css'

const Footer: React.FC = () => {
    return (
        <footer>
            <p>Made by <a href="https://github.com/michaelkolesidis/react-landmarks" target="_blank" rel="noreferrer noopener">Michael Kolesidis</a></p>
        </footer>
    )
}

export default Footer;
