# Supplementary material for: Developing a digital management system for museum collections using RFID and enhanced GIS technology
Source: PeerJ Comput Sci. 2024 Nov 4;10:e2462. doi: 10.7717/peerj-cs.2462 (PMC11623135; doi:10.7717/peerj-cs.2462)
Supplement: Supplemental Information 1 [file peerj-cs-10-2462-s001.zip › code/src/components/Navbar/Navbar.tsx]

import React from "react";
import "./Navbar.css";

const Navbar: React.FC = () => {
  return (
    <nav>
      <img
        src="https://upload.wikimedia.org/wikipedia/commons/3/36/Octicons-location.svg"
        className="logo"
        alt="logo"
      />
      <h1>landmarks</h1>
    </nav>
  );
};

export default Navbar;
