# Supplementary material for: Developing a digital management system for museum collections using RFID and enhanced GIS technology
Source: PeerJ Comput Sci. 2024 Nov 4;10:e2462. doi: 10.7717/peerj-cs.2462 (PMC11623135; doi:10.7717/peerj-cs.2462)
Supplement: Supplemental Information 1 [file peerj-cs-10-2462-s001.zip › code/src/index.css]

@import url('https://fonts.googleapis.com/css2?family=Inter:wght@200;300;400;500;600;700;800;900&display=swap');

html,
body {
  margin: 0;
  padding: 0;
}

body {
  font-family: 'Inter', sans-serif;
  -webkit-font-smoothing: antialiased;
  -moz-osx-font-smoothing: grayscale;
}

::selection {
  background: #cccccc; /* WebKit/Blink Browsers */
}
::-moz-selection {
  background: #cccccc; /* Gecko Browsers */
}
