# Supplementary material for: Developing a digital management system for museum collections using RFID and enhanced GIS technology
Source: PeerJ Comput Sci. 2024 Nov 4;10:e2462. doi: 10.7717/peerj-cs.2462 (PMC11623135; doi:10.7717/peerj-cs.2462)
Supplement: Supplemental Information 1 [file peerj-cs-10-2462-s001.zip › code/src/index.tsx]

import React from "react";
import ReactDOM from "react-dom/client";
import "./index.css";
import App from "./App";

const root = ReactDOM.createRoot(
  document.getElementById("root") as HTMLElement
);

root.render(
  <React.StrictMode>
    <App />
  </React.StrictMode>
);
