# Supplementary material for: Developing a digital management system for museum collections using RFID and enhanced GIS technology
Source: PeerJ Comput Sci. 2024 Nov 4;10:e2462. doi: 10.7717/peerj-cs.2462 (PMC11623135; doi:10.7717/peerj-cs.2462)
Supplement: Supplemental Information 1 [file peerj-cs-10-2462-s001.zip › code/yarn.lock]

# THIS IS AN AUTOGENERATED FILE. DO NOT EDIT THIS FILE DIRECTLY.
# yarn lockfile v1


"@ampproject/remapping@^2.2.0":
  version "2.2.0"
  resolved "https://registry.npmjs.org/@ampproject/remapping/-/remapping-2.2.0.tgz"
  integrity sha512-qRmjj8nj9qmLTQXXmaR1cck3UXSRMPrbsLJAasZpF+t3riI71BXed5ebIOYwQntykeZuhjsdweEc9BxH5Jc26w==
  dependencies:
    "@jridgewell/gen-mapping" "^0.1.0"
    "@jridgewell/trace-mapping" "^0.3.9"

"@apideck/better-ajv-errors@^0.3.1":
  version "0.3.6"
  resolved "https://registry.npmjs.org/@apideck/better-ajv-errors/-/better-ajv-errors-0.3.6.tgz"
  integrity sha512-P+ZygBLZtkp0qqOAJJVX4oX/sFo5JR3eBWwwuqHHhK0GIgQOKWrAfiAaWX0aArHkRWHMuggFEgAZNxVPwPZYaA==
  dependencies:
    json-schema "^0.4.0"
    jsonpointer "^5.0.0"
    leven "^3.1.0"

"@babel/code-frame@^7.0.0", "@babel/code-frame@^7.10.4", "@babel/code-frame@^7.12.13", "@babel/code-frame@^7.16.0", "@babel/code-frame@^7.18.6", "@babel/code-frame@^7.8.3":
  version "7.18.6"
  resolved "https://registry.npmjs.org/@babel/code-frame/-/code-frame-7.18.6.tgz"
  integrity sha512-TDCmlK5eOvH+eH7cdAFlNXeVJqWIQ7gW9tY1GJIpUtFb6CmjVyq2VM3u71bOyR8CRihcCgMUYoDNyLXao3+70Q==
  dependencies:
    "@babel/highlight" "^7.18.6"

"@babel/compat-data@^7.17.7", "@babel/compat-data@^7.20.1", "@babel/compat-data@^7.20.5":
  version "7.21.0"
  resolved "https://registry.npmjs.org/@babel/compat-data/-/compat-data-7.21.0.tgz"
  integrity sha512-gMuZsmsgxk/ENC3O/fRw5QY8A9/uxQbbCEypnLIiYYc/qVJtEV7ouxC3EllIIwNzMqAQee5tanFabWsUOutS7g==

"@babel/core@^7.1.0", "@babel/core@^7.11.1", "@babel/core@^7.12.3", "@babel/core@^7.16.0", "@babel/core@^7.7.2", "@babel/core@^7.8.0":
  version "7.21.3"
  resolved "https://registry.npmjs.org/@babel/core/-/core-7.21.3.tgz"
  integrity sha512-qIJONzoa/qiHghnm0l1n4i/6IIziDpzqc36FBs4pzMhDUraHqponwJLiAKm1hGLP3OSB/TVNz6rMwVGpwxxySw==
  dependencies:
    "@ampproject/remapping" "^2.2.0"
    "@babel/code-frame" "^7.18.6"
    "@babel/generator" "^7.21.3"
    "@babel/helper-compilation-targets" "^7.20.7"
    "@babel/helper-module-transforms" "^7.21.2"
    "@babel/helpers" "^7.21.0"
    "@babel/parser" "^7.21.3"
    "@babel/template" "^7.20.7"
    "@babel/traverse" "^7.21.3"
    "@babel/types" "^7.21.3"
    convert-source-map "^1.7.0"
    debug "^4.1.0"
    gensync "^1.0.0-beta.2"
    json5 "^2.2.2"
    semver "^6.3.0"

"@babel/eslint-parser@^7.16.3":
  version "7.21.3"
  resolved "https://registry.npmjs.org/@babel/eslint-parser/-/eslint-parser-7.21.3.tgz"
  integrity sha512-kfhmPimwo6k4P8zxNs8+T7yR44q1LdpsZdE1NkCsVlfiuTPRfnGgjaF8Qgug9q9Pou17u6wneYF0lDCZJATMFg==
  dependencies:
    "@nicolo-ribaudo/eslint-scope-5-internals" "5.1.1-v1"
    eslint-visitor-keys "^2.1.0"
    semver "^6.3.0"

"@babel/generator@^7.21.3", "@babel/generator@^7.7.2":
  version "7.21.3"
  resolved "https://registry.npmjs.org/@babel/generator/-/generator-7.21.3.tgz"
  integrity sha512-QS3iR1GYC/YGUnW7IdggFeN5c1poPUurnGttOV/bZgPGV+izC/D8HnD6DLwod0fsatNyVn1G3EVWMYIF0nHbeA==
  dependencies:
    "@babel/types" "^7.21.3"
    "@jridgewell/gen-mapping" "^0.3.2"
    "@jridgewell/trace-mapping" "^0.3.17"
    jsesc "^2.5.1"

"@babel/helper-annotate-as-pure@^7.18.6":
  version "7.18.6"
  resolved "https://registry.npmjs.org/@babel/helper-annotate-as-pure/-/helper-annotate-as-pure-7.18.6.tgz"
  integrity sha512-duORpUiYrEpzKIop6iNbjnwKLAKnJ47csTyRACyEmWj0QdUrm5aqNJGHSSEQSUAvNW0ojX0dOmK9dZduvkfeXA==
  dependencies:
    "@babel/types" "^7.18.6"

"@babel/helper-builder-binary-assignment-operator-visitor@^7.18.6":
  version "7.18.9"
  resolved "https://registry.npmjs.org/@babel/helper-builder-binary-assignment-operator-visitor/-/helper-builder-binary-assignment-operator-visitor-7.18.9.tgz"
  integrity sha512-yFQ0YCHoIqarl8BCRwBL8ulYUaZpz3bNsA7oFepAzee+8/+ImtADXNOmO5vJvsPff3qi+hvpkY/NYBTrBQgdNw==
  dependencies:
    "@babel/helper-explode-assignable-expression" "^7.18.6"
    "@babel/types" "^7.18.9"

"@babel/helper-compilation-targets@^7.17.7", "@babel/helper-compilation-targets@^7.18.9", "@babel/helper-compilation-targets@^7.20.0", "@babel/helper-compilation-targets@^7.20.7":
  version "7.20.7"
  resolved "https://registry.npmjs.org/@babel/helper-compilation-targets/-/helper-compilation-targets-7.20.7.tgz"
  integrity sha512-4tGORmfQcrc+bvrjb5y3dG9Mx1IOZjsHqQVUz7XCNHO+iTmqxWnVg3KRygjGmpRLJGdQSKuvFinbIb0CnZwHAQ==
  dependencies:
    "@babel/compat-data" "^7.20.5"
    "@babel/helper-validator-option" "^7.18.6"
    browserslist "^4.21.3"
    lru-cache "^5.1.1"
    semver "^6.3.0"

"@babel/helper-create-class-features-plugin@^7.18.6", "@babel/helper-create-class-features-plugin@^7.21.0":
  version "7.21.0"
  resolved "https://registry.npmjs.org/@babel/helper-create-class-features-plugin/-/helper-create-class-features-plugin-7.21.0.tgz"
  integrity sha512-Q8wNiMIdwsv5la5SPxNYzzkPnjgC0Sy0i7jLkVOCdllu/xcVNkr3TeZzbHBJrj+XXRqzX5uCyCoV9eu6xUG7KQ==
  dependencies:
    "@babel/helper-annotate-as-pure" "^7.18.6"
    "@babel/helper-environment-visitor" "^7.18.9"
    "@babel/helper-function-name" "^7.21.0"
    "@babel/helper-member-expression-to-functions" "^7.21.0"
    "@babel/helper-optimise-call-expression" "^7.18.6"
    "@babel/helper-replace-supers" "^7.20.7"
    "@babel/helper-skip-transparent-expression-wrappers" "^7.20.0"
    "@babel/helper-split-export-declaration" "^7.18.6"

"@babel/helper-create-regexp-features-plugin@^7.18.6", "@babel/helper-create-regexp-features-plugin@^7.20.5":
  version "7.21.0"
  resolved "https://registry.npmjs.org/@babel/helper-create-regexp-features-plugin/-/helper-create-regexp-features-plugin-7.21.0.tgz"
  integrity sha512-N+LaFW/auRSWdx7SHD/HiARwXQju1vXTW4fKr4u5SgBUTm51OKEjKgj+cs00ggW3kEvNqwErnlwuq7Y3xBe4eg==
  dependencies:
    "@babel/helper-annotate-as-pure" "^7.18.6"
    regexpu-core "^5.3.1"

"@babel/helper-define-polyfill-provider@^0.3.3":
  version "0.3.3"
  resolved "https://registry.npmjs.org/@babel/helper-define-polyfill-provider/-/helper-define-polyfill-provider-0.3.3.tgz"
  integrity sha512-z5aQKU4IzbqCC1XH0nAqfsFLMVSo22SBKUc0BxGrLkolTdPTructy0ToNnlO2zA4j9Q/7pjMZf0DSY+DSTYzww==
  dependencies:
    "@babel/helper-compilation-targets" "^7.17.7"
    "@babel/helper-plugin-utils" "^7.16.7"
    debug "^4.1.1"
    lodash.debounce "^4.0.8"
    resolve "^1.14.2"
    semver "^6.1.2"

"@babel/helper-environment-visitor@^7.18.9":
  version "7.18.9"
  resolved "https://registry.npmjs.org/@babel/helper-environment-visitor/-/helper-environment-visitor-7.18.9.tgz"
  integrity sha512-3r/aACDJ3fhQ/EVgFy0hpj8oHyHpQc+LPtJoY9SzTThAsStm4Ptegq92vqKoE3vD706ZVFWITnMnxucw+S9Ipg==

"@babel/helper-explode-assignable-expression@^7.18.6":
  version "7.18.6"
  resolved "https://registry.npmjs.org/@babel/helper-explode-assignable-expression/-/helper-explode-assignable-expression-7.18.6.tgz"
  integrity sha512-eyAYAsQmB80jNfg4baAtLeWAQHfHFiR483rzFK+BhETlGZaQC9bsfrugfXDCbRHLQbIA7U5NxhhOxN7p/dWIcg==
  dependencies:
    "@babel/types" "^7.18.6"

"@babel/helper-function-name@^7.18.9", "@babel/helper-function-name@^7.19.0", "@babel/helper-function-name@^7.21.0":
  version "7.21.0"
  resolved "https://registry.npmjs.org/@babel/helper-function-name/-/helper-function-name-7.21.0.tgz"
  integrity sha512-HfK1aMRanKHpxemaY2gqBmL04iAPOPRj7DxtNbiDOrJK+gdwkiNRVpCpUJYbUT+aZyemKN8brqTOxzCaG6ExRg==
  dependencies:
    "@babel/template" "^7.20.7"
    "@babel/types" "^7.21.0"

"@babel/helper-hoist-variables@^7.18.6":
  version "7.18.6"
  resolved "https://registry.npmjs.org/@babel/helper-hoist-variables/-/helper-hoist-variables-7.18.6.tgz"
  integrity sha512-UlJQPkFqFULIcyW5sbzgbkxn2FKRgwWiRexcuaR8RNJRy8+LLveqPjwZV/bwrLZCN0eUHD/x8D0heK1ozuoo6Q==
  dependencies:
    "@babel/types" "^7.18.6"

"@babel/helper-member-expression-to-functions@^7.20.7", "@babel/helper-member-expression-to-functions@^7.21.0":
  version "7.21.0"
  resolved "https://registry.npmjs.org/@babel/helper-member-expression-to-functions/-/helper-member-expression-to-functions-7.21.0.tgz"
  integrity sha512-Muu8cdZwNN6mRRNG6lAYErJ5X3bRevgYR2O8wN0yn7jJSnGDu6eG59RfT29JHxGUovyfrh6Pj0XzmR7drNVL3Q==
  dependencies:
    "@babel/types" "^7.21.0"

"@babel/helper-module-imports@^7.10.4", "@babel/helper-module-imports@^7.18.6":
  version "7.18.6"
  resolved "https://registry.npmjs.org/@babel/helper-module-imports/-/helper-module-imports-7.18.6.tgz"
  integrity sha512-0NFvs3VkuSYbFi1x2Vd6tKrywq+z/cLeYC/RJNFrIX/30Bf5aiGYbtvGXolEktzJH8o5E5KJ3tT+nkxuuZFVlA==
  dependencies:
    "@babel/types" "^7.18.6"

"@babel/helper-module-transforms@^7.18.6", "@babel/helper-module-transforms@^7.20.11", "@babel/helper-module-transforms@^7.21.2":
  version "7.21.2"
  resolved "https://registry.npmjs.org/@babel/helper-module-transforms/-/helper-module-transforms-7.21.2.tgz"
  integrity sha512-79yj2AR4U/Oqq/WOV7Lx6hUjau1Zfo4cI+JLAVYeMV5XIlbOhmjEk5ulbTc9fMpmlojzZHkUUxAiK+UKn+hNQQ==
  dependencies:
    "@babel/helper-environment-visitor" "^7.18.9"
    "@babel/helper-module-imports" "^7.18.6"
    "@babel/helper-simple-access" "^7.20.2"
    "@babel/helper-split-export-declaration" "^7.18.6"
    "@babel/helper-validator-identifier" "^7.19.1"
    "@babel/template" "^7.20.7"
    "@babel/traverse" "^7.21.2"
    "@babel/types" "^7.21.2"

"@babel/helper-optimise-call-expression@^7.18.6":
  version "7.18.6"
  resolved "https://registry.npmjs.org/@babel/helper-optimise-call-expression/-/helper-optimise-call-expression-7.18.6.tgz"
  integrity sha512-HP59oD9/fEHQkdcbgFCnbmgH5vIQTJbxh2yf+CdM89/glUNnuzr87Q8GIjGEnOktTROemO0Pe0iPAYbqZuOUiA==
  dependencies:
    "@babel/types" "^7.18.6"

"@babel/helper-plugin-utils@^7.0.0", "@babel/helper-plugin-utils@^7.10.4", "@babel/helper-plugin-utils@^7.12.13", "@babel/helper-plugin-utils@^7.14.5", "@babel/helper-plugin-utils@^7.16.7", "@babel/helper-plugin-utils@^7.18.6", "@babel/helper-plugin-utils@^7.18.9", "@babel/helper-plugin-utils@^7.19.0", "@babel/helper-plugin-utils@^7.20.2", "@babel/helper-plugin-utils@^7.8.0", "@babel/helper-plugin-utils@^7.8.3":
  version "7.20.2"
  resolved "https://registry.npmjs.org/@babel/helper-plugin-utils/-/helper-plugin-utils-7.20.2.tgz"
  integrity sha512-8RvlJG2mj4huQ4pZ+rU9lqKi9ZKiRmuvGuM2HlWmkmgOhbs6zEAw6IEiJ5cQqGbDzGZOhwuOQNtZMi/ENLjZoQ==

"@babel/helper-remap-async-to-generator@^7.18.9":
  version "7.18.9"
  resolved "https://registry.npmjs.org/@babel/helper-remap-async-to-generator/-/helper-remap-async-to-generator-7.18.9.tgz"
  integrity sha512-dI7q50YKd8BAv3VEfgg7PS7yD3Rtbi2J1XMXaalXO0W0164hYLnh8zpjRS0mte9MfVp/tltvr/cfdXPvJr1opA==
  dependencies:
    "@babel/helper-annotate-as-pure" "^7.18.6"
    "@babel/helper-environment-visitor" "^7.18.9"
    "@babel/helper-wrap-function" "^7.18.9"
    "@babel/types" "^7.18.9"

"@babel/helper-replace-supers@^7.18.6", "@babel/helper-replace-supers@^7.20.7":
  version "7.20.7"
  resolved "https://registry.npmjs.org/@babel/helper-replace-supers/-/helper-replace-supers-7.20.7.tgz"
  integrity sha512-vujDMtB6LVfNW13jhlCrp48QNslK6JXi7lQG736HVbHz/mbf4Dc7tIRh1Xf5C0rF7BP8iiSxGMCmY6Ci1ven3A==
  dependencies:
    "@babel/helper-environment-visitor" "^7.18.9"
    "@babel/helper-member-expression-to-functions" "^7.20.7"
    "@babel/helper-optimise-call-expression" "^7.18.6"
    "@babel/template" "^7.20.7"
    "@babel/traverse" "^7.20.7"
    "@babel/types" "^7.20.7"

"@babel/helper-simple-access@^7.20.2":
  version "7.20.2"
  resolved "https://registry.npmjs.org/@babel/helper-simple-access/-/helper-simple-access-7.20.2.tgz"
  integrity sha512-+0woI/WPq59IrqDYbVGfshjT5Dmk/nnbdpcF8SnMhhXObpTq2KNBdLFRFrkVdbDOyUmHBCxzm5FHV1rACIkIbA==
  dependencies:
    "@babel/types" "^7.20.2"

"@babel/helper-skip-transparent-expression-wrappers@^7.20.0":
  version "7.20.0"
  resolved "https://registry.npmjs.org/@babel/helper-skip-transparent-expression-wrappers/-/helper-skip-transparent-expression-wrappers-7.20.0.tgz"
  integrity sha512-5y1JYeNKfvnT8sZcK9DVRtpTbGiomYIHviSP3OQWmDPU3DeH4a1ZlT/N2lyQ5P8egjcRaT/Y9aNqUxK0WsnIIg==
  dependencies:
    "@babel/types" "^7.20.0"

"@babel/helper-split-export-declaration@^7.18.6":
  version "7.18.6"
  resolved "https://registry.npmjs.org/@babel/helper-split-export-declaration/-/helper-split-export-declaration-7.18.6.tgz"
  integrity sha512-bde1etTx6ZyTmobl9LLMMQsaizFVZrquTEHOqKeQESMKo4PlObf+8+JA25ZsIpZhT/WEd39+vOdLXAFG/nELpA==
  dependencies:
    "@babel/types" "^7.18.6"

"@babel/helper-string-parser@^7.19.4":
  version "7.19.4"
  resolved "https://registry.npmjs.org/@babel/helper-string-parser/-/helper-string-parser-7.19.4.tgz"
  integrity sha512-nHtDoQcuqFmwYNYPz3Rah5ph2p8PFeFCsZk9A/48dPc/rGocJ5J3hAAZ7pb76VWX3fZKu+uEr/FhH5jLx7umrw==

"@babel/helper-validator-identifier@^7.18.6", "@babel/helper-validator-identifier@^7.19.1":
  version "7.19.1"
  resolved "https://registry.npmjs.org/@babel/helper-validator-identifier/-/helper-validator-identifier-7.19.1.tgz"
  integrity sha512-awrNfaMtnHUr653GgGEs++LlAvW6w+DcPrOliSMXWCKo597CwL5Acf/wWdNkf/tfEQE3mjkeD1YOVZOUV/od1w==

"@babel/helper-validator-option@^7.18.6", "@babel/helper-validator-option@^7.21.0":
  version "7.21.0"
  resolved "https://registry.npmjs.org/@babel/helper-validator-option/-/helper-validator-option-7.21.0.tgz"
  integrity sha512-rmL/B8/f0mKS2baE9ZpyTcTavvEuWhTTW8amjzXNvYG4AwBsqTLikfXsEofsJEfKHf+HQVQbFOHy6o+4cnC/fQ==

"@babel/helper-wrap-function@^7.18.9":
  version "7.20.5"
  resolved "https://registry.npmjs.org/@babel/helper-wrap-function/-/helper-wrap-function-7.20.5.tgz"
  integrity sha512-bYMxIWK5mh+TgXGVqAtnu5Yn1un+v8DDZtqyzKRLUzrh70Eal2O3aZ7aPYiMADO4uKlkzOiRiZ6GX5q3qxvW9Q==
  dependencies:
    "@babel/helper-function-name" "^7.19.0"
    "@babel/template" "^7.18.10"
    "@babel/traverse" "^7.20.5"
    "@babel/types" "^7.20.5"

"@babel/helpers@^7.21.0":
  version "7.21.0"
  resolved "https://registry.npmjs.org/@babel/helpers/-/helpers-7.21.0.tgz"
  integrity sha512-XXve0CBtOW0pd7MRzzmoyuSj0e3SEzj8pgyFxnTT1NJZL38BD1MK7yYrm8yefRPIDvNNe14xR4FdbHwpInD4rA==
  dependencies:
    "@babel/template" "^7.20.7"
    "@babel/traverse" "^7.21.0"
    "@babel/types" "^7.21.0"

"@babel/highlight@^7.18.6":
  version "7.18.6"
  resolved "https://registry.npmjs.org/@babel/highlight/-/highlight-7.18.6.tgz"
  integrity sha512-u7stbOuYjaPezCuLj29hNW1v64M2Md2qupEKP1fHc7WdOA3DgLh37suiSrZYY7haUB7iBeQZ9P1uiRF359do3g==
  dependencies:
    "@babel/helper-validator-identifier" "^7.18.6"
    chalk "^2.0.0"
    js-tokens "^4.0.0"

"@babel/parser@^7.1.0", "@babel/parser@^7.14.7", "@babel/parser@^7.20.7", "@babel/parser@^7.21.3":
  version "7.21.3"
  resolved "https://registry.npmjs.org/@babel/parser/-/parser-7.21.3.tgz"
  integrity sha512-lobG0d7aOfQRXh8AyklEAgZGvA4FShxo6xQbUrrT/cNBPUdIDojlokwJsQyCC/eKia7ifqM0yP+2DRZ4WKw2RQ==

"@babel/plugin-bugfix-safari-id-destructuring-collision-in-function-expression@^7.18.6":
  version "7.18.6"
  resolved "https://registry.npmjs.org/@babel/plugin-bugfix-safari-id-destructuring-collision-in-function-expression/-/plugin-bugfix-safari-id-destructuring-collision-in-function-expression-7.18.6.tgz"
  integrity sha512-Dgxsyg54Fx1d4Nge8UnvTrED63vrwOdPmyvPzlNN/boaliRP54pm3pGzZD1SJUwrBA+Cs/xdG8kXX6Mn/RfISQ==
  dependencies:
    "@babel/helper-plugin-utils" "^7.18.6"

"@babel/plugin-bugfix-v8-spread-parameters-in-optional-chaining@^7.18.9":
  version "7.20.7"
  resolved "https://registry.npmjs.org/@babel/plugin-bugfix-v8-spread-parameters-in-optional-chaining/-/plugin-bugfix-v8-spread-parameters-in-optional-chaining-7.20.7.tgz"
  integrity sha512-sbr9+wNE5aXMBBFBICk01tt7sBf2Oc9ikRFEcem/ZORup9IMUdNhW7/wVLEbbtlWOsEubJet46mHAL2C8+2jKQ==
  dependencies:
    "@babel/helper-plugin-utils" "^7.20.2"
    "@babel/helper-skip-transparent-expression-wrappers" "^7.20.0"
    "@babel/plugin-proposal-optional-chaining" "^7.20.7"

"@babel/plugin-proposal-async-generator-functions@^7.20.1":
  version "7.20.7"
  resolved "https://registry.npmjs.org/@babel/plugin-proposal-async-generator-functions/-/plugin-proposal-async-generator-functions-7.20.7.tgz"
  integrity sha512-xMbiLsn/8RK7Wq7VeVytytS2L6qE69bXPB10YCmMdDZbKF4okCqY74pI/jJQ/8U0b/F6NrT2+14b8/P9/3AMGA==
  dependencies:
    "@babel/helper-environment-visitor" "^7.18.9"
    "@babel/helper-plugin-utils" "^7.20.2"
    "@babel/helper-remap-async-to-generator" "^7.18.9"
    "@babel/plugin-syntax-async-generators" "^7.8.4"

"@babel/plugin-proposal-class-properties@^7.16.0", "@babel/plugin-proposal-class-properties@^7.18.6":
  version "7.18.6"
  resolved "https://registry.npmjs.org/@babel/plugin-proposal-class-properties/-/plugin-proposal-class-properties-7.18.6.tgz"
  integrity sha512-cumfXOF0+nzZrrN8Rf0t7M+tF6sZc7vhQwYQck9q1/5w2OExlD+b4v4RpMJFaV1Z7WcDRgO6FqvxqxGlwo+RHQ==
  dependencies:
    "@babel/helper-create-class-features-plugin" "^7.18.6"
    "@babel/helper-plugin-utils" "^7.18.6"

"@babel/plugin-proposal-class-static-block@^7.18.6":
  version "7.21.0"
  resolved "https://registry.npmjs.org/@babel/plugin-proposal-class-static-block/-/plugin-proposal-class-static-block-7.21.0.tgz"
  integrity sha512-XP5G9MWNUskFuP30IfFSEFB0Z6HzLIUcjYM4bYOPHXl7eiJ9HFv8tWj6TXTN5QODiEhDZAeI4hLok2iHFFV4hw==
  dependencies:
    "@babel/helper-create-class-features-plugin" "^7.21.0"
    "@babel/helper-plugin-utils" "^7.20.2"
    "@babel/plugin-syntax-class-static-block" "^7.14.5"

"@babel/plugin-proposal-decorators@^7.16.4":
  version "7.21.0"
  resolved "https://registry.npmjs.org/@babel/plugin-proposal-decorators/-/plugin-proposal-decorators-7.21.0.tgz"
  integrity sha512-MfgX49uRrFUTL/HvWtmx3zmpyzMMr4MTj3d527MLlr/4RTT9G/ytFFP7qet2uM2Ve03b+BkpWUpK+lRXnQ+v9w==
  dependencies:
    "@babel/helper-create-class-features-plugin" "^7.21.0"
    "@babel/helper-plugin-utils" "^7.20.2"
    "@babel/helper-replace-supers" "^7.20.7"
    "@babel/helper-split-export-declaration" "^7.18.6"
    "@babel/plugin-syntax-decorators" "^7.21.0"

"@babel/plugin-proposal-dynamic-import@^7.18.6":
  version "7.18.6"
  resolved "https://registry.npmjs.org/@babel/plugin-proposal-dynamic-import/-/plugin-proposal-dynamic-import-7.18.6.tgz"
  integrity sha512-1auuwmK+Rz13SJj36R+jqFPMJWyKEDd7lLSdOj4oJK0UTgGueSAtkrCvz9ewmgyU/P941Rv2fQwZJN8s6QruXw==
  dependencies:
    "@babel/helper-plugin-utils" "^7.18.6"
    "@babel/plugin-syntax-dynamic-import" "^7.8.3"

"@babel/plugin-proposal-export-namespace-from@^7.18.9":
  version "7.18.9"
  resolved "https://registry.npmjs.org/@babel/plugin-proposal-export-namespace-from/-/plugin-proposal-export-namespace-from-7.18.9.tgz"
  integrity sha512-k1NtHyOMvlDDFeb9G5PhUXuGj8m/wiwojgQVEhJ/fsVsMCpLyOP4h0uGEjYJKrRI+EVPlb5Jk+Gt9P97lOGwtA==
  dependencies:
    "@babel/helper-plugin-utils" "^7.18.9"
    "@babel/plugin-syntax-export-namespace-from" "^7.8.3"

"@babel/plugin-proposal-json-strings@^7.18.6":
  version "7.18.6"
  resolved "https://registry.npmjs.org/@babel/plugin-proposal-json-strings/-/plugin-proposal-json-strings-7.18.6.tgz"
  integrity sha512-lr1peyn9kOdbYc0xr0OdHTZ5FMqS6Di+H0Fz2I/JwMzGmzJETNeOFq2pBySw6X/KFL5EWDjlJuMsUGRFb8fQgQ==
  dependencies:
    "@babel/helper-plugin-utils" "^7.18.6"
    "@babel/plugin-syntax-json-strings" "^7.8.3"

"@babel/plugin-proposal-logical-assignment-operators@^7.18.9":
  version "7.20.7"
  resolved "https://registry.npmjs.org/@babel/plugin-proposal-logical-assignment-operators/-/plugin-proposal-logical-assignment-operators-7.20.7.tgz"
  integrity sha512-y7C7cZgpMIjWlKE5T7eJwp+tnRYM89HmRvWM5EQuB5BoHEONjmQ8lSNmBUwOyy/GFRsohJED51YBF79hE1djug==
  dependencies:
    "@babel/helper-plugin-utils" "^7.20.2"
    "@babel/plugin-syntax-logical-assignment-operators" "^7.10.4"

"@babel/plugin-proposal-nullish-coalescing-operator@^7.16.0", "@babel/plugin-proposal-nullish-coalescing-operator@^7.18.6":
  version "7.18.6"
  resolved "https://registry.npmjs.org/@babel/plugin-proposal-nullish-coalescing-operator/-/plugin-proposal-nullish-coalescing-operator-7.18.6.tgz"
  integrity sha512-wQxQzxYeJqHcfppzBDnm1yAY0jSRkUXR2z8RePZYrKwMKgMlE8+Z6LUno+bd6LvbGh8Gltvy74+9pIYkr+XkKA==
  dependencies:
    "@babel/helper-plugin-utils" "^7.18.6"
    "@babel/plugin-syntax-nullish-coalescing-operator" "^7.8.3"

"@babel/plugin-proposal-numeric-separator@^7.16.0", "@babel/plugin-proposal-numeric-separator@^7.18.6":
  version "7.18.6"
  resolved "https://registry.npmjs.org/@babel/plugin-proposal-numeric-separator/-/plugin-proposal-numeric-separator-7.18.6.tgz"
  integrity sha512-ozlZFogPqoLm8WBr5Z8UckIoE4YQ5KESVcNudyXOR8uqIkliTEgJ3RoketfG6pmzLdeZF0H/wjE9/cCEitBl7Q==
  dependencies:
    "@babel/helper-plugin-utils" "^7.18.6"
    "@babel/plugin-syntax-numeric-separator" "^7.10.4"

"@babel/plugin-proposal-object-rest-spread@^7.20.2":
  version "7.20.7"
  resolved "https://registry.npmjs.org/@babel/plugin-proposal-object-rest-spread/-/plugin-proposal-object-rest-spread-7.20.7.tgz"
  integrity sha512-d2S98yCiLxDVmBmE8UjGcfPvNEUbA1U5q5WxaWFUGRzJSVAZqm5W6MbPct0jxnegUZ0niLeNX+IOzEs7wYg9Dg==
  dependencies:
    "@babel/compat-data" "^7.20.5"
    "@babel/helper-compilation-targets" "^7.20.7"
    "@babel/helper-plugin-utils" "^7.20.2"
    "@babel/plugin-syntax-object-rest-spread" "^7.8.3"
    "@babel/plugin-transform-parameters" "^7.20.7"

"@babel/plugin-proposal-optional-catch-binding@^7.18.6":
  version "7.18.6"
  resolved "https://registry.npmjs.org/@babel/plugin-proposal-optional-catch-binding/-/plugin-proposal-optional-catch-binding-7.18.6.tgz"
  integrity sha512-Q40HEhs9DJQyaZfUjjn6vE8Cv4GmMHCYuMGIWUnlxH6400VGxOuwWsPt4FxXxJkC/5eOzgn0z21M9gMT4MOhbw==
  dependencies:
    "@babel/helper-plugin-utils" "^7.18.6"
    "@babel/plugin-syntax-optional-catch-binding" "^7.8.3"

"@babel/plugin-proposal-optional-chaining@^7.16.0", "@babel/plugin-proposal-optional-chaining@^7.18.9", "@babel/plugin-proposal-optional-chaining@^7.20.7":
  version "7.21.0"
  resolved "https://registry.npmjs.org/@babel/plugin-proposal-optional-chaining/-/plugin-proposal-optional-chaining-7.21.0.tgz"
  integrity sha512-p4zeefM72gpmEe2fkUr/OnOXpWEf8nAgk7ZYVqqfFiyIG7oFfVZcCrU64hWn5xp4tQ9LkV4bTIa5rD0KANpKNA==
  dependencies:
    "@babel/helper-plugin-utils" "^7.20.2"
    "@babel/helper-skip-transparent-expression-wrappers" "^7.20.0"
    "@babel/plugin-syntax-optional-chaining" "^7.8.3"

"@babel/plugin-proposal-private-methods@^7.16.0", "@babel/plugin-proposal-private-methods@^7.18.6":
  version "7.18.6"
  resolved "https://registry.npmjs.org/@babel/plugin-proposal-private-methods/-/plugin-proposal-private-methods-7.18.6.tgz"
  integrity sha512-nutsvktDItsNn4rpGItSNV2sz1XwS+nfU0Rg8aCx3W3NOKVzdMjJRu0O5OkgDp3ZGICSTbgRpxZoWsxoKRvbeA==
  dependencies:
    "@babel/helper-create-class-features-plugin" "^7.18.6"
    "@babel/helper-plugin-utils" "^7.18.6"

"@babel/plugin-proposal-private-property-in-object@^7.18.6":
  version "7.21.0"
  resolved "https://registry.npmjs.org/@babel/plugin-proposal-private-property-in-object/-/plugin-proposal-private-property-in-object-7.21.0.tgz"
  integrity sha512-ha4zfehbJjc5MmXBlHec1igel5TJXXLDDRbuJ4+XT2TJcyD9/V1919BA8gMvsdHcNMBy4WBUBiRb3nw/EQUtBw==
  dependencies:
    "@babel/helper-annotate-as-pure" "^7.18.6"
    "@babel/helper-create-class-features-plugin" "^7.21.0"
    "@babel/helper-plugin-utils" "^7.20.2"
    "@babel/plugin-syntax-private-property-in-object" "^7.14.5"

"@babel/plugin-proposal-unicode-property-regex@^7.18.6", "@babel/plugin-proposal-unicode-property-regex@^7.4.4":
  version "7.18.6"
  resolved "https://registry.npmjs.org/@babel/plugin-proposal-unicode-property-regex/-/plugin-proposal-unicode-property-regex-7.18.6.tgz"
  integrity sha512-2BShG/d5yoZyXZfVePH91urL5wTG6ASZU9M4o03lKK8u8UW1y08OMttBSOADTcJrnPMpvDXRG3G8fyLh4ovs8w==
  dependencies:
    "@babel/helper-create-regexp-features-plugin" "^7.18.6"
    "@babel/helper-plugin-utils" "^7.18.6"

"@babel/plugin-syntax-async-generators@^7.8.4":
  version "7.8.4"
  resolved "https://registry.npmjs.org/@babel/plugin-syntax-async-generators/-/plugin-syntax-async-generators-7.8.4.tgz"
  integrity sha512-tycmZxkGfZaxhMRbXlPXuVFpdWlXpir2W4AMhSJgRKzk/eDlIXOhb2LHWoLpDF7TEHylV5zNhykX6KAgHJmTNw==
  dependencies:
    "@babel/helper-plugin-utils" "^7.8.0"

"@babel/plugin-syntax-bigint@^7.8.3":
  version "7.8.3"
  resolved "https://registry.npmjs.org/@babel/plugin-syntax-bigint/-/plugin-syntax-bigint-7.8.3.tgz"
  integrity sha512-wnTnFlG+YxQm3vDxpGE57Pj0srRU4sHE/mDkt1qv2YJJSeUAec2ma4WLUnUPeKjyrfntVwe/N6dCXpU+zL3Npg==
  dependencies:
    "@babel/helper-plugin-utils" "^7.8.0"

"@babel/plugin-syntax-class-properties@^7.12.13", "@babel/plugin-syntax-class-properties@^7.8.3":
  version "7.12.13"
  resolved "https://registry.npmjs.org/@babel/plugin-syntax-class-properties/-/plugin-syntax-class-properties-7.12.13.tgz"
  integrity sha512-fm4idjKla0YahUNgFNLCB0qySdsoPiZP3iQE3rky0mBUtMZ23yDJ9SJdg6dXTSDnulOVqiF3Hgr9nbXvXTQZYA==
  dependencies:
    "@babel/helper-plugin-utils" "^7.12.13"

"@babel/plugin-syntax-class-static-block@^7.14.5":
  version "7.14.5"
  resolved "https://registry.npmjs.org/@babel/plugin-syntax-class-static-block/-/plugin-syntax-class-static-block-7.14.5.tgz"
  integrity sha512-b+YyPmr6ldyNnM6sqYeMWE+bgJcJpO6yS4QD7ymxgH34GBPNDM/THBh8iunyvKIZztiwLH4CJZ0RxTk9emgpjw==
  dependencies:
    "@babel/helper-plugin-utils" "^7.14.5"

"@babel/plugin-syntax-decorators@^7.21.0":
  version "7.21.0"
  resolved "https://registry.npmjs.org/@babel/plugin-syntax-decorators/-/plugin-syntax-decorators-7.21.0.tgz"
  integrity sha512-tIoPpGBR8UuM4++ccWN3gifhVvQu7ZizuR1fklhRJrd5ewgbkUS+0KVFeWWxELtn18NTLoW32XV7zyOgIAiz+w==
  dependencies:
    "@babel/helper-plugin-utils" "^7.20.2"

"@babel/plugin-syntax-dynamic-import@^7.8.3":
  version "7.8.3"
  resolved "https://registry.npmjs.org/@babel/plugin-syntax-dynamic-import/-/plugin-syntax-dynamic-import-7.8.3.tgz"
  integrity sha512-5gdGbFon+PszYzqs83S3E5mpi7/y/8M9eC90MRTZfduQOYW76ig6SOSPNe41IG5LoP3FGBn2N0RjVDSQiS94kQ==
  dependencies:
    "@babel/helper-plugin-utils" "^7.8.0"

"@babel/plugin-syntax-export-namespace-from@^7.8.3":
  version "7.8.3"
  resolved "https://registry.npmjs.org/@babel/plugin-syntax-export-namespace-from/-/plugin-syntax-export-namespace-from-7.8.3.tgz"
  integrity sha512-MXf5laXo6c1IbEbegDmzGPwGNTsHZmEy6QGznu5Sh2UCWvueywb2ee+CCE4zQiZstxU9BMoQO9i6zUFSY0Kj0Q==
  dependencies:
    "@babel/helper-plugin-utils" "^7.8.3"

"@babel/plugin-syntax-flow@^7.18.6":
  version "7.18.6"
  resolved "https://registry.npmjs.org/@babel/plugin-syntax-flow/-/plugin-syntax-flow-7.18.6.tgz"
  integrity sha512-LUbR+KNTBWCUAqRG9ex5Gnzu2IOkt8jRJbHHXFT9q+L9zm7M/QQbEqXyw1n1pohYvOyWC8CjeyjrSaIwiYjK7A==
  dependencies:
    "@babel/helper-plugin-utils" "^7.18.6"

"@babel/plugin-syntax-import-assertions@^7.20.0":
  version "7.20.0"
  resolved "https://registry.npmjs.org/@babel/plugin-syntax-import-assertions/-/plugin-syntax-import-assertions-7.20.0.tgz"
  integrity sha512-IUh1vakzNoWalR8ch/areW7qFopR2AEw03JlG7BbrDqmQ4X3q9uuipQwSGrUn7oGiemKjtSLDhNtQHzMHr1JdQ==
  dependencies:
    "@babel/helper-plugin-utils" "^7.19.0"

"@babel/plugin-syntax-import-meta@^7.8.3":
  version "7.10.4"
  resolved "https://registry.npmjs.org/@babel/plugin-syntax-import-meta/-/plugin-syntax-import-meta-7.10.4.tgz"
  integrity sha512-Yqfm+XDx0+Prh3VSeEQCPU81yC+JWZ2pDPFSS4ZdpfZhp4MkFMaDC1UqseovEKwSUpnIL7+vK+Clp7bfh0iD7g==
  dependencies:
    "@babel/helper-plugin-utils" "^7.10.4"

"@babel/plugin-syntax-json-strings@^7.8.3":
  version "7.8.3"
  resolved "https://registry.npmjs.org/@babel/plugin-syntax-json-strings/-/plugin-syntax-json-strings-7.8.3.tgz"
  integrity sha512-lY6kdGpWHvjoe2vk4WrAapEuBR69EMxZl+RoGRhrFGNYVK8mOPAW8VfbT/ZgrFbXlDNiiaxQnAtgVCZ6jv30EA==
  dependencies:
    "@babel/helper-plugin-utils" "^7.8.0"

"@babel/plugin-syntax-jsx@^7.18.6":
  version "7.18.6"
  resolved "https://registry.npmjs.org/@babel/plugin-syntax-jsx/-/plugin-syntax-jsx-7.18.6.tgz"
  integrity sha512-6mmljtAedFGTWu2p/8WIORGwy+61PLgOMPOdazc7YoJ9ZCWUyFy3A6CpPkRKLKD1ToAesxX8KGEViAiLo9N+7Q==
  dependencies:
    "@babel/helper-plugin-utils" "^7.18.6"

"@babel/plugin-syntax-logical-assignment-operators@^7.10.4", "@babel/plugin-syntax-logical-assignment-operators@^7.8.3":
  version "7.10.4"
  resolved "https://registry.npmjs.org/@babel/plugin-syntax-logical-assignment-operators/-/plugin-syntax-logical-assignment-operators-7.10.4.tgz"
  integrity sha512-d8waShlpFDinQ5MtvGU9xDAOzKH47+FFoney2baFIoMr952hKOLp1HR7VszoZvOsV/4+RRszNY7D17ba0te0ig==
  dependencies:
    "@babel/helper-plugin-utils" "^7.10.4"

"@babel/plugin-syntax-nullish-coalescing-operator@^7.8.3":
  version "7.8.3"
  resolved "https://registry.npmjs.org/@babel/plugin-syntax-nullish-coalescing-operator/-/plugin-syntax-nullish-coalescing-operator-7.8.3.tgz"
  integrity sha512-aSff4zPII1u2QD7y+F8oDsz19ew4IGEJg9SVW+bqwpwtfFleiQDMdzA/R+UlWDzfnHFCxxleFT0PMIrR36XLNQ==
  dependencies:
    "@babel/helper-plugin-utils" "^7.8.0"

"@babel/plugin-syntax-numeric-separator@^7.10.4", "@babel/plugin-syntax-numeric-separator@^7.8.3":
  version "7.10.4"
  resolved "https://registry.npmjs.org/@babel/plugin-syntax-numeric-separator/-/plugin-syntax-numeric-separator-7.10.4.tgz"
  integrity sha512-9H6YdfkcK/uOnY/K7/aA2xpzaAgkQn37yzWUMRK7OaPOqOpGS1+n0H5hxT9AUw9EsSjPW8SVyMJwYRtWs3X3ug==
  dependencies:
    "@babel/helper-plugin-utils" "^7.10.4"

"@babel/plugin-syntax-object-rest-spread@^7.8.3":
  version "7.8.3"
  resolved "https://registry.npmjs.org/@babel/plugin-syntax-object-rest-spread/-/plugin-syntax-object-rest-spread-7.8.3.tgz"
  integrity sha512-XoqMijGZb9y3y2XskN+P1wUGiVwWZ5JmoDRwx5+3GmEplNyVM2s2Dg8ILFQm8rWM48orGy5YpI5Bl8U1y7ydlA==
  dependencies:
    "@babel/helper-plugin-utils" "^7.8.0"

"@babel/plugin-syntax-optional-catch-binding@^7.8.3":
  version "7.8.3"
  resolved "https://registry.npmjs.org/@babel/plugin-syntax-optional-catch-binding/-/plugin-syntax-optional-catch-binding-7.8.3.tgz"
  integrity sha512-6VPD0Pc1lpTqw0aKoeRTMiB+kWhAoT24PA+ksWSBrFtl5SIRVpZlwN3NNPQjehA2E/91FV3RjLWoVTglWcSV3Q==
  dependencies:
    "@babel/helper-plugin-utils" "^7.8.0"

"@babel/plugin-syntax-optional-chaining@^7.8.3":
  version "7.8.3"
  resolved "https://registry.npmjs.org/@babel/plugin-syntax-optional-chaining/-/plugin-syntax-optional-chaining-7.8.3.tgz"
  integrity sha512-KoK9ErH1MBlCPxV0VANkXW2/dw4vlbGDrFgz8bmUsBGYkFRcbRwMh6cIJubdPrkxRwuGdtCk0v/wPTKbQgBjkg==
  dependencies:
    "@babel/helper-plugin-utils" "^7.8.0"

"@babel/plugin-syntax-private-property-in-object@^7.14.5":
  version "7.14.5"
  resolved "https://registry.npmjs.org/@babel/plugin-syntax-private-property-in-object/-/plugin-syntax-private-property-in-object-7.14.5.tgz"
  integrity sha512-0wVnp9dxJ72ZUJDV27ZfbSj6iHLoytYZmh3rFcxNnvsJF3ktkzLDZPy/mA17HGsaQT3/DQsWYX1f1QGWkCoVUg==
  dependencies:
    "@babel/helper-plugin-utils" "^7.14.5"

"@babel/plugin-syntax-top-level-await@^7.14.5", "@babel/plugin-syntax-top-level-await@^7.8.3":
  version "7.14.5"
  resolved "https://registry.npmjs.org/@babel/plugin-syntax-top-level-await/-/plugin-syntax-top-level-await-7.14.5.tgz"
  integrity sha512-hx++upLv5U1rgYfwe1xBQUhRmU41NEvpUvrp8jkrSCdvGSnM5/qdRMtylJ6PG5OFkBaHkbTAKTnd3/YyESRHFw==
  dependencies:
    "@babel/helper-plugin-utils" "^7.14.5"

"@babel/plugin-syntax-typescript@^7.20.0", "@babel/plugin-syntax-typescript@^7.7.2":
  version "7.20.0"
  resolved "https://registry.npmjs.org/@babel/plugin-syntax-typescript/-/plugin-syntax-typescript-7.20.0.tgz"
  integrity sha512-rd9TkG+u1CExzS4SM1BlMEhMXwFLKVjOAFFCDx9PbX5ycJWDoWMcwdJH9RhkPu1dOgn5TrxLot/Gx6lWFuAUNQ==
  dependencies:
    "@babel/helper-plugin-utils" "^7.19.0"

"@babel/plugin-transform-arrow-functions@^7.18.6":
  version "7.20.7"
  resolved "https://registry.npmjs.org/@babel/plugin-transform-arrow-functions/-/plugin-transform-arrow-functions-7.20.7.tgz"
  integrity sha512-3poA5E7dzDomxj9WXWwuD6A5F3kc7VXwIJO+E+J8qtDtS+pXPAhrgEyh+9GBwBgPq1Z+bB+/JD60lp5jsN7JPQ==
  dependencies:
    "@babel/helper-plugin-utils" "^7.20.2"

"@babel/plugin-transform-async-to-generator@^7.18.6":
  version "7.20.7"
  resolved "https://registry.npmjs.org/@babel/plugin-transform-async-to-generator/-/plugin-transform-async-to-generator-7.20.7.tgz"
  integrity sha512-Uo5gwHPT9vgnSXQxqGtpdufUiWp96gk7yiP4Mp5bm1QMkEmLXBO7PAGYbKoJ6DhAwiNkcHFBol/x5zZZkL/t0Q==
  dependencies:
    "@babel/helper-module-imports" "^7.18.6"
    "@babel/helper-plugin-utils" "^7.20.2"
    "@babel/helper-remap-async-to-generator" "^7.18.9"

"@babel/plugin-transform-block-scoped-functions@^7.18.6":
  version "7.18.6"
  resolved "https://registry.npmjs.org/@babel/plugin-transform-block-scoped-functions/-/plugin-transform-block-scoped-functions-7.18.6.tgz"
  integrity sha512-ExUcOqpPWnliRcPqves5HJcJOvHvIIWfuS4sroBUenPuMdmW+SMHDakmtS7qOo13sVppmUijqeTv7qqGsvURpQ==
  dependencies:
    "@babel/helper-plugin-utils" "^7.18.6"

"@babel/plugin-transform-block-scoping@^7.20.2":
  version "7.21.0"
  resolved "https://registry.npmjs.org/@babel/plugin-transform-block-scoping/-/plugin-transform-block-scoping-7.21.0.tgz"
  integrity sha512-Mdrbunoh9SxwFZapeHVrwFmri16+oYotcZysSzhNIVDwIAb1UV+kvnxULSYq9J3/q5MDG+4X6w8QVgD1zhBXNQ==
  dependencies:
    "@babel/helper-plugin-utils" "^7.20.2"

"@babel/plugin-transform-classes@^7.20.2":
  version "7.21.0"
  resolved "https://registry.npmjs.org/@babel/plugin-transform-classes/-/plugin-transform-classes-7.21.0.tgz"
  integrity sha512-RZhbYTCEUAe6ntPehC4hlslPWosNHDox+vAs4On/mCLRLfoDVHf6hVEd7kuxr1RnHwJmxFfUM3cZiZRmPxJPXQ==
  dependencies:
    "@babel/helper-annotate-as-pure" "^7.18.6"
    "@babel/helper-compilation-targets" "^7.20.7"
    "@babel/helper-environment-visitor" "^7.18.9"
    "@babel/helper-function-name" "^7.21.0"
    "@babel/helper-optimise-call-expression" "^7.18.6"
    "@babel/helper-plugin-utils" "^7.20.2"
    "@babel/helper-replace-supers" "^7.20.7"
    "@babel/helper-split-export-declaration" "^7.18.6"
    globals "^11.1.0"

"@babel/plugin-transform-computed-properties@^7.18.9":
  version "7.20.7"
  resolved "https://registry.npmjs.org/@babel/plugin-transform-computed-properties/-/plugin-transform-computed-properties-7.20.7.tgz"
  integrity sha512-Lz7MvBK6DTjElHAmfu6bfANzKcxpyNPeYBGEafyA6E5HtRpjpZwU+u7Qrgz/2OR0z+5TvKYbPdphfSaAcZBrYQ==
  dependencies:
    "@babel/helper-plugin-utils" "^7.20.2"
    "@babel/template" "^7.20.7"

"@babel/plugin-transform-destructuring@^7.20.2":
  version "7.21.3"
  resolved "https://registry.npmjs.org/@babel/plugin-transform-destructuring/-/plugin-transform-destructuring-7.21.3.tgz"
  integrity sha512-bp6hwMFzuiE4HqYEyoGJ/V2LeIWn+hLVKc4pnj++E5XQptwhtcGmSayM029d/j2X1bPKGTlsyPwAubuU22KhMA==
  dependencies:
    "@babel/helper-plugin-utils" "^7.20.2"

"@babel/plugin-transform-dotall-regex@^7.18.6", "@babel/plugin-transform-dotall-regex@^7.4.4":
  version "7.18.6"
  resolved "https://registry.npmjs.org/@babel/plugin-transform-dotall-regex/-/plugin-transform-dotall-regex-7.18.6.tgz"
  integrity sha512-6S3jpun1eEbAxq7TdjLotAsl4WpQI9DxfkycRcKrjhQYzU87qpXdknpBg/e+TdcMehqGnLFi7tnFUBR02Vq6wg==
  dependencies:
    "@babel/helper-create-regexp-features-plugin" "^7.18.6"
    "@babel/helper-plugin-utils" "^7.18.6"

"@babel/plugin-transform-duplicate-keys@^7.18.9":
  version "7.18.9"
  resolved "https://registry.npmjs.org/@babel/plugin-transform-duplicate-keys/-/plugin-transform-duplicate-keys-7.18.9.tgz"
  integrity sha512-d2bmXCtZXYc59/0SanQKbiWINadaJXqtvIQIzd4+hNwkWBgyCd5F/2t1kXoUdvPMrxzPvhK6EMQRROxsue+mfw==
  dependencies:
    "@babel/helper-plugin-utils" "^7.18.9"

"@babel/plugin-transform-exponentiation-operator@^7.18.6":
  version "7.18.6"
  resolved "https://registry.npmjs.org/@babel/plugin-transform-exponentiation-operator/-/plugin-transform-exponentiation-operator-7.18.6.tgz"
  integrity sha512-wzEtc0+2c88FVR34aQmiz56dxEkxr2g8DQb/KfaFa1JYXOFVsbhvAonFN6PwVWj++fKmku8NP80plJ5Et4wqHw==
  dependencies:
    "@babel/helper-builder-binary-assignment-operator-visitor" "^7.18.6"
    "@babel/helper-plugin-utils" "^7.18.6"

"@babel/plugin-transform-flow-strip-types@^7.16.0":
  version "7.21.0"
  resolved "https://registry.npmjs.org/@babel/plugin-transform-flow-strip-types/-/plugin-transform-flow-strip-types-7.21.0.tgz"
  integrity sha512-FlFA2Mj87a6sDkW4gfGrQQqwY/dLlBAyJa2dJEZ+FHXUVHBflO2wyKvg+OOEzXfrKYIa4HWl0mgmbCzt0cMb7w==
  dependencies:
    "@babel/helper-plugin-utils" "^7.20.2"
    "@babel/plugin-syntax-flow" "^7.18.6"

"@babel/plugin-transform-for-of@^7.18.8":
  version "7.21.0"
  resolved "https://registry.npmjs.org/@babel/plugin-transform-for-of/-/plugin-transform-for-of-7.21.0.tgz"
  integrity sha512-LlUYlydgDkKpIY7mcBWvyPPmMcOphEyYA27Ef4xpbh1IiDNLr0kZsos2nf92vz3IccvJI25QUwp86Eo5s6HmBQ==
  dependencies:
    "@babel/helper-plugin-utils" "^7.20.2"

"@babel/plugin-transform-function-name@^7.18.9":
  version "7.18.9"
  resolved "https://registry.npmjs.org/@babel/plugin-transform-function-name/-/plugin-transform-function-name-7.18.9.tgz"
  integrity sha512-WvIBoRPaJQ5yVHzcnJFor7oS5Ls0PYixlTYE63lCj2RtdQEl15M68FXQlxnG6wdraJIXRdR7KI+hQ7q/9QjrCQ==
  dependencies:
    "@babel/helper-compilation-targets" "^7.18.9"
    "@babel/helper-function-name" "^7.18.9"
    "@babel/helper-plugin-utils" "^7.18.9"

"@babel/plugin-transform-literals@^7.18.9":
  version "7.18.9"
  resolved "https://registry.npmjs.org/@babel/plugin-transform-literals/-/plugin-transform-literals-7.18.9.tgz"
  integrity sha512-IFQDSRoTPnrAIrI5zoZv73IFeZu2dhu6irxQjY9rNjTT53VmKg9fenjvoiOWOkJ6mm4jKVPtdMzBY98Fp4Z4cg==
  dependencies:
    "@babel/helper-plugin-utils" "^7.18.9"

"@babel/plugin-transform-member-expression-literals@^7.18.6":
  version "7.18.6"
  resolved "https://registry.npmjs.org/@babel/plugin-transform-member-expression-literals/-/plugin-transform-member-expression-literals-7.18.6.tgz"
  integrity sha512-qSF1ihLGO3q+/g48k85tUjD033C29TNTVB2paCwZPVmOsjn9pClvYYrM2VeJpBY2bcNkuny0YUyTNRyRxJ54KA==
  dependencies:
    "@babel/helper-plugin-utils" "^7.18.6"

"@babel/plugin-transform-modules-amd@^7.19.6":
  version "7.20.11"
  resolved "https://registry.npmjs.org/@babel/plugin-transform-modules-amd/-/plugin-transform-modules-amd-7.20.11.tgz"
  integrity sha512-NuzCt5IIYOW0O30UvqktzHYR2ud5bOWbY0yaxWZ6G+aFzOMJvrs5YHNikrbdaT15+KNO31nPOy5Fim3ku6Zb5g==
  dependencies:
    "@babel/helper-module-transforms" "^7.20.11"
    "@babel/helper-plugin-utils" "^7.20.2"

"@babel/plugin-transform-modules-commonjs@^7.19.6":
  version "7.21.2"
  resolved "https://registry.npmjs.org/@babel/plugin-transform-modules-commonjs/-/plugin-transform-modules-commonjs-7.21.2.tgz"
  integrity sha512-Cln+Yy04Gxua7iPdj6nOV96smLGjpElir5YwzF0LBPKoPlLDNJePNlrGGaybAJkd0zKRnOVXOgizSqPYMNYkzA==
  dependencies:
    "@babel/helper-module-transforms" "^7.21.2"
    "@babel/helper-plugin-utils" "^7.20.2"
    "@babel/helper-simple-access" "^7.20.2"

"@babel/plugin-transform-modules-systemjs@^7.19.6":
  version "7.20.11"
  resolved "https://registry.npmjs.org/@babel/plugin-transform-modules-systemjs/-/plugin-transform-modules-systemjs-7.20.11.tgz"
  integrity sha512-vVu5g9BPQKSFEmvt2TA4Da5N+QVS66EX21d8uoOihC+OCpUoGvzVsXeqFdtAEfVa5BILAeFt+U7yVmLbQnAJmw==
  dependencies:
    "@babel/helper-hoist-variables" "^7.18.6"
    "@babel/helper-module-transforms" "^7.20.11"
    "@babel/helper-plugin-utils" "^7.20.2"
    "@babel/helper-validator-identifier" "^7.19.1"

"@babel/plugin-transform-modules-umd@^7.18.6":
  version "7.18.6"
  resolved "https://registry.npmjs.org/@babel/plugin-transform-modules-umd/-/plugin-transform-modules-umd-7.18.6.tgz"
  integrity sha512-dcegErExVeXcRqNtkRU/z8WlBLnvD4MRnHgNs3MytRO1Mn1sHRyhbcpYbVMGclAqOjdW+9cfkdZno9dFdfKLfQ==
  dependencies:
    "@babel/helper-module-transforms" "^7.18.6"
    "@babel/helper-plugin-utils" "^7.18.6"

"@babel/plugin-transform-named-capturing-groups-regex@^7.19.1":
  version "7.20.5"
  resolved "https://registry.npmjs.org/@babel/plugin-transform-named-capturing-groups-regex/-/plugin-transform-named-capturing-groups-regex-7.20.5.tgz"
  integrity sha512-mOW4tTzi5iTLnw+78iEq3gr8Aoq4WNRGpmSlrogqaiCBoR1HFhpU4JkpQFOHfeYx3ReVIFWOQJS4aZBRvuZ6mA==
  dependencies:
    "@babel/helper-create-regexp-features-plugin" "^7.20.5"
    "@babel/helper-plugin-utils" "^7.20.2"

"@babel/plugin-transform-new-target@^7.18.6":
  version "7.18.6"
  resolved "https://registry.npmjs.org/@babel/plugin-transform-new-target/-/plugin-transform-new-target-7.18.6.tgz"
  integrity sha512-DjwFA/9Iu3Z+vrAn+8pBUGcjhxKguSMlsFqeCKbhb9BAV756v0krzVK04CRDi/4aqmk8BsHb4a/gFcaA5joXRw==
  dependencies:
    "@babel/helper-plugin-utils" "^7.18.6"

"@babel/plugin-transform-object-super@^7.18.6":
  version "7.18.6"
  resolved "https://registry.npmjs.org/@babel/plugin-transform-object-super/-/plugin-transform-object-super-7.18.6.tgz"
  integrity sha512-uvGz6zk+pZoS1aTZrOvrbj6Pp/kK2mp45t2B+bTDre2UgsZZ8EZLSJtUg7m/no0zOJUWgFONpB7Zv9W2tSaFlA==
  dependencies:
    "@babel/helper-plugin-utils" "^7.18.6"
    "@babel/helper-replace-supers" "^7.18.6"

"@babel/plugin-transform-parameters@^7.20.1", "@babel/plugin-transform-parameters@^7.20.7":
  version "7.21.3"
  resolved "https://registry.npmjs.org/@babel/plugin-transform-parameters/-/plugin-transform-parameters-7.21.3.tgz"
  integrity sha512-Wxc+TvppQG9xWFYatvCGPvZ6+SIUxQ2ZdiBP+PHYMIjnPXD+uThCshaz4NZOnODAtBjjcVQQ/3OKs9LW28purQ==
  dependencies:
    "@babel/helper-plugin-utils" "^7.20.2"

"@babel/plugin-transform-property-literals@^7.18.6":
  version "7.18.6"
  resolved "https://registry.npmjs.org/@babel/plugin-transform-property-literals/-/plugin-transform-property-literals-7.18.6.tgz"
  integrity sha512-cYcs6qlgafTud3PAzrrRNbQtfpQ8+y/+M5tKmksS9+M1ckbH6kzY8MrexEM9mcA6JDsukE19iIRvAyYl463sMg==
  dependencies:
    "@babel/helper-plugin-utils" "^7.18.6"

"@babel/plugin-transform-react-constant-elements@^7.12.1":
  version "7.21.3"
  resolved "https://registry.npmjs.org/@babel/plugin-transform-react-constant-elements/-/plugin-transform-react-constant-elements-7.21.3.tgz"
  integrity sha512-4DVcFeWe/yDYBLp0kBmOGFJ6N2UYg7coGid1gdxb4co62dy/xISDMaYBXBVXEDhfgMk7qkbcYiGtwd5Q/hwDDQ==
  dependencies:
    "@babel/helper-plugin-utils" "^7.20.2"

"@babel/plugin-transform-react-display-name@^7.16.0", "@babel/plugin-transform-react-display-name@^7.18.6":
  version "7.18.6"
  resolved "https://registry.npmjs.org/@babel/plugin-transform-react-display-name/-/plugin-transform-react-display-name-7.18.6.tgz"
  integrity sha512-TV4sQ+T013n61uMoygyMRm+xf04Bd5oqFpv2jAEQwSZ8NwQA7zeRPg1LMVg2PWi3zWBz+CLKD+v5bcpZ/BS0aA==
  dependencies:
    "@babel/helper-plugin-utils" "^7.18.6"

"@babel/plugin-transform-react-jsx-development@^7.18.6":
  version "7.18.6"
  resolved "https://registry.npmjs.org/@babel/plugin-transform-react-jsx-development/-/plugin-transform-react-jsx-development-7.18.6.tgz"
  integrity sha512-SA6HEjwYFKF7WDjWcMcMGUimmw/nhNRDWxr+KaLSCrkD/LMDBvWRmHAYgE1HDeF8KUuI8OAu+RT6EOtKxSW2qA==
  dependencies:
    "@babel/plugin-transform-react-jsx" "^7.18.6"

"@babel/plugin-transform-react-jsx@^7.18.6":
  version "7.21.0"
  resolved "https://registry.npmjs.org/@babel/plugin-transform-react-jsx/-/plugin-transform-react-jsx-7.21.0.tgz"
  integrity sha512-6OAWljMvQrZjR2DaNhVfRz6dkCAVV+ymcLUmaf8bccGOHn2v5rHJK3tTpij0BuhdYWP4LLaqj5lwcdlpAAPuvg==
  dependencies:
    "@babel/helper-annotate-as-pure" "^7.18.6"
    "@babel/helper-module-imports" "^7.18.6"
    "@babel/helper-plugin-utils" "^7.20.2"
    "@babel/plugin-syntax-jsx" "^7.18.6"
    "@babel/types" "^7.21.0"

"@babel/plugin-transform-react-pure-annotations@^7.18.6":
  version "7.18.6"
  resolved "https://registry.npmjs.org/@babel/plugin-transform-react-pure-annotations/-/plugin-transform-react-pure-annotations-7.18.6.tgz"
  integrity sha512-I8VfEPg9r2TRDdvnHgPepTKvuRomzA8+u+nhY7qSI1fR2hRNebasZEETLyM5mAUr0Ku56OkXJ0I7NHJnO6cJiQ==
  dependencies:
    "@babel/helper-annotate-as-pure" "^7.18.6"
    "@babel/helper-plugin-utils" "^7.18.6"

"@babel/plugin-transform-regenerator@^7.18.6":
  version "7.20.5"
  resolved "https://registry.npmjs.org/@babel/plugin-transform-regenerator/-/plugin-transform-regenerator-7.20.5.tgz"
  integrity sha512-kW/oO7HPBtntbsahzQ0qSE3tFvkFwnbozz3NWFhLGqH75vLEg+sCGngLlhVkePlCs3Jv0dBBHDzCHxNiFAQKCQ==
  dependencies:
    "@babel/helper-plugin-utils" "^7.20.2"
    regenerator-transform "^0.15.1"

"@babel/plugin-transform-reserved-words@^7.18.6":
  version "7.18.6"
  resolved "https://registry.npmjs.org/@babel/plugin-transform-reserved-words/-/plugin-transform-reserved-words-7.18.6.tgz"
  integrity sha512-oX/4MyMoypzHjFrT1CdivfKZ+XvIPMFXwwxHp/r0Ddy2Vuomt4HDFGmft1TAY2yiTKiNSsh3kjBAzcM8kSdsjA==
  dependencies:
    "@babel/helper-plugin-utils" "^7.18.6"

"@babel/plugin-transform-runtime@^7.16.4":
  version "7.21.0"
  resolved "https://registry.npmjs.org/@babel/plugin-transform-runtime/-/plugin-transform-runtime-7.21.0.tgz"
  integrity sha512-ReY6pxwSzEU0b3r2/T/VhqMKg/AkceBT19X0UptA3/tYi5Pe2eXgEUH+NNMC5nok6c6XQz5tyVTUpuezRfSMSg==
  dependencies:
    "@babel/helper-module-imports" "^7.18.6"
    "@babel/helper-plugin-utils" "^7.20.2"
    babel-plugin-polyfill-corejs2 "^0.3.3"
    babel-plugin-polyfill-corejs3 "^0.6.0"
    babel-plugin-polyfill-regenerator "^0.4.1"
    semver "^6.3.0"

"@babel/plugin-transform-shorthand-properties@^7.18.6":
  version "7.18.6"
  resolved "https://registry.npmjs.org/@babel/plugin-transform-shorthand-properties/-/plugin-transform-shorthand-properties-7.18.6.tgz"
  integrity sha512-eCLXXJqv8okzg86ywZJbRn19YJHU4XUa55oz2wbHhaQVn/MM+XhukiT7SYqp/7o00dg52Rj51Ny+Ecw4oyoygw==
  dependencies:
    "@babel/helper-plugin-utils" "^7.18.6"

"@babel/plugin-transform-spread@^7.19.0":
  version "7.20.7"
  resolved "https://registry.npmjs.org/@babel/plugin-transform-spread/-/plugin-transform-spread-7.20.7.tgz"
  integrity sha512-ewBbHQ+1U/VnH1fxltbJqDeWBU1oNLG8Dj11uIv3xVf7nrQu0bPGe5Rf716r7K5Qz+SqtAOVswoVunoiBtGhxw==
  dependencies:
    "@babel/helper-plugin-utils" "^7.20.2"
    "@babel/helper-skip-transparent-expression-wrappers" "^7.20.0"

"@babel/plugin-transform-sticky-regex@^7.18.6":
  version "7.18.6"
  resolved "https://registry.npmjs.org/@babel/plugin-transform-sticky-regex/-/plugin-transform-sticky-regex-7.18.6.tgz"
  integrity sha512-kfiDrDQ+PBsQDO85yj1icueWMfGfJFKN1KCkndygtu/C9+XUfydLC8Iv5UYJqRwy4zk8EcplRxEOeLyjq1gm6Q==
  dependencies:
    "@babel/helper-plugin-utils" "^7.18.6"

"@babel/plugin-transform-template-literals@^7.18.9":
  version "7.18.9"
  resolved "https://registry.npmjs.org/@babel/plugin-transform-template-literals/-/plugin-transform-template-literals-7.18.9.tgz"
  integrity sha512-S8cOWfT82gTezpYOiVaGHrCbhlHgKhQt8XH5ES46P2XWmX92yisoZywf5km75wv5sYcXDUCLMmMxOLCtthDgMA==
  dependencies:
    "@babel/helper-plugin-utils" "^7.18.9"

"@babel/plugin-transform-typeof-symbol@^7.18.9":
  version "7.18.9"
  resolved "https://registry.npmjs.org/@babel/plugin-transform-typeof-symbol/-/plugin-transform-typeof-symbol-7.18.9.tgz"
  integrity sha512-SRfwTtF11G2aemAZWivL7PD+C9z52v9EvMqH9BuYbabyPuKUvSWks3oCg6041pT925L4zVFqaVBeECwsmlguEw==
  dependencies:
    "@babel/helper-plugin-utils" "^7.18.9"

"@babel/plugin-transform-typescript@^7.21.0":
  version "7.21.3"
  resolved "https://registry.npmjs.org/@babel/plugin-transform-typescript/-/plugin-transform-typescript-7.21.3.tgz"
  integrity sha512-RQxPz6Iqt8T0uw/WsJNReuBpWpBqs/n7mNo18sKLoTbMp+UrEekhH+pKSVC7gWz+DNjo9gryfV8YzCiT45RgMw==
  dependencies:
    "@babel/helper-annotate-as-pure" "^7.18.6"
    "@babel/helper-create-class-features-plugin" "^7.21.0"
    "@babel/helper-plugin-utils" "^7.20.2"
    "@babel/plugin-syntax-typescript" "^7.20.0"

"@babel/plugin-transform-unicode-escapes@^7.18.10":
  version "7.18.10"
  resolved "https://registry.npmjs.org/@babel/plugin-transform-unicode-escapes/-/plugin-transform-unicode-escapes-7.18.10.tgz"
  integrity sha512-kKAdAI+YzPgGY/ftStBFXTI1LZFju38rYThnfMykS+IXy8BVx+res7s2fxf1l8I35DV2T97ezo6+SGrXz6B3iQ==
  dependencies:
    "@babel/helper-plugin-utils" "^7.18.9"

"@babel/plugin-transform-unicode-regex@^7.18.6":
  version "7.18.6"
  resolved "https://registry.npmjs.org/@babel/plugin-transform-unicode-regex/-/plugin-transform-unicode-regex-7.18.6.tgz"
  integrity sha512-gE7A6Lt7YLnNOL3Pb9BNeZvi+d8l7tcRrG4+pwJjK9hD2xX4mEvjlQW60G9EEmfXVYRPv9VRQcyegIVHCql/AA==
  dependencies:
    "@babel/helper-create-regexp-features-plugin" "^7.18.6"
    "@babel/helper-plugin-utils" "^7.18.6"

"@babel/preset-env@^7.11.0", "@babel/preset-env@^7.12.1", "@babel/preset-env@^7.16.4":
  version "7.20.2"
  resolved "https://registry.npmjs.org/@babel/preset-env/-/preset-env-7.20.2.tgz"
  integrity sha512-1G0efQEWR1EHkKvKHqbG+IN/QdgwfByUpM5V5QroDzGV2t3S/WXNQd693cHiHTlCFMpr9B6FkPFXDA2lQcKoDg==
  dependencies:
    "@babel/compat-data" "^7.20.1"
    "@babel/helper-compilation-targets" "^7.20.0"
    "@babel/helper-plugin-utils" "^7.20.2"
    "@babel/helper-validator-option" "^7.18.6"
    "@babel/plugin-bugfix-safari-id-destructuring-collision-in-function-expression" "^7.18.6"
    "@babel/plugin-bugfix-v8-spread-parameters-in-optional-chaining" "^7.18.9"
    "@babel/plugin-proposal-async-generator-functions" "^7.20.1"
    "@babel/plugin-proposal-class-properties" "^7.18.6"
    "@babel/plugin-proposal-class-static-block" "^7.18.6"
    "@babel/plugin-proposal-dynamic-import" "^7.18.6"
    "@babel/plugin-proposal-export-namespace-from" "^7.18.9"
    "@babel/plugin-proposal-json-strings" "^7.18.6"
    "@babel/plugin-proposal-logical-assignment-operators" "^7.18.9"
    "@babel/plugin-proposal-nullish-coalescing-operator" "^7.18.6"
    "@babel/plugin-proposal-numeric-separator" "^7.18.6"
    "@babel/plugin-proposal-object-rest-spread" "^7.20.2"
    "@babel/plugin-proposal-optional-catch-binding" "^7.18.6"
    "@babel/plugin-proposal-optional-chaining" "^7.18.9"
    "@babel/plugin-proposal-private-methods" "^7.18.6"
    "@babel/plugin-proposal-private-property-in-object" "^7.18.6"
    "@babel/plugin-proposal-unicode-property-regex" "^7.18.6"
    "@babel/plugin-syntax-async-generators" "^7.8.4"
    "@babel/plugin-syntax-class-properties" "^7.12.13"
    "@babel/plugin-syntax-class-static-block" "^7.14.5"
    "@babel/plugin-syntax-dynamic-import" "^7.8.3"
    "@babel/plugin-syntax-export-namespace-from" "^7.8.3"
    "@babel/plugin-syntax-import-assertions" "^7.20.0"
    "@babel/plugin-syntax-json-strings" "^7.8.3"
    "@babel/plugin-syntax-logical-assignment-operators" "^7.10.4"
    "@babel/plugin-syntax-nullish-coalescing-operator" "^7.8.3"
    "@babel/plugin-syntax-numeric-separator" "^7.10.4"
    "@babel/plugin-syntax-object-rest-spread" "^7.8.3"
    "@babel/plugin-syntax-optional-catch-binding" "^7.8.3"
    "@babel/plugin-syntax-optional-chaining" "^7.8.3"
    "@babel/plugin-syntax-private-property-in-object" "^7.14.5"
    "@babel/plugin-syntax-top-level-await" "^7.14.5"
    "@babel/plugin-transform-arrow-functions" "^7.18.6"
    "@babel/plugin-transform-async-to-generator" "^7.18.6"
    "@babel/plugin-transform-block-scoped-functions" "^7.18.6"
    "@babel/plugin-transform-block-scoping" "^7.20.2"
    "@babel/plugin-transform-classes" "^7.20.2"
    "@babel/plugin-transform-computed-properties" "^7.18.9"
    "@babel/plugin-transform-destructuring" "^7.20.2"
    "@babel/plugin-transform-dotall-regex" "^7.18.6"
    "@babel/plugin-transform-duplicate-keys" "^7.18.9"
    "@babel/plugin-transform-exponentiation-operator" "^7.18.6"
    "@babel/plugin-transform-for-of" "^7.18.8"
    "@babel/plugin-transform-function-name" "^7.18.9"
    "@babel/plugin-transform-literals" "^7.18.9"
    "@babel/plugin-transform-member-expression-literals" "^7.18.6"
    "@babel/plugin-transform-modules-amd" "^7.19.6"
    "@babel/plugin-transform-modules-commonjs" "^7.19.6"
    "@babel/plugin-transform-modules-systemjs" "^7.19.6"
    "@babel/plugin-transform-modules-umd" "^7.18.6"
    "@babel/plugin-transform-named-capturing-groups-regex" "^7.19.1"
    "@babel/plugin-transform-new-target" "^7.18.6"
    "@babel/plugin-transform-object-super" "^7.18.6"
    "@babel/plugin-transform-parameters" "^7.20.1"
    "@babel/plugin-transform-property-literals" "^7.18.6"
    "@babel/plugin-transform-regenerator" "^7.18.6"
    "@babel/plugin-transform-reserved-words" "^7.18.6"
    "@babel/plugin-transform-shorthand-properties" "^7.18.6"
    "@babel/plugin-transform-spread" "^7.19.0"
    "@babel/plugin-transform-sticky-regex" "^7.18.6"
    "@babel/plugin-transform-template-literals" "^7.18.9"
    "@babel/plugin-transform-typeof-symbol" "^7.18.9"
    "@babel/plugin-transform-unicode-escapes" "^7.18.10"
    "@babel/plugin-transform-unicode-regex" "^7.18.6"
    "@babel/preset-modules" "^0.1.5"
    "@babel/types" "^7.20.2"
    babel-plugin-polyfill-corejs2 "^0.3.3"
    babel-plugin-polyfill-corejs3 "^0.6.0"
    babel-plugin-polyfill-regenerator "^0.4.1"
    core-js-compat "^3.25.1"
    semver "^6.3.0"

"@babel/preset-modules@^0.1.5":
  version "0.1.5"
  resolved "https://registry.npmjs.org/@babel/preset-modules/-/preset-modules-0.1.5.tgz"
  integrity sha512-A57th6YRG7oR3cq/yt/Y84MvGgE0eJG2F1JLhKuyG+jFxEgrd/HAMJatiFtmOiZurz+0DkrvbheCLaV5f2JfjA==
  dependencies:
    "@babel/helper-plugin-utils" "^7.0.0"
    "@babel/plugin-proposal-unicode-property-regex" "^7.4.4"
    "@babel/plugin-transform-dotall-regex" "^7.4.4"
    "@babel/types" "^7.4.4"
    esutils "^2.0.2"

"@babel/preset-react@^7.12.5", "@babel/preset-react@^7.16.0":
  version "7.18.6"
  resolved "https://registry.npmjs.org/@babel/preset-react/-/preset-react-7.18.6.tgz"
  integrity sha512-zXr6atUmyYdiWRVLOZahakYmOBHtWc2WGCkP8PYTgZi0iJXDY2CN180TdrIW4OGOAdLc7TifzDIvtx6izaRIzg==
  dependencies:
    "@babel/helper-plugin-utils" "^7.18.6"
    "@babel/helper-validator-option" "^7.18.6"
    "@babel/plugin-transform-react-display-name" "^7.18.6"
    "@babel/plugin-transform-react-jsx" "^7.18.6"
    "@babel/plugin-transform-react-jsx-development" "^7.18.6"
    "@babel/plugin-transform-react-pure-annotations" "^7.18.6"

"@babel/preset-typescript@^7.16.0":
  version "7.21.0"
  resolved "https://registry.npmjs.org/@babel/preset-typescript/-/preset-typescript-7.21.0.tgz"
  integrity sha512-myc9mpoVA5m1rF8K8DgLEatOYFDpwC+RkMkjZ0Du6uI62YvDe8uxIEYVs/VCdSJ097nlALiU/yBC7//3nI+hNg==
  dependencies:
    "@babel/helper-plugin-utils" "^7.20.2"
    "@babel/helper-validator-option" "^7.21.0"
    "@babel/plugin-transform-typescript" "^7.21.0"

"@babel/regjsgen@^0.8.0":
  version "0.8.0"
  resolved "https://registry.npmjs.org/@babel/regjsgen/-/regjsgen-0.8.0.tgz"
  integrity sha512-x/rqGMdzj+fWZvCOYForTghzbtqPDZ5gPwaoNGHdgDfF2QA/XZbCBp4Moo5scrkAMPhB7z26XM/AaHuIJdgauA==

"@babel/runtime@^7.11.2", "@babel/runtime@^7.12.5", "@babel/runtime@^7.16.3", "@babel/runtime@^7.20.7", "@babel/runtime@^7.8.4":
  version "7.21.0"
  resolved "https://registry.npmjs.org/@babel/runtime/-/runtime-7.21.0.tgz"
  integrity sha512-xwII0//EObnq89Ji5AKYQaRYiW/nZ3llSv29d49IuxPhKbtJoLP+9QUUZ4nVragQVtaVGeZrpB+ZtG/Pdy/POw==
  dependencies:
    regenerator-runtime "^0.13.11"

"@babel/template@^7.18.10", "@babel/template@^7.20.7", "@babel/template@^7.3.3":
  version "7.20.7"
  resolved "https://registry.npmjs.org/@babel/template/-/template-7.20.7.tgz"
  integrity sha512-8SegXApWe6VoNw0r9JHpSteLKTpTiLZ4rMlGIm9JQ18KiCtyQiAMEazujAHrUS5flrcqYZa75ukev3P6QmUwUw==
  dependencies:
    "@babel/code-frame" "^7.18.6"
    "@babel/parser" "^7.20.7"
    "@babel/types" "^7.20.7"

"@babel/traverse@^7.20.5", "@babel/traverse@^7.20.7", "@babel/traverse@^7.21.0", "@babel/traverse@^7.21.2", "@babel/traverse@^7.21.3", "@babel/traverse@^7.7.2":
  version "7.21.3"
  resolved "https://registry.npmjs.org/@babel/traverse/-/traverse-7.21.3.tgz"
  integrity sha512-XLyopNeaTancVitYZe2MlUEvgKb6YVVPXzofHgqHijCImG33b/uTurMS488ht/Hbsb2XK3U2BnSTxKVNGV3nGQ==
  dependencies:
    "@babel/code-frame" "^7.18.6"
    "@babel/generator" "^7.21.3"
    "@babel/helper-environment-visitor" "^7.18.9"
    "@babel/helper-function-name" "^7.21.0"
    "@babel/helper-hoist-variables" "^7.18.6"
    "@babel/helper-split-export-declaration" "^7.18.6"
    "@babel/parser" "^7.21.3"
    "@babel/types" "^7.21.3"
    debug "^4.1.0"
    globals "^11.1.0"

"@babel/types@^7.0.0", "@babel/types@^7.12.6", "@babel/types@^7.18.6", "@babel/types@^7.18.9", "@babel/types@^7.20.0", "@babel/types@^7.20.2", "@babel/types@^7.20.5", "@babel/types@^7.20.7", "@babel/types@^7.21.0", "@babel/types@^7.21.2", "@babel/types@^7.21.3", "@babel/types@^7.3.0", "@babel/types@^7.3.3", "@babel/types@^7.4.4":
  version "7.21.3"
  resolved "https://registry.npmjs.org/@babel/types/-/types-7.21.3.tgz"
  integrity sha512-sBGdETxC+/M4o/zKC0sl6sjWv62WFR/uzxrJ6uYyMLZOUlPnwzw0tKgVHOXxaAd5l2g8pEDM5RZ495GPQI77kg==
  dependencies:
    "@babel/helper-string-parser" "^7.19.4"
    "@babel/helper-validator-identifier" "^7.19.1"
    to-fast-properties "^2.0.0"

"@bcoe/v8-coverage@^0.2.3":
  version "0.2.3"
  resolved "https://registry.npmjs.org/@bcoe/v8-coverage/-/v8-coverage-0.2.3.tgz"
  integrity sha512-0hYQ8SB4Db5zvZB4axdMHGwEaQjkZzFjQiN9LVYvIFB2nSUHW9tYpxWriPrWDASIxiaXax83REcLxuSdnGPZtw==

"@csstools/normalize.css@*":
  version "12.0.0"
  resolved "https://registry.npmjs.org/@csstools/normalize.css/-/normalize.css-12.0.0.tgz"
  integrity sha512-M0qqxAcwCsIVfpFQSlGN5XjXWu8l5JDZN+fPt1LeW5SZexQTgnaEvgXAY+CeygRw0EeppWHi12JxESWiWrB0Sg==

"@csstools/postcss-cascade-layers@^1.1.1":
  version "1.1.1"
  resolved "https://registry.npmjs.org/@csstools/postcss-cascade-layers/-/postcss-cascade-layers-1.1.1.tgz"
  integrity sha512-+KdYrpKC5TgomQr2DlZF4lDEpHcoxnj5IGddYYfBWJAKfj1JtuHUIqMa+E1pJJ+z3kvDViWMqyqPlG4Ja7amQA==
  dependencies:
    "@csstools/selector-specificity" "^2.0.2"
    postcss-selector-parser "^6.0.10"

"@csstools/postcss-color-function@^1.1.1":
  version "1.1.1"
  resolved "https://registry.npmjs.org/@csstools/postcss-color-function/-/postcss-color-function-1.1.1.tgz"
  integrity sha512-Bc0f62WmHdtRDjf5f3e2STwRAl89N2CLb+9iAwzrv4L2hncrbDwnQD9PCq0gtAt7pOI2leIV08HIBUd4jxD8cw==
  dependencies:
    "@csstools/postcss-progressive-custom-properties" "^1.1.0"
    postcss-value-parser "^4.2.0"

"@csstools/postcss-font-format-keywords@^1.0.1":
  version "1.0.1"
  resolved "https://registry.npmjs.org/@csstools/postcss-font-format-keywords/-/postcss-font-format-keywords-1.0.1.tgz"
  integrity sha512-ZgrlzuUAjXIOc2JueK0X5sZDjCtgimVp/O5CEqTcs5ShWBa6smhWYbS0x5cVc/+rycTDbjjzoP0KTDnUneZGOg==
  dependencies:
    postcss-value-parser "^4.2.0"

"@csstools/postcss-hwb-function@^1.0.2":
  version "1.0.2"
  resolved "https://registry.npmjs.org/@csstools/postcss-hwb-function/-/postcss-hwb-function-1.0.2.tgz"
  integrity sha512-YHdEru4o3Rsbjmu6vHy4UKOXZD+Rn2zmkAmLRfPet6+Jz4Ojw8cbWxe1n42VaXQhD3CQUXXTooIy8OkVbUcL+w==
  dependencies:
    postcss-value-parser "^4.2.0"

"@csstools/postcss-ic-unit@^1.0.1":
  version "1.0.1"
  resolved "https://registry.npmjs.org/@csstools/postcss-ic-unit/-/postcss-ic-unit-1.0.1.tgz"
  integrity sha512-Ot1rcwRAaRHNKC9tAqoqNZhjdYBzKk1POgWfhN4uCOE47ebGcLRqXjKkApVDpjifL6u2/55ekkpnFcp+s/OZUw==
  dependencies:
    "@csstools/postcss-progressive-custom-properties" "^1.1.0"
    postcss-value-parser "^4.2.0"

"@csstools/postcss-is-pseudo-class@^2.0.7":
  version "2.0.7"
  resolved "https://registry.npmjs.org/@csstools/postcss-is-pseudo-class/-/postcss-is-pseudo-class-2.0.7.tgz"
  integrity sha512-7JPeVVZHd+jxYdULl87lvjgvWldYu+Bc62s9vD/ED6/QTGjy0jy0US/f6BG53sVMTBJ1lzKZFpYmofBN9eaRiA==
  dependencies:
    "@csstools/selector-specificity" "^2.0.0"
    postcss-selector-parser "^6.0.10"

"@csstools/postcss-nested-calc@^1.0.0":
  version "1.0.0"
  resolved "https://registry.npmjs.org/@csstools/postcss-nested-calc/-/postcss-nested-calc-1.0.0.tgz"
  integrity sha512-JCsQsw1wjYwv1bJmgjKSoZNvf7R6+wuHDAbi5f/7MbFhl2d/+v+TvBTU4BJH3G1X1H87dHl0mh6TfYogbT/dJQ==
  dependencies:
    postcss-value-parser "^4.2.0"

"@csstools/postcss-normalize-display-values@^1.0.1":
  version "1.0.1"
  resolved "https://registry.npmjs.org/@csstools/postcss-normalize-display-values/-/postcss-normalize-display-values-1.0.1.tgz"
  integrity sha512-jcOanIbv55OFKQ3sYeFD/T0Ti7AMXc9nM1hZWu8m/2722gOTxFg7xYu4RDLJLeZmPUVQlGzo4jhzvTUq3x4ZUw==
  dependencies:
    postcss-value-parser "^4.2.0"

"@csstools/postcss-oklab-function@^1.1.1":
  version "1.1.1"
  resolved "https://registry.npmjs.org/@csstools/postcss-oklab-function/-/postcss-oklab-function-1.1.1.tgz"
  integrity sha512-nJpJgsdA3dA9y5pgyb/UfEzE7W5Ka7u0CX0/HIMVBNWzWemdcTH3XwANECU6anWv/ao4vVNLTMxhiPNZsTK6iA==
  dependencies:
    "@csstools/postcss-progressive-custom-properties" "^1.1.0"
    postcss-value-parser "^4.2.0"

"@csstools/postcss-progressive-custom-properties@^1.1.0", "@csstools/postcss-progressive-custom-properties@^1.3.0":
  version "1.3.0"
  resolved "https://registry.npmjs.org/@csstools/postcss-progressive-custom-properties/-/postcss-progressive-custom-properties-1.3.0.tgz"
  integrity sha512-ASA9W1aIy5ygskZYuWams4BzafD12ULvSypmaLJT2jvQ8G0M3I8PRQhC0h7mG0Z3LI05+agZjqSR9+K9yaQQjA==
  dependencies:
    postcss-value-parser "^4.2.0"

"@csstools/postcss-stepped-value-functions@^1.0.1":
  version "1.0.1"
  resolved "https://registry.npmjs.org/@csstools/postcss-stepped-value-functions/-/postcss-stepped-value-functions-1.0.1.tgz"
  integrity sha512-dz0LNoo3ijpTOQqEJLY8nyaapl6umbmDcgj4AD0lgVQ572b2eqA1iGZYTTWhrcrHztWDDRAX2DGYyw2VBjvCvQ==
  dependencies:
    postcss-value-parser "^4.2.0"

"@csstools/postcss-text-decoration-shorthand@^1.0.0":
  version "1.0.0"
  resolved "https://registry.npmjs.org/@csstools/postcss-text-decoration-shorthand/-/postcss-text-decoration-shorthand-1.0.0.tgz"
  integrity sha512-c1XwKJ2eMIWrzQenN0XbcfzckOLLJiczqy+YvfGmzoVXd7pT9FfObiSEfzs84bpE/VqfpEuAZ9tCRbZkZxxbdw==
  dependencies:
    postcss-value-parser "^4.2.0"

"@csstools/postcss-trigonometric-functions@^1.0.2":
  version "1.0.2"
  resolved "https://registry.npmjs.org/@csstools/postcss-trigonometric-functions/-/postcss-trigonometric-functions-1.0.2.tgz"
  integrity sha512-woKaLO///4bb+zZC2s80l+7cm07M7268MsyG3M0ActXXEFi6SuhvriQYcb58iiKGbjwwIU7n45iRLEHypB47Og==
  dependencies:
    postcss-value-parser "^4.2.0"

"@csstools/postcss-unset-value@^1.0.2":
  version "1.0.2"
  resolved "https://registry.npmjs.org/@csstools/postcss-unset-value/-/postcss-unset-value-1.0.2.tgz"
  integrity sha512-c8J4roPBILnelAsdLr4XOAR/GsTm0GJi4XpcfvoWk3U6KiTCqiFYc63KhRMQQX35jYMp4Ao8Ij9+IZRgMfJp1g==

"@csstools/selector-specificity@^2.0.0", "@csstools/selector-specificity@^2.0.2":
  version "2.2.0"
  resolved "https://registry.npmjs.org/@csstools/selector-specificity/-/selector-specificity-2.2.0.tgz"
  integrity sha512-+OJ9konv95ClSTOJCmMZqpd5+YGsB2S+x6w3E1oaM8UuR5j8nTNHYSz8c9BEPGDOCMQYIEEGlVPj/VY64iTbGw==

"@eslint-community/eslint-utils@^4.2.0":
  version "4.3.0"
  resolved "https://registry.npmjs.org/@eslint-community/eslint-utils/-/eslint-utils-4.3.0.tgz"
  integrity sha512-v3oplH6FYCULtFuCeqyuTd9D2WKO937Dxdq+GmHOLL72TTRriLxz2VLlNfkZRsvj6PKnOPAtuT6dwrs/pA5DvA==
  dependencies:
    eslint-visitor-keys "^3.3.0"

"@eslint-community/regexpp@^4.4.0":
  version "4.4.1"
  resolved "https://registry.npmjs.org/@eslint-community/regexpp/-/regexpp-4.4.1.tgz"
  integrity sha512-BISJ6ZE4xQsuL/FmsyRaiffpq977bMlsKfGHTQrOGFErfByxIe6iZTxPf/00Zon9b9a7iUykfQwejN3s2ZW/Bw==

"@eslint/eslintrc@^2.0.1":
  version "2.0.1"
  resolved "https://registry.npmjs.org/@eslint/eslintrc/-/eslintrc-2.0.1.tgz"
  integrity sha512-eFRmABvW2E5Ho6f5fHLqgena46rOj7r7OKHYfLElqcBfGFHHpjBhivyi5+jOEQuSpdc/1phIZJlbC2te+tZNIw==
  dependencies:
    ajv "^6.12.4"
    debug "^4.3.2"
    espree "^9.5.0"
    globals "^13.19.0"
    ignore "^5.2.0"
    import-fresh "^3.2.1"
    js-yaml "^4.1.0"
    minimatch "^3.1.2"
    strip-json-comments "^3.1.1"

"@eslint/js@8.36.0":
  version "8.36.0"
  resolved "https://registry.npmjs.org/@eslint/js/-/js-8.36.0.tgz"
  integrity sha512-lxJ9R5ygVm8ZWgYdUweoq5ownDlJ4upvoWmO4eLxBYHdMo+vZ/Rx0EN6MbKWDJOSUGrqJy2Gt+Dyv/VKml0fjg==

"@humanwhocodes/config-array@^0.11.8":
  version "0.11.8"
  resolved "https://registry.npmjs.org/@humanwhocodes/config-array/-/config-array-0.11.8.tgz"
  integrity sha512-UybHIJzJnR5Qc/MsD9Kr+RpO2h+/P1GhOwdiLPXK5TWk5sgTdu88bTD9UP+CKbPPh5Rni1u0GjAdYQLemG8g+g==
  dependencies:
    "@humanwhocodes/object-schema" "^1.2.1"
    debug "^4.1.1"
    minimatch "^3.0.5"

"@humanwhocodes/module-importer@^1.0.1":
  version "1.0.1"
  resolved "https://registry.npmjs.org/@humanwhocodes/module-importer/-/module-importer-1.0.1.tgz"
  integrity sha512-bxveV4V8v5Yb4ncFTT3rPSgZBOpCkjfK0y4oVVVJwIuDVBRMDXrPyXRL988i5ap9m9bnyEEjWfm5WkBmtffLfA==

"@humanwhocodes/object-schema@^1.2.1":
  version "1.2.1"
  resolved "https://registry.npmjs.org/@humanwhocodes/object-schema/-/object-schema-1.2.1.tgz"
  integrity sha512-ZnQMnLV4e7hDlUvw8H+U8ASL02SS2Gn6+9Ac3wGGLIe7+je2AeAOxPY+izIPJDfFDb7eDjev0Us8MO1iFRN8hA==

"@istanbuljs/load-nyc-config@^1.0.0":
  version "1.1.0"
  resolved "https://registry.npmjs.org/@istanbuljs/load-nyc-config/-/load-nyc-config-1.1.0.tgz"
  integrity sha512-VjeHSlIzpv/NyD3N0YuHfXOPDIixcA1q2ZV98wsMqcYlPmv2n3Yb2lYP9XMElnaFVXg5A7YLTeLu6V84uQDjmQ==
  dependencies:
    camelcase "^5.3.1"
    find-up "^4.1.0"
    get-package-type "^0.1.0"
    js-yaml "^3.13.1"
    resolve-from "^5.0.0"

"@istanbuljs/schema@^0.1.2":
  version "0.1.3"
  resolved "https://registry.npmjs.org/@istanbuljs/schema/-/schema-0.1.3.tgz"
  integrity sha512-ZXRY4jNvVgSVQ8DL3LTcakaAtXwTVUxE81hslsyD2AtoXW/wVob10HkOJ1X/pAlcI7D+2YoZKg5do8G/w6RYgA==

"@jest/console@^27.5.1":
  version "27.5.1"
  resolved "https://registry.npmjs.org/@jest/console/-/console-27.5.1.tgz"
  integrity sha512-kZ/tNpS3NXn0mlXXXPNuDZnb4c0oZ20r4K5eemM2k30ZC3G0T02nXUvyhf5YdbXWHPEJLc9qGLxEZ216MdL+Zg==
  dependencies:
    "@jest/types" "^27.5.1"
    "@types/node" "*"
    chalk "^4.0.0"
    jest-message-util "^27.5.1"
    jest-util "^27.5.1"
    slash "^3.0.0"

"@jest/console@^28.1.3":
  version "28.1.3"
  resolved "https://registry.npmjs.org/@jest/console/-/console-28.1.3.tgz"
  integrity sha512-QPAkP5EwKdK/bxIr6C1I4Vs0rm2nHiANzj/Z5X2JQkrZo6IqvC4ldZ9K95tF0HdidhA8Bo6egxSzUFPYKcEXLw==
  dependencies:
    "@jest/types" "^28.1.3"
    "@types/node" "*"
    chalk "^4.0.0"
    jest-message-util "^28.1.3"
    jest-util "^28.1.3"
    slash "^3.0.0"

"@jest/core@^27.5.1":
  version "27.5.1"
  resolved "https://registry.npmjs.org/@jest/core/-/core-27.5.1.tgz"
  integrity sha512-AK6/UTrvQD0Cd24NSqmIA6rKsu0tKIxfiCducZvqxYdmMisOYAsdItspT+fQDQYARPf8XgjAFZi0ogW2agH5nQ==
  dependencies:
    "@jest/console" "^27.5.1"
    "@jest/reporters" "^27.5.1"
    "@jest/test-result" "^27.5.1"
    "@jest/transform" "^27.5.1"
    "@jest/types" "^27.5.1"
    "@types/node" "*"
    ansi-escapes "^4.2.1"
    chalk "^4.0.0"
    emittery "^0.8.1"
    exit "^0.1.2"
    graceful-fs "^4.2.9"
    jest-changed-files "^27.5.1"
    jest-config "^27.5.1"
    jest-haste-map "^27.5.1"
    jest-message-util "^27.5.1"
    jest-regex-util "^27.5.1"
    jest-resolve "^27.5.1"
    jest-resolve-dependencies "^27.5.1"
    jest-runner "^27.5.1"
    jest-runtime "^27.5.1"
    jest-snapshot "^27.5.1"
    jest-util "^27.5.1"
    jest-validate "^27.5.1"
    jest-watcher "^27.5.1"
    micromatch "^4.0.4"
    rimraf "^3.0.0"
    slash "^3.0.0"
    strip-ansi "^6.0.0"

"@jest/environment@^27.5.1":
  version "27.5.1"
  resolved "https://registry.npmjs.org/@jest/environment/-/environment-27.5.1.tgz"
  integrity sha512-/WQjhPJe3/ghaol/4Bq480JKXV/Rfw8nQdN7f41fM8VDHLcxKXou6QyXAh3EFr9/bVG3x74z1NWDkP87EiY8gA==
  dependencies:
    "@jest/fake-timers" "^27.5.1"
    "@jest/types" "^27.5.1"
    "@types/node" "*"
    jest-mock "^27.5.1"

"@jest/fake-timers@^27.5.1":
  version "27.5.1"
  resolved "https://registry.npmjs.org/@jest/fake-timers/-/fake-timers-27.5.1.tgz"
  integrity sha512-/aPowoolwa07k7/oM3aASneNeBGCmGQsc3ugN4u6s4C/+s5M64MFo/+djTdiwcbQlRfFElGuDXWzaWj6QgKObQ==
  dependencies:
    "@jest/types" "^27.5.1"
    "@sinonjs/fake-timers" "^8.0.1"
    "@types/node" "*"
    jest-message-util "^27.5.1"
    jest-mock "^27.5.1"
    jest-util "^27.5.1"

"@jest/globals@^27.5.1":
  version "27.5.1"
  resolved "https://registry.npmjs.org/@jest/globals/-/globals-27.5.1.tgz"
  integrity sha512-ZEJNB41OBQQgGzgyInAv0UUfDDj3upmHydjieSxFvTRuZElrx7tXg/uVQ5hYVEwiXs3+aMsAeEc9X7xiSKCm4Q==
  dependencies:
    "@jest/environment" "^27.5.1"
    "@jest/types" "^27.5.1"
    expect "^27.5.1"

"@jest/reporters@^27.5.1":
  version "27.5.1"
  resolved "https://registry.npmjs.org/@jest/reporters/-/reporters-27.5.1.tgz"
  integrity sha512-cPXh9hWIlVJMQkVk84aIvXuBB4uQQmFqZiacloFuGiP3ah1sbCxCosidXFDfqG8+6fO1oR2dTJTlsOy4VFmUfw==
  dependencies:
    "@bcoe/v8-coverage" "^0.2.3"
    "@jest/console" "^27.5.1"
    "@jest/test-result" "^27.5.1"
    "@jest/transform" "^27.5.1"
    "@jest/types" "^27.5.1"
    "@types/node" "*"
    chalk "^4.0.0"
    collect-v8-coverage "^1.0.0"
    exit "^0.1.2"
    glob "^7.1.2"
    graceful-fs "^4.2.9"
    istanbul-lib-coverage "^3.0.0"
    istanbul-lib-instrument "^5.1.0"
    istanbul-lib-report "^3.0.0"
    istanbul-lib-source-maps "^4.0.0"
    istanbul-reports "^3.1.3"
    jest-haste-map "^27.5.1"
    jest-resolve "^27.5.1"
    jest-util "^27.5.1"
    jest-worker "^27.5.1"
    slash "^3.0.0"
    source-map "^0.6.0"
    string-length "^4.0.1"
    terminal-link "^2.0.0"
    v8-to-istanbul "^8.1.0"

"@jest/schemas@^28.1.3":
  version "28.1.3"
  resolved "https://registry.npmjs.org/@jest/schemas/-/schemas-28.1.3.tgz"
  integrity sha512-/l/VWsdt/aBXgjshLWOFyFt3IVdYypu5y2Wn2rOO1un6nkqIn8SLXzgIMYXFyYsRWDyF5EthmKJMIdJvk08grg==
  dependencies:
    "@sinclair/typebox" "^0.24.1"

"@jest/source-map@^27.5.1":
  version "27.5.1"
  resolved "https://registry.npmjs.org/@jest/source-map/-/source-map-27.5.1.tgz"
  integrity sha512-y9NIHUYF3PJRlHk98NdC/N1gl88BL08aQQgu4k4ZopQkCw9t9cV8mtl3TV8b/YCB8XaVTFrmUTAJvjsntDireg==
  dependencies:
    callsites "^3.0.0"
    graceful-fs "^4.2.9"
    source-map "^0.6.0"

"@jest/test-result@^27.5.1":
  version "27.5.1"
  resolved "https://registry.npmjs.org/@jest/test-result/-/test-result-27.5.1.tgz"
  integrity sha512-EW35l2RYFUcUQxFJz5Cv5MTOxlJIQs4I7gxzi2zVU7PJhOwfYq1MdC5nhSmYjX1gmMmLPvB3sIaC+BkcHRBfag==
  dependencies:
    "@jest/console" "^27.5.1"
    "@jest/types" "^27.5.1"
    "@types/istanbul-lib-coverage" "^2.0.0"
    collect-v8-coverage "^1.0.0"

"@jest/test-result@^28.1.3":
  version "28.1.3"
  resolved "https://registry.npmjs.org/@jest/test-result/-/test-result-28.1.3.tgz"
  integrity sha512-kZAkxnSE+FqE8YjW8gNuoVkkC9I7S1qmenl8sGcDOLropASP+BkcGKwhXoyqQuGOGeYY0y/ixjrd/iERpEXHNg==
  dependencies:
    "@jest/console" "^28.1.3"
    "@jest/types" "^28.1.3"
    "@types/istanbul-lib-coverage" "^2.0.0"
    collect-v8-coverage "^1.0.0"

"@jest/test-sequencer@^27.5.1":
  version "27.5.1"
  resolved "https://registry.npmjs.org/@jest/test-sequencer/-/test-sequencer-27.5.1.tgz"
  integrity sha512-LCheJF7WB2+9JuCS7VB/EmGIdQuhtqjRNI9A43idHv3E4KltCTsPsLxvdaubFHSYwY/fNjMWjl6vNRhDiN7vpQ==
  dependencies:
    "@jest/test-result" "^27.5.1"
    graceful-fs "^4.2.9"
    jest-haste-map "^27.5.1"
    jest-runtime "^27.5.1"

"@jest/transform@^27.5.1":
  version "27.5.1"
  resolved "https://registry.npmjs.org/@jest/transform/-/transform-27.5.1.tgz"
  integrity sha512-ipON6WtYgl/1329g5AIJVbUuEh0wZVbdpGwC99Jw4LwuoBNS95MVphU6zOeD9pDkon+LLbFL7lOQRapbB8SCHw==
  dependencies:
    "@babel/core" "^7.1.0"
    "@jest/types" "^27.5.1"
    babel-plugin-istanbul "^6.1.1"
    chalk "^4.0.0"
    convert-source-map "^1.4.0"
    fast-json-stable-stringify "^2.0.0"
    graceful-fs "^4.2.9"
    jest-haste-map "^27.5.1"
    jest-regex-util "^27.5.1"
    jest-util "^27.5.1"
    micromatch "^4.0.4"
    pirates "^4.0.4"
    slash "^3.0.0"
    source-map "^0.6.1"
    write-file-atomic "^3.0.0"

"@jest/types@^27.5.1":
  version "27.5.1"
  resolved "https://registry.npmjs.org/@jest/types/-/types-27.5.1.tgz"
  integrity sha512-Cx46iJ9QpwQTjIdq5VJu2QTMMs3QlEjI0x1QbBP5W1+nMzyc2XmimiRR/CbX9TO0cPTeUlxWMOu8mslYsJ8DEw==
  dependencies:
    "@types/istanbul-lib-coverage" "^2.0.0"
    "@types/istanbul-reports" "^3.0.0"
    "@types/node" "*"
    "@types/yargs" "^16.0.0"
    chalk "^4.0.0"

"@jest/types@^28.1.3":
  version "28.1.3"
  resolved "https://registry.npmjs.org/@jest/types/-/types-28.1.3.tgz"
  integrity sha512-RyjiyMUZrKz/c+zlMFO1pm70DcIlST8AeWTkoUdZevew44wcNZQHsEVOiCVtgVnlFFD82FPaXycys58cf2muVQ==
  dependencies:
    "@jest/schemas" "^28.1.3"
    "@types/istanbul-lib-coverage" "^2.0.0"
    "@types/istanbul-reports" "^3.0.0"
    "@types/node" "*"
    "@types/yargs" "^17.0.8"
    chalk "^4.0.0"

"@jridgewell/gen-mapping@^0.1.0":
  version "0.1.1"
  resolved "https://registry.npmjs.org/@jridgewell/gen-mapping/-/gen-mapping-0.1.1.tgz"
  integrity sha512-sQXCasFk+U8lWYEe66WxRDOE9PjVz4vSM51fTu3Hw+ClTpUSQb718772vH3pyS5pShp6lvQM7SxgIDXXXmOX7w==
  dependencies:
    "@jridgewell/set-array" "^1.0.0"
    "@jridgewell/sourcemap-codec" "^1.4.10"

"@jridgewell/gen-mapping@^0.3.0":
  version "0.3.2"
  resolved "https://registry.npmjs.org/@jridgewell/gen-mapping/-/gen-mapping-0.3.2.tgz"
  integrity sha512-mh65xKQAzI6iBcFzwv28KVWSmCkdRBWoOh+bYQGW3+6OZvbbN3TqMGo5hqYxQniRcH9F2VZIoJCm4pa3BPDK/A==
  dependencies:
    "@jridgewell/set-array" "^1.0.1"
    "@jridgewell/sourcemap-codec" "^1.4.10"
    "@jridgewell/trace-mapping" "^0.3.9"

"@jridgewell/gen-mapping@^0.3.2":
  version "0.3.2"
  resolved "https://registry.npmjs.org/@jridgewell/gen-mapping/-/gen-mapping-0.3.2.tgz"
  integrity sha512-mh65xKQAzI6iBcFzwv28KVWSmCkdRBWoOh+bYQGW3+6OZvbbN3TqMGo5hqYxQniRcH9F2VZIoJCm4pa3BPDK/A==
  dependencies:
    "@jridgewell/set-array" "^1.0.1"
    "@jridgewell/sourcemap-codec" "^1.4.10"
    "@jridgewell/trace-mapping" "^0.3.9"

"@jridgewell/resolve-uri@3.1.0":
  version "3.1.0"
  resolved "https://registry.npmjs.org/@jridgewell/resolve-uri/-/resolve-uri-3.1.0.tgz"
  integrity sha512-F2msla3tad+Mfht5cJq7LSXcdudKTWCVYUgw6pLFOOHSTtZlj6SWNYAp+AhuqLmWdBO2X5hPrLcu8cVP8fy28w==

"@jridgewell/set-array@^1.0.0", "@jridgewell/set-array@^1.0.1":
  version "1.1.2"
  resolved "https://registry.npmjs.org/@jridgewell/set-array/-/set-array-1.1.2.tgz"
  integrity sha512-xnkseuNADM0gt2bs+BvhO0p78Mk762YnZdsuzFV018NoG1Sj1SCQvpSqa7XUaTam5vAGasABV9qXASMKnFMwMw==

"@jridgewell/source-map@^0.3.2":
  version "0.3.2"
  resolved "https://registry.npmjs.org/@jridgewell/source-map/-/source-map-0.3.2.tgz"
  integrity sha512-m7O9o2uR8k2ObDysZYzdfhb08VuEml5oWGiosa1VdaPZ/A6QyPkAJuwN0Q1lhULOf6B7MtQmHENS743hWtCrgw==
  dependencies:
    "@jridgewell/gen-mapping" "^0.3.0"
    "@jridgewell/trace-mapping" "^0.3.9"

"@jridgewell/sourcemap-codec@^1.4.10", "@jridgewell/sourcemap-codec@1.4.14":
  version "1.4.14"
  resolved "https://registry.npmjs.org/@jridgewell/sourcemap-codec/-/sourcemap-codec-1.4.14.tgz"
  integrity sha512-XPSJHWmi394fuUuzDnGz1wiKqWfo1yXecHQMRf2l6hztTO+nPru658AyDngaBe7isIxEkRsPR3FZh+s7iVa4Uw==

"@jridgewell/trace-mapping@^0.3.17", "@jridgewell/trace-mapping@^0.3.9":
  version "0.3.17"
  resolved "https://registry.npmjs.org/@jridgewell/trace-mapping/-/trace-mapping-0.3.17.tgz"
  integrity sha512-MCNzAp77qzKca9+W/+I0+sEpaUnZoeasnghNeVc41VZCEKaCH73Vq3BZZ/SzWIgrqE4H4ceI+p+b6C0mHf9T4g==
  dependencies:
    "@jridgewell/resolve-uri" "3.1.0"
    "@jridgewell/sourcemap-codec" "1.4.14"

"@leichtgewicht/ip-codec@^2.0.1":
  version "2.0.4"
  resolved "https://registry.npmjs.org/@leichtgewicht/ip-codec/-/ip-codec-2.0.4.tgz"
  integrity sha512-Hcv+nVC0kZnQ3tD9GVu5xSMR4VVYOteQIr/hwFPVEvPdlXqgGEuRjiheChHgdM+JyqdgNcmzZOX/tnl0JOiI7A==

"@nicolo-ribaudo/eslint-scope-5-internals@5.1.1-v1":
  version "5.1.1-v1"
  resolved "https://registry.npmjs.org/@nicolo-ribaudo/eslint-scope-5-internals/-/eslint-scope-5-internals-5.1.1-v1.tgz"
  integrity sha512-54/JRvkLIzzDWshCWfuhadfrfZVPiElY8Fcgmg1HroEly/EDSszzhBAsarCux+D/kOslTRquNzuyGSmUSTTHGg==
  dependencies:
    eslint-scope "5.1.1"

"@nodelib/fs.scandir@2.1.5":
  version "2.1.5"
  resolved "https://registry.npmjs.org/@nodelib/fs.scandir/-/fs.scandir-2.1.5.tgz"
  integrity sha512-vq24Bq3ym5HEQm2NKCr3yXDwjc7vTsEThRDnkp2DK9p1uqLR+DHurm/NOTo0KG7HYHU7eppKZj3MyqYuMBf62g==
  dependencies:
    "@nodelib/fs.stat" "2.0.5"
    run-parallel "^1.1.9"

"@nodelib/fs.stat@^2.0.2", "@nodelib/fs.stat@2.0.5":
  version "2.0.5"
  resolved "https://registry.npmjs.org/@nodelib/fs.stat/-/fs.stat-2.0.5.tgz"
  integrity sha512-RkhPPp2zrqDAQA/2jNhnztcPAlv64XdhIp7a7454A5ovI7Bukxgt7MX7udwAu3zg1DcpPU0rz3VV1SeaqvY4+A==

"@nodelib/fs.walk@^1.2.3", "@nodelib/fs.walk@^1.2.8":
  version "1.2.8"
  resolved "https://registry.npmjs.org/@nodelib/fs.walk/-/fs.walk-1.2.8.tgz"
  integrity sha512-oGB+UxlgWcgQkgwo8GcEGwemoTFt3FIO9ababBmaGwXIoBKZ+GTy0pP185beGg7Llih/NSHSV2XAs1lnznocSg==
  dependencies:
    "@nodelib/fs.scandir" "2.1.5"
    fastq "^1.6.0"

"@pmmmwh/react-refresh-webpack-plugin@^0.5.3":
  version "0.5.10"
  resolved "https://registry.npmjs.org/@pmmmwh/react-refresh-webpack-plugin/-/react-refresh-webpack-plugin-0.5.10.tgz"
  integrity sha512-j0Ya0hCFZPd4x40qLzbhGsh9TMtdb+CJQiso+WxLOPNasohq9cc5SNUcwsZaRH6++Xh91Xkm/xHCkuIiIu0LUA==
  dependencies:
    ansi-html-community "^0.0.8"
    common-path-prefix "^3.0.0"
    core-js-pure "^3.23.3"
    error-stack-parser "^2.0.6"
    find-up "^5.0.0"
    html-entities "^2.1.0"
    loader-utils "^2.0.4"
    schema-utils "^3.0.0"
    source-map "^0.7.3"

"@rollup/plugin-babel@^5.2.0":
  version "5.3.1"
  resolved "https://registry.npmjs.org/@rollup/plugin-babel/-/plugin-babel-5.3.1.tgz"
  integrity sha512-WFfdLWU/xVWKeRQnKmIAQULUI7Il0gZnBIH/ZFO069wYIfPu+8zrfp/KMW0atmELoRDq8FbiP3VCss9MhCut7Q==
  dependencies:
    "@babel/helper-module-imports" "^7.10.4"
    "@rollup/pluginutils" "^3.1.0"

"@rollup/plugin-node-resolve@^11.2.1":
  version "11.2.1"
  resolved "https://registry.npmjs.org/@rollup/plugin-node-resolve/-/plugin-node-resolve-11.2.1.tgz"
  integrity sha512-yc2n43jcqVyGE2sqV5/YCmocy9ArjVAP/BeXyTtADTBBX6V0e5UMqwO8CdQ0kzjb6zu5P1qMzsScCMRvE9OlVg==
  dependencies:
    "@rollup/pluginutils" "^3.1.0"
    "@types/resolve" "1.17.1"
    builtin-modules "^3.1.0"
    deepmerge "^4.2.2"
    is-module "^1.0.0"
    resolve "^1.19.0"

"@rollup/plugin-replace@^2.4.1":
  version "2.4.2"
  resolved "https://registry.npmjs.org/@rollup/plugin-replace/-/plugin-replace-2.4.2.tgz"
  integrity sha512-IGcu+cydlUMZ5En85jxHH4qj2hta/11BHq95iHEyb2sbgiN0eCdzvUcHw5gt9pBL5lTi4JDYJ1acCoMGpTvEZg==
  dependencies:
    "@rollup/pluginutils" "^3.1.0"
    magic-string "^0.25.7"

"@rollup/pluginutils@^3.1.0":
  version "3.1.0"
  resolved "https://registry.npmjs.org/@rollup/pluginutils/-/pluginutils-3.1.0.tgz"
  integrity sha512-GksZ6pr6TpIjHm8h9lSQ8pi8BE9VeubNT0OMJ3B5uZJ8pz73NPiqOtCog/x2/QzM1ENChPKxMDhiQuRHsqc+lg==
  dependencies:
    "@types/estree" "0.0.39"
    estree-walker "^1.0.1"
    picomatch "^2.2.2"

"@rushstack/eslint-patch@^1.1.0":
  version "1.2.0"
  resolved "https://registry.npmjs.org/@rushstack/eslint-patch/-/eslint-patch-1.2.0.tgz"
  integrity sha512-sXo/qW2/pAcmT43VoRKOJbDOfV3cYpq3szSVfIThQXNt+E4DfKj361vaAt3c88U5tPUxzEswam7GW48PJqtKAg==

"@sinclair/typebox@^0.24.1":
  version "0.24.51"
  resolved "https://registry.npmjs.org/@sinclair/typebox/-/typebox-0.24.51.tgz"
  integrity sha512-1P1OROm/rdubP5aFDSZQILU0vrLCJ4fvHt6EoqHEM+2D/G5MK3bIaymUKLit8Js9gbns5UyJnkP/TZROLw4tUA==

"@sinonjs/commons@^1.7.0":
  version "1.8.6"
  resolved "https://registry.npmjs.org/@sinonjs/commons/-/commons-1.8.6.tgz"
  integrity sha512-Ky+XkAkqPZSm3NLBeUng77EBQl3cmeJhITaGHdYH8kjVB+aun3S4XBRti2zt17mtt0mIUDiNxYeoJm6drVvBJQ==
  dependencies:
    type-detect "4.0.8"

"@sinonjs/fake-timers@^8.0.1":
  version "8.1.0"
  resolved "https://registry.npmjs.org/@sinonjs/fake-timers/-/fake-timers-8.1.0.tgz"
  integrity sha512-OAPJUAtgeINhh/TAlUID4QTs53Njm7xzddaVlEs/SXwgtiD1tW22zAB/W1wdqfrpmikgaWQ9Fw6Ws+hsiRm5Vg==
  dependencies:
    "@sinonjs/commons" "^1.7.0"

"@surma/rollup-plugin-off-main-thread@^2.2.3":
  version "2.2.3"
  resolved "https://registry.npmjs.org/@surma/rollup-plugin-off-main-thread/-/rollup-plugin-off-main-thread-2.2.3.tgz"
  integrity sha512-lR8q/9W7hZpMWweNiAKU7NQerBnzQQLvi8qnTDU/fxItPhtZVMbPV3lbCwjhIlNBe9Bbr5V+KHshvWmVSG9cxQ==
  dependencies:
    ejs "^3.1.6"
    json5 "^2.2.0"
    magic-string "^0.25.0"
    string.prototype.matchall "^4.0.6"

"@svgr/babel-plugin-add-jsx-attribute@^5.4.0":
  version "5.4.0"
  resolved "https://registry.npmjs.org/@svgr/babel-plugin-add-jsx-attribute/-/babel-plugin-add-jsx-attribute-5.4.0.tgz"
  integrity sha512-ZFf2gs/8/6B8PnSofI0inYXr2SDNTDScPXhN7k5EqD4aZ3gi6u+rbmZHVB8IM3wDyx8ntKACZbtXSm7oZGRqVg==

"@svgr/babel-plugin-remove-jsx-attribute@^5.4.0":
  version "5.4.0"
  resolved "https://registry.npmjs.org/@svgr/babel-plugin-remove-jsx-attribute/-/babel-plugin-remove-jsx-attribute-5.4.0.tgz"
  integrity sha512-yaS4o2PgUtwLFGTKbsiAy6D0o3ugcUhWK0Z45umJ66EPWunAz9fuFw2gJuje6wqQvQWOTJvIahUwndOXb7QCPg==

"@svgr/babel-plugin-remove-jsx-empty-expression@^5.0.1":
  version "5.0.1"
  resolved "https://registry.npmjs.org/@svgr/babel-plugin-remove-jsx-empty-expression/-/babel-plugin-remove-jsx-empty-expression-5.0.1.tgz"
  integrity sha512-LA72+88A11ND/yFIMzyuLRSMJ+tRKeYKeQ+mR3DcAZ5I4h5CPWN9AHyUzJbWSYp/u2u0xhmgOe0+E41+GjEueA==

"@svgr/babel-plugin-replace-jsx-attribute-value@^5.0.1":
  version "5.0.1"
  resolved "https://registry.npmjs.org/@svgr/babel-plugin-replace-jsx-attribute-value/-/babel-plugin-replace-jsx-attribute-value-5.0.1.tgz"
  integrity sha512-PoiE6ZD2Eiy5mK+fjHqwGOS+IXX0wq/YDtNyIgOrc6ejFnxN4b13pRpiIPbtPwHEc+NT2KCjteAcq33/F1Y9KQ==

"@svgr/babel-plugin-svg-dynamic-title@^5.4.0":
  version "5.4.0"
  resolved "https://registry.npmjs.org/@svgr/babel-plugin-svg-dynamic-title/-/babel-plugin-svg-dynamic-title-5.4.0.tgz"
  integrity sha512-zSOZH8PdZOpuG1ZVx/cLVePB2ibo3WPpqo7gFIjLV9a0QsuQAzJiwwqmuEdTaW2pegyBE17Uu15mOgOcgabQZg==

"@svgr/babel-plugin-svg-em-dimensions@^5.4.0":
  version "5.4.0"
  resolved "https://registry.npmjs.org/@svgr/babel-plugin-svg-em-dimensions/-/babel-plugin-svg-em-dimensions-5.4.0.tgz"
  integrity sha512-cPzDbDA5oT/sPXDCUYoVXEmm3VIoAWAPT6mSPTJNbQaBNUuEKVKyGH93oDY4e42PYHRW67N5alJx/eEol20abw==

"@svgr/babel-plugin-transform-react-native-svg@^5.4.0":
  version "5.4.0"
  resolved "https://registry.npmjs.org/@svgr/babel-plugin-transform-react-native-svg/-/babel-plugin-transform-react-native-svg-5.4.0.tgz"
  integrity sha512-3eYP/SaopZ41GHwXma7Rmxcv9uRslRDTY1estspeB1w1ueZWd/tPlMfEOoccYpEMZU3jD4OU7YitnXcF5hLW2Q==

"@svgr/babel-plugin-transform-svg-component@^5.5.0":
  version "5.5.0"
  resolved "https://registry.npmjs.org/@svgr/babel-plugin-transform-svg-component/-/babel-plugin-transform-svg-component-5.5.0.tgz"
  integrity sha512-q4jSH1UUvbrsOtlo/tKcgSeiCHRSBdXoIoqX1pgcKK/aU3JD27wmMKwGtpB8qRYUYoyXvfGxUVKchLuR5pB3rQ==

"@svgr/babel-preset@^5.5.0":
  version "5.5.0"
  resolved "https://registry.npmjs.org/@svgr/babel-preset/-/babel-preset-5.5.0.tgz"
  integrity sha512-4FiXBjvQ+z2j7yASeGPEi8VD/5rrGQk4Xrq3EdJmoZgz/tpqChpo5hgXDvmEauwtvOc52q8ghhZK4Oy7qph4ig==
  dependencies:
    "@svgr/babel-plugin-add-jsx-attribute" "^5.4.0"
    "@svgr/babel-plugin-remove-jsx-attribute" "^5.4.0"
    "@svgr/babel-plugin-remove-jsx-empty-expression" "^5.0.1"
    "@svgr/babel-plugin-replace-jsx-attribute-value" "^5.0.1"
    "@svgr/babel-plugin-svg-dynamic-title" "^5.4.0"
    "@svgr/babel-plugin-svg-em-dimensions" "^5.4.0"
    "@svgr/babel-plugin-transform-react-native-svg" "^5.4.0"
    "@svgr/babel-plugin-transform-svg-component" "^5.5.0"

"@svgr/core@^5.5.0":
  version "5.5.0"
  resolved "https://registry.npmjs.org/@svgr/core/-/core-5.5.0.tgz"
  integrity sha512-q52VOcsJPvV3jO1wkPtzTuKlvX7Y3xIcWRpCMtBF3MrteZJtBfQw/+u0B1BHy5ColpQc1/YVTrPEtSYIMNZlrQ==
  dependencies:
    "@svgr/plugin-jsx" "^5.5.0"
    camelcase "^6.2.0"
    cosmiconfig "^7.0.0"

"@svgr/hast-util-to-babel-ast@^5.5.0":
  version "5.5.0"
  resolved "https://registry.npmjs.org/@svgr/hast-util-to-babel-ast/-/hast-util-to-babel-ast-5.5.0.tgz"
  integrity sha512-cAaR/CAiZRB8GP32N+1jocovUtvlj0+e65TB50/6Lcime+EA49m/8l+P2ko+XPJ4dw3xaPS3jOL4F2X4KWxoeQ==
  dependencies:
    "@babel/types" "^7.12.6"

"@svgr/plugin-jsx@^5.5.0":
  version "5.5.0"
  resolved "https://registry.npmjs.org/@svgr/plugin-jsx/-/plugin-jsx-5.5.0.tgz"
  integrity sha512-V/wVh33j12hGh05IDg8GpIUXbjAPnTdPTKuP4VNLggnwaHMPNQNae2pRnyTAILWCQdz5GyMqtO488g7CKM8CBA==
  dependencies:
    "@babel/core" "^7.12.3"
    "@svgr/babel-preset" "^5.5.0"
    "@svgr/hast-util-to-babel-ast" "^5.5.0"
    svg-parser "^2.0.2"

"@svgr/plugin-svgo@^5.5.0":
  version "5.5.0"
  resolved "https://registry.npmjs.org/@svgr/plugin-svgo/-/plugin-svgo-5.5.0.tgz"
  integrity sha512-r5swKk46GuQl4RrVejVwpeeJaydoxkdwkM1mBKOgJLBUJPGaLci6ylg/IjhrRsREKDkr4kbMWdgOtbXEh0fyLQ==
  dependencies:
    cosmiconfig "^7.0.0"
    deepmerge "^4.2.2"
    svgo "^1.2.2"

"@svgr/webpack@^5.5.0":
  version "5.5.0"
  resolved "https://registry.npmjs.org/@svgr/webpack/-/webpack-5.5.0.tgz"
  integrity sha512-DOBOK255wfQxguUta2INKkzPj6AIS6iafZYiYmHn6W3pHlycSRRlvWKCfLDG10fXfLWqE3DJHgRUOyJYmARa7g==
  dependencies:
    "@babel/core" "^7.12.3"
    "@babel/plugin-transform-react-constant-elements" "^7.12.1"
    "@babel/preset-env" "^7.12.1"
    "@babel/preset-react" "^7.12.5"
    "@svgr/core" "^5.5.0"
    "@svgr/plugin-jsx" "^5.5.0"
    "@svgr/plugin-svgo" "^5.5.0"
    loader-utils "^2.0.0"

"@tootallnate/once@1":
  version "1.1.2"
  resolved "https://registry.npmjs.org/@tootallnate/once/-/once-1.1.2.tgz"
  integrity sha512-RbzJvlNzmRq5c3O09UipeuXno4tA1FE6ikOjxZK0tuxVv3412l64l5t1W5pj4+rJq9vpkm/kwiR07aZXnsKPxw==

"@trysound/sax@0.2.0":
  version "0.2.0"
  resolved "https://registry.npmjs.org/@trysound/sax/-/sax-0.2.0.tgz"
  integrity sha512-L7z9BgrNEcYyUYtF+HaEfiS5ebkh9jXqbszz7pC0hRBPaatV0XjSD3+eHrpqFemQfgwiFF0QPIarnIihIDn7OA==

"@types/babel__core@^7.0.0", "@types/babel__core@^7.1.14":
  version "7.20.0"
  resolved "https://registry.npmjs.org/@types/babel__core/-/babel__core-7.20.0.tgz"
  integrity sha512-+n8dL/9GWblDO0iU6eZAwEIJVr5DWigtle+Q6HLOrh/pdbXOhOtqzq8VPPE2zvNJzSKY4vH/z3iT3tn0A3ypiQ==
  dependencies:
    "@babel/parser" "^7.20.7"
    "@babel/types" "^7.20.7"
    "@types/babel__generator" "*"
    "@types/babel__template" "*"
    "@types/babel__traverse" "*"

"@types/babel__generator@*":
  version "7.6.4"
  resolved "https://registry.npmjs.org/@types/babel__generator/-/babel__generator-7.6.4.tgz"
  integrity sha512-tFkciB9j2K755yrTALxD44McOrk+gfpIpvC3sxHjRawj6PfnQxrse4Clq5y/Rq+G3mrBurMax/lG8Qn2t9mSsg==
  dependencies:
    "@babel/types" "^7.0.0"

"@types/babel__template@*":
  version "7.4.1"
  resolved "https://registry.npmjs.org/@types/babel__template/-/babel__template-7.4.1.tgz"
  integrity sha512-azBFKemX6kMg5Io+/rdGT0dkGreboUVR0Cdm3fz9QJWpaQGJRQXl7C+6hOTCZcMll7KFyEQpgbYI2lHdsS4U7g==
  dependencies:
    "@babel/parser" "^7.1.0"
    "@babel/types" "^7.0.0"

"@types/babel__traverse@*", "@types/babel__traverse@^7.0.4", "@types/babel__traverse@^7.0.6":
  version "7.18.3"
  resolved "https://registry.npmjs.org/@types/babel__traverse/-/babel__traverse-7.18.3.tgz"
  integrity sha512-1kbcJ40lLB7MHsj39U4Sh1uTd2E7rLEa79kmDpI6cy+XiXsteB3POdQomoq4FxszMrO3ZYchkhYJw7A2862b3w==
  dependencies:
    "@babel/types" "^7.3.0"

"@types/body-parser@*":
  version "1.19.2"
  resolved "https://registry.npmjs.org/@types/body-parser/-/body-parser-1.19.2.tgz"
  integrity sha512-ALYone6pm6QmwZoAgeyNksccT9Q4AWZQ6PvfwR37GT6r6FWUPguq6sUmNGSMV2Wr761oQoBxwGGa6DR5o1DC9g==
  dependencies:
    "@types/connect" "*"
    "@types/node" "*"

"@types/bonjour@^3.5.9":
  version "3.5.10"
  resolved "https://registry.npmjs.org/@types/bonjour/-/bonjour-3.5.10.tgz"
  integrity sha512-p7ienRMiS41Nu2/igbJxxLDWrSZ0WxM8UQgCeO9KhoVF7cOVFkrKsiDr1EsJIla8vV3oEEjGcz11jc5yimhzZw==
  dependencies:
    "@types/node" "*"

"@types/connect-history-api-fallback@^1.3.5":
  version "1.3.5"
  resolved "https://registry.npmjs.org/@types/connect-history-api-fallback/-/connect-history-api-fallback-1.3.5.tgz"
  integrity sha512-h8QJa8xSb1WD4fpKBDcATDNGXghFj6/3GRWG6dhmRcu0RX1Ubasur2Uvx5aeEwlf0MwblEC2bMzzMQntxnw/Cw==
  dependencies:
    "@types/express-serve-static-core" "*"
    "@types/node" "*"

"@types/connect@*":
  version "3.4.35"
  resolved "https://registry.npmjs.org/@types/connect/-/connect-3.4.35.tgz"
  integrity sha512-cdeYyv4KWoEgpBISTxWvqYsVy444DOqehiF3fM3ne10AmJ62RSyNkUnxMJXHQWRQQX2eR94m5y1IZyDwBjV9FQ==
  dependencies:
    "@types/node" "*"

"@types/eslint-scope@^3.7.3":
  version "3.7.4"
  resolved "https://registry.npmjs.org/@types/eslint-scope/-/eslint-scope-3.7.4.tgz"
  integrity sha512-9K4zoImiZc3HlIp6AVUDE4CWYx22a+lhSZMYNpbjW04+YF0KWj4pJXnEMjdnFTiQibFFmElcsasJXDbdI/EPhA==
  dependencies:
    "@types/eslint" "*"
    "@types/estree" "*"

"@types/eslint@*", "@types/eslint@^7.29.0 || ^8.4.1":
  version "8.21.3"
  resolved "https://registry.npmjs.org/@types/eslint/-/eslint-8.21.3.tgz"
  integrity sha512-fa7GkppZVEByMWGbTtE5MbmXWJTVbrjjaS8K6uQj+XtuuUv1fsuPAxhygfqLmsb/Ufb3CV8deFCpiMfAgi00Sw==
  dependencies:
    "@types/estree" "*"
    "@types/json-schema" "*"

"@types/estree@*":
  version "1.0.0"
  resolved "https://registry.npmjs.org/@types/estree/-/estree-1.0.0.tgz"
  integrity sha512-WulqXMDUTYAXCjZnk6JtIHPigp55cVtDgDrO2gHRwhyJto21+1zbVCtOYB2L1F9w4qCQ0rOGWBnBe0FNTiEJIQ==

"@types/estree@^0.0.51":
  version "0.0.51"
  resolved "https://registry.npmjs.org/@types/estree/-/estree-0.0.51.tgz"
  integrity sha512-CuPgU6f3eT/XgKKPqKd/gLZV1Xmvf1a2R5POBOGQa6uv82xpls89HU5zKeVoyR8XzHd1RGNOlQlvUe3CFkjWNQ==

"@types/estree@0.0.39":
  version "0.0.39"
  resolved "https://registry.npmjs.org/@types/estree/-/estree-0.0.39.tgz"
  integrity sha512-EYNwp3bU+98cpU4lAWYYL7Zz+2gryWH1qbdDTidVd6hkiR6weksdbMadyXKXNPEkQFhXM+hVO9ZygomHXp+AIw==

"@types/express-serve-static-core@*", "@types/express-serve-static-core@^4.17.33":
  version "4.17.33"
  resolved "https://registry.npmjs.org/@types/express-serve-static-core/-/express-serve-static-core-4.17.33.tgz"
  integrity sha512-TPBqmR/HRYI3eC2E5hmiivIzv+bidAfXofM+sbonAGvyDhySGw9/PQZFt2BLOrjUUR++4eJVpx6KnLQK1Fk9tA==
  dependencies:
    "@types/node" "*"
    "@types/qs" "*"
    "@types/range-parser" "*"

"@types/express@*", "@types/express@^4.17.13":
  version "4.17.17"
  resolved "https://registry.npmjs.org/@types/express/-/express-4.17.17.tgz"
  integrity sha512-Q4FmmuLGBG58btUnfS1c1r/NQdlp3DMfGDGig8WhfpA2YRUtEkxAjkZb0yvplJGYdF1fsQ81iMDcH24sSCNC/Q==
  dependencies:
    "@types/body-parser" "*"
    "@types/express-serve-static-core" "^4.17.33"
    "@types/qs" "*"
    "@types/serve-static" "*"

"@types/graceful-fs@^4.1.2":
  version "4.1.6"
  resolved "https://registry.npmjs.org/@types/graceful-fs/-/graceful-fs-4.1.6.tgz"
  integrity sha512-Sig0SNORX9fdW+bQuTEovKj3uHcUL6LQKbCrrqb1X7J6/ReAbhCXRAhc+SMejhLELFj2QcyuxmUooZ4bt5ReSw==
  dependencies:
    "@types/node" "*"

"@types/html-minifier-terser@^6.0.0":
  version "6.1.0"
  resolved "https://registry.npmjs.org/@types/html-minifier-terser/-/html-minifier-terser-6.1.0.tgz"
  integrity sha512-oh/6byDPnL1zeNXFrDXFLyZjkr1MsBG667IM792caf1L2UPOOMf65NFzjUH/ltyfwjAGfs1rsX1eftK0jC/KIg==

"@types/http-proxy@^1.17.8":
  version "1.17.10"
  resolved "https://registry.npmjs.org/@types/http-proxy/-/http-proxy-1.17.10.tgz"
  integrity sha512-Qs5aULi+zV1bwKAg5z1PWnDXWmsn+LxIvUGv6E2+OOMYhclZMO+OXd9pYVf2gLykf2I7IV2u7oTHwChPNsvJ7g==
  dependencies:
    "@types/node" "*"

"@types/istanbul-lib-coverage@*", "@types/istanbul-lib-coverage@^2.0.0", "@types/istanbul-lib-coverage@^2.0.1":
  version "2.0.4"
  resolved "https://registry.npmjs.org/@types/istanbul-lib-coverage/-/istanbul-lib-coverage-2.0.4.tgz"
  integrity sha512-z/QT1XN4K4KYuslS23k62yDIDLwLFkzxOuMplDtObz0+y7VqJCaO2o+SPwHCvLFZh7xazvvoor2tA/hPz9ee7g==

"@types/istanbul-lib-report@*":
  version "3.0.0"
  resolved "https://registry.npmjs.org/@types/istanbul-lib-report/-/istanbul-lib-report-3.0.0.tgz"
  integrity sha512-plGgXAPfVKFoYfa9NpYDAkseG+g6Jr294RqeqcqDixSbU34MZVJRi/P+7Y8GDpzkEwLaGZZOpKIEmeVZNtKsrg==
  dependencies:
    "@types/istanbul-lib-coverage" "*"

"@types/istanbul-reports@^3.0.0":
  version "3.0.1"
  resolved "https://registry.npmjs.org/@types/istanbul-reports/-/istanbul-reports-3.0.1.tgz"
  integrity sha512-c3mAZEuK0lvBp8tmuL74XRKn1+y2dcwOUpH7x4WrF6gk1GIgiluDRgMYQtw2OFcBvAJWlt6ASU3tSqxp0Uu0Aw==
  dependencies:
    "@types/istanbul-lib-report" "*"

"@types/json-schema@*", "@types/json-schema@^7.0.4", "@types/json-schema@^7.0.5", "@types/json-schema@^7.0.8", "@types/json-schema@^7.0.9":
  version "7.0.11"
  resolved "https://registry.npmjs.org/@types/json-schema/-/json-schema-7.0.11.tgz"
  integrity sha512-wOuvG1SN4Us4rez+tylwwwCV1psiNVOkJeM3AUWUNWg/jDQY2+HE/444y5gc+jBmRqASOm2Oeh5c1axHobwRKQ==

"@types/json5@^0.0.29":
  version "0.0.29"
  resolved "https://registry.npmjs.org/@types/json5/-/json5-0.0.29.tgz"
  integrity sha512-dRLjCWHYg4oaA77cxO64oO+7JwCwnIzkZPdrrC71jQmQtlhM556pwKo5bUzqvZndkVbeFLIIi+9TC40JNF5hNQ==

"@types/mime@*":
  version "3.0.1"
  resolved "https://registry.npmjs.org/@types/mime/-/mime-3.0.1.tgz"
  integrity sha512-Y4XFY5VJAuw0FgAqPNd6NNoV44jbq9Bz2L7Rh/J6jLTiHBSBJa9fxqQIvkIld4GsoDOcCbvzOUAbLPsSKKg+uA==

"@types/node@*", "@types/node@^18.15.5":
  version "18.15.5"
  resolved "https://registry.npmjs.org/@types/node/-/node-18.15.5.tgz"
  integrity sha512-Ark2WDjjZO7GmvsyFFf81MXuGTA/d6oP38anyxWOL6EREyBKAxKoFHwBhaZxCfLRLpO8JgVXwqOwSwa7jRcjew==

"@types/parse-json@^4.0.0":
  version "4.0.0"
  resolved "https://registry.npmjs.org/@types/parse-json/-/parse-json-4.0.0.tgz"
  integrity sha512-//oorEZjL6sbPcKUaCdIGlIUeH26mgzimjBB77G6XRgnDl/L5wOnpyBGRe/Mmf5CVW3PwEBE1NjiMZ/ssFh4wA==

"@types/prettier@^2.1.5":
  version "2.7.2"
  resolved "https://registry.npmjs.org/@types/prettier/-/prettier-2.7.2.tgz"
  integrity sha512-KufADq8uQqo1pYKVIYzfKbJfBAc0sOeXqGbFaSpv8MRmC/zXgowNZmFcbngndGk922QDmOASEXUZCaY48gs4cg==

"@types/prop-types@*":
  version "15.7.5"
  resolved "https://registry.npmjs.org/@types/prop-types/-/prop-types-15.7.5.tgz"
  integrity sha512-JCB8C6SnDoQf0cNycqd/35A7MjcnK+ZTqE7judS6o7utxUCg6imJg3QK2qzHKszlTjcj2cn+NwMB2i96ubpj7w==

"@types/q@^1.5.1":
  version "1.5.5"
  resolved "https://registry.npmjs.org/@types/q/-/q-1.5.5.tgz"
  integrity sha512-L28j2FcJfSZOnL1WBjDYp2vUHCeIFlyYI/53EwD/rKUBQ7MtUUfbQWiyKJGpcnv4/WgrhWsFKrcPstcAt/J0tQ==

"@types/qs@*":
  version "6.9.7"
  resolved "https://registry.npmjs.org/@types/qs/-/qs-6.9.7.tgz"
  integrity sha512-FGa1F62FT09qcrueBA6qYTrJPVDzah9a+493+o2PCXsesWHIn27G98TsSMs3WPNbZIEj4+VJf6saSFpvD+3Zsw==

"@types/range-parser@*":
  version "1.2.4"
  resolved "https://registry.npmjs.org/@types/range-parser/-/range-parser-1.2.4.tgz"
  integrity sha512-EEhsLsD6UsDM1yFhAvy0Cjr6VwmpMWqFBCb9w07wVugF7w9nfajxLuVmngTIpgS6svCnm6Vaw+MZhoDCKnOfsw==

"@types/react-dom@^18.0.11":
  version "18.0.11"
  resolved "https://registry.npmjs.org/@types/react-dom/-/react-dom-18.0.11.tgz"
  integrity sha512-O38bPbI2CWtgw/OoQoY+BRelw7uysmXbWvw3nLWO21H1HSh+GOlqPuXshJfjmpNlKiiSDG9cc1JZAaMmVdcTlw==
  dependencies:
    "@types/react" "*"

"@types/react@*", "@types/react@^18.0.28":
  version "18.0.28"
  resolved "https://registry.npmjs.org/@types/react/-/react-18.0.28.tgz"
  integrity sha512-RD0ivG1kEztNBdoAK7lekI9M+azSnitIn85h4iOiaLjaTrMjzslhaqCGaI4IyCJ1RljWiLCEu4jyrLLgqxBTew==
  dependencies:
    "@types/prop-types" "*"
    "@types/scheduler" "*"
    csstype "^3.0.2"

"@types/resolve@1.17.1":
  version "1.17.1"
  resolved "https://registry.npmjs.org/@types/resolve/-/resolve-1.17.1.tgz"
  integrity sha512-yy7HuzQhj0dhGpD8RLXSZWEkLsV9ibvxvi6EiJ3bkqLAO1RGo0WbkWQiwpRlSFymTJRz0d3k5LM3kkx8ArDbLw==
  dependencies:
    "@types/node" "*"

"@types/retry@0.12.0":
  version "0.12.0"
  resolved "https://registry.npmjs.org/@types/retry/-/retry-0.12.0.tgz"
  integrity sha512-wWKOClTTiizcZhXnPY4wikVAwmdYHp8q6DmC+EJUzAMsycb7HB32Kh9RN4+0gExjmPmZSAQjgURXIGATPegAvA==

"@types/scheduler@*":
  version "0.16.3"
  resolved "https://registry.npmjs.org/@types/scheduler/-/scheduler-0.16.3.tgz"
  integrity sha512-5cJ8CB4yAx7BH1oMvdU0Jh9lrEXyPkar6F9G/ERswkCuvP4KQZfZkSjcMbAICCpQTN4OuZn8tz0HiKv9TGZgrQ==

"@types/semver@^7.3.12":
  version "7.3.13"
  resolved "https://registry.npmjs.org/@types/semver/-/semver-7.3.13.tgz"
  integrity sha512-21cFJr9z3g5dW8B0CVI9g2O9beqaThGQ6ZFBqHfwhzLDKUxaqTIy3vnfah/UPkfOiF2pLq+tGz+W8RyCskuslw==

"@types/serve-index@^1.9.1":
  version "1.9.1"
  resolved "https://registry.npmjs.org/@types/serve-index/-/serve-index-1.9.1.tgz"
  integrity sha512-d/Hs3nWDxNL2xAczmOVZNj92YZCS6RGxfBPjKzuu/XirCgXdpKEb88dYNbrYGint6IVWLNP+yonwVAuRC0T2Dg==
  dependencies:
    "@types/express" "*"

"@types/serve-static@*", "@types/serve-static@^1.13.10":
  version "1.15.1"
  resolved "https://registry.npmjs.org/@types/serve-static/-/serve-static-1.15.1.tgz"
  integrity sha512-NUo5XNiAdULrJENtJXZZ3fHtfMolzZwczzBbnAeBbqBwG+LaG6YaJtuwzwGSQZ2wsCrxjEhNNjAkKigy3n8teQ==
  dependencies:
    "@types/mime" "*"
    "@types/node" "*"

"@types/sockjs@^0.3.33":
  version "0.3.33"
  resolved "https://registry.npmjs.org/@types/sockjs/-/sockjs-0.3.33.tgz"
  integrity sha512-f0KEEe05NvUnat+boPTZ0dgaLZ4SfSouXUgv5noUiefG2ajgKjmETo9ZJyuqsl7dfl2aHlLJUiki6B4ZYldiiw==
  dependencies:
    "@types/node" "*"

"@types/stack-utils@^2.0.0":
  version "2.0.1"
  resolved "https://registry.npmjs.org/@types/stack-utils/-/stack-utils-2.0.1.tgz"
  integrity sha512-Hl219/BT5fLAaz6NDkSuhzasy49dwQS/DSdu4MdggFB8zcXv7vflBI3xp7FEmkmdDkBUI2bPUNeMttp2knYdxw==

"@types/trusted-types@^2.0.2":
  version "2.0.3"
  resolved "https://registry.npmjs.org/@types/trusted-types/-/trusted-types-2.0.3.tgz"
  integrity sha512-NfQ4gyz38SL8sDNrSixxU2Os1a5xcdFxipAFxYEuLUlvU2uDwS4NUpsImcf1//SlWItCVMMLiylsxbmNMToV/g==

"@types/ws@^8.5.1":
  version "8.5.4"
  resolved "https://registry.npmjs.org/@types/ws/-/ws-8.5.4.tgz"
  integrity sha512-zdQDHKUgcX/zBc4GrwsE/7dVdAD8JR4EuiAXiiUhhfyIJXXb2+PrGshFyeXWQPMmmZ2XxgaqclgpIC7eTXc1mg==
  dependencies:
    "@types/node" "*"

"@types/yargs-parser@*":
  version "21.0.0"
  resolved "https://registry.npmjs.org/@types/yargs-parser/-/yargs-parser-21.0.0.tgz"
  integrity sha512-iO9ZQHkZxHn4mSakYV0vFHAVDyEOIJQrV2uZ06HxEPcx+mt8swXoZHIbaaJ2crJYFfErySgktuTZ3BeLz+XmFA==

"@types/yargs@^16.0.0":
  version "16.0.5"
  resolved "https://registry.npmjs.org/@types/yargs/-/yargs-16.0.5.tgz"
  integrity sha512-AxO/ADJOBFJScHbWhq2xAhlWP24rY4aCEG/NFaMvbT3X2MgRsLjhjQwsn0Zi5zn0LG9jUhCCZMeX9Dkuw6k+vQ==
  dependencies:
    "@types/yargs-parser" "*"

"@types/yargs@^17.0.8":
  version "17.0.23"
  resolved "https://registry.npmjs.org/@types/yargs/-/yargs-17.0.23.tgz"
  integrity sha512-yuogunc04OnzGQCrfHx+Kk883Q4X0aSwmYZhKjI21m+SVYzjIbrWl8dOOwSv5hf2Um2pdCOXWo9isteZTNXUZQ==
  dependencies:
    "@types/yargs-parser" "*"

"@typescript-eslint/eslint-plugin@^5.5.0":
  version "5.56.0"
  resolved "https://registry.npmjs.org/@typescript-eslint/eslint-plugin/-/eslint-plugin-5.56.0.tgz"
  integrity sha512-ZNW37Ccl3oMZkzxrYDUX4o7cnuPgU+YrcaYXzsRtLB16I1FR5SHMqga3zGsaSliZADCWo2v8qHWqAYIj8nWCCg==
  dependencies:
    "@eslint-community/regexpp" "^4.4.0"
    "@typescript-eslint/scope-manager" "5.56.0"
    "@typescript-eslint/type-utils" "5.56.0"
    "@typescript-eslint/utils" "5.56.0"
    debug "^4.3.4"
    grapheme-splitter "^1.0.4"
    ignore "^5.2.0"
    natural-compare-lite "^1.4.0"
    semver "^7.3.7"
    tsutils "^3.21.0"

"@typescript-eslint/experimental-utils@^5.0.0":
  version "5.56.0"
  resolved "https://registry.npmjs.org/@typescript-eslint/experimental-utils/-/experimental-utils-5.56.0.tgz"
  integrity sha512-sxWuj0eO5nItmKgZmsBbChVt90EhfkuncDCPbLAVeEJ+SCjXMcZN3AhhNbxed7IeGJ4XwsdL3/FMvD4r+FLqqA==
  dependencies:
    "@typescript-eslint/utils" "5.56.0"

"@typescript-eslint/parser@^5.5.0":
  version "5.56.0"
  resolved "https://registry.npmjs.org/@typescript-eslint/parser/-/parser-5.56.0.tgz"
  integrity sha512-sn1OZmBxUsgxMmR8a8U5QM/Wl+tyqlH//jTqCg8daTAmhAk26L2PFhcqPLlYBhYUJMZJK276qLXlHN3a83o2cg==
  dependencies:
    "@typescript-eslint/scope-manager" "5.56.0"
    "@typescript-eslint/types" "5.56.0"
    "@typescript-eslint/typescript-estree" "5.56.0"
    debug "^4.3.4"

"@typescript-eslint/scope-manager@5.56.0":
  version "5.56.0"
  resolved "https://registry.npmjs.org/@typescript-eslint/scope-manager/-/scope-manager-5.56.0.tgz"
  integrity sha512-jGYKyt+iBakD0SA5Ww8vFqGpoV2asSjwt60Gl6YcO8ksQ8s2HlUEyHBMSa38bdLopYqGf7EYQMUIGdT/Luw+sw==
  dependencies:
    "@typescript-eslint/types" "5.56.0"
    "@typescript-eslint/visitor-keys" "5.56.0"

"@typescript-eslint/type-utils@5.56.0":
  version "5.56.0"
  resolved "https://registry.npmjs.org/@typescript-eslint/type-utils/-/type-utils-5.56.0.tgz"
  integrity sha512-8WxgOgJjWRy6m4xg9KoSHPzBNZeQbGlQOH7l2QEhQID/+YseaFxg5J/DLwWSsi9Axj4e/cCiKx7PVzOq38tY4A==
  dependencies:
    "@typescript-eslint/typescript-estree" "5.56.0"
    "@typescript-eslint/utils" "5.56.0"
    debug "^4.3.4"
    tsutils "^3.21.0"

"@typescript-eslint/types@5.56.0":
  version "5.56.0"
  resolved "https://registry.npmjs.org/@typescript-eslint/types/-/types-5.56.0.tgz"
  integrity sha512-JyAzbTJcIyhuUhogmiu+t79AkdnqgPUEsxMTMc/dCZczGMJQh1MK2wgrju++yMN6AWroVAy2jxyPcPr3SWCq5w==

"@typescript-eslint/typescript-estree@5.56.0":
  version "5.56.0"
  resolved "https://registry.npmjs.org/@typescript-eslint/typescript-estree/-/typescript-estree-5.56.0.tgz"
  integrity sha512-41CH/GncsLXOJi0jb74SnC7jVPWeVJ0pxQj8bOjH1h2O26jXN3YHKDT1ejkVz5YeTEQPeLCCRY0U2r68tfNOcg==
  dependencies:
    "@typescript-eslint/types" "5.56.0"
    "@typescript-eslint/visitor-keys" "5.56.0"
    debug "^4.3.4"
    globby "^11.1.0"
    is-glob "^4.0.3"
    semver "^7.3.7"
    tsutils "^3.21.0"

"@typescript-eslint/utils@^5.43.0", "@typescript-eslint/utils@5.56.0":
  version "5.56.0"
  resolved "https://registry.npmjs.org/@typescript-eslint/utils/-/utils-5.56.0.tgz"
  integrity sha512-XhZDVdLnUJNtbzaJeDSCIYaM+Tgr59gZGbFuELgF7m0IY03PlciidS7UQNKLE0+WpUTn1GlycEr6Ivb/afjbhA==
  dependencies:
    "@eslint-community/eslint-utils" "^4.2.0"
    "@types/json-schema" "^7.0.9"
    "@types/semver" "^7.3.12"
    "@typescript-eslint/scope-manager" "5.56.0"
    "@typescript-eslint/types" "5.56.0"
    "@typescript-eslint/typescript-estree" "5.56.0"
    eslint-scope "^5.1.1"
    semver "^7.3.7"

"@typescript-eslint/visitor-keys@5.56.0":
  version "5.56.0"
  resolved "https://registry.npmjs.org/@typescript-eslint/visitor-keys/-/visitor-keys-5.56.0.tgz"
  integrity sha512-1mFdED7u5bZpX6Xxf5N9U2c18sb+8EvU3tyOIj6LQZ5OOvnmj8BVeNNP603OFPm5KkS1a7IvCIcwrdHXaEMG/Q==
  dependencies:
    "@typescript-eslint/types" "5.56.0"
    eslint-visitor-keys "^3.3.0"

"@webassemblyjs/ast@1.11.1":
  version "1.11.1"
  resolved "https://registry.npmjs.org/@webassemblyjs/ast/-/ast-1.11.1.tgz"
  integrity sha512-ukBh14qFLjxTQNTXocdyksN5QdM28S1CxHt2rdskFyL+xFV7VremuBLVbmCePj+URalXBENx/9Lm7lnhihtCSw==
  dependencies:
    "@webassemblyjs/helper-numbers" "1.11.1"
    "@webassemblyjs/helper-wasm-bytecode" "1.11.1"

"@webassemblyjs/floating-point-hex-parser@1.11.1":
  version "1.11.1"
  resolved "https://registry.npmjs.org/@webassemblyjs/floating-point-hex-parser/-/floating-point-hex-parser-1.11.1.tgz"
  integrity sha512-iGRfyc5Bq+NnNuX8b5hwBrRjzf0ocrJPI6GWFodBFzmFnyvrQ83SHKhmilCU/8Jv67i4GJZBMhEzltxzcNagtQ==

"@webassemblyjs/helper-api-error@1.11.1":
  version "1.11.1"
  resolved "https://registry.npmjs.org/@webassemblyjs/helper-api-error/-/helper-api-error-1.11.1.tgz"
  integrity sha512-RlhS8CBCXfRUR/cwo2ho9bkheSXG0+NwooXcc3PAILALf2QLdFyj7KGsKRbVc95hZnhnERon4kW/D3SZpp6Tcg==

"@webassemblyjs/helper-buffer@1.11.1":
  version "1.11.1"
  resolved "https://registry.npmjs.org/@webassemblyjs/helper-buffer/-/helper-buffer-1.11.1.tgz"
  integrity sha512-gwikF65aDNeeXa8JxXa2BAk+REjSyhrNC9ZwdT0f8jc4dQQeDQ7G4m0f2QCLPJiMTTO6wfDmRmj/pW0PsUvIcA==

"@webassemblyjs/helper-numbers@1.11.1":
  version "1.11.1"
  resolved "https://registry.npmjs.org/@webassemblyjs/helper-numbers/-/helper-numbers-1.11.1.tgz"
  integrity sha512-vDkbxiB8zfnPdNK9Rajcey5C0w+QJugEglN0of+kmO8l7lDb77AnlKYQF7aarZuCrv+l0UvqL+68gSDr3k9LPQ==
  dependencies:
    "@webassemblyjs/floating-point-hex-parser" "1.11.1"
    "@webassemblyjs/helper-api-error" "1.11.1"
    "@xtuc/long" "4.2.2"

"@webassemblyjs/helper-wasm-bytecode@1.11.1":
  version "1.11.1"
  resolved "https://registry.npmjs.org/@webassemblyjs/helper-wasm-bytecode/-/helper-wasm-bytecode-1.11.1.tgz"
  integrity sha512-PvpoOGiJwXeTrSf/qfudJhwlvDQxFgelbMqtq52WWiXC6Xgg1IREdngmPN3bs4RoO83PnL/nFrxucXj1+BX62Q==

"@webassemblyjs/helper-wasm-section@1.11.1":
  version "1.11.1"
  resolved "https://registry.npmjs.org/@webassemblyjs/helper-wasm-section/-/helper-wasm-section-1.11.1.tgz"
  integrity sha512-10P9No29rYX1j7F3EVPX3JvGPQPae+AomuSTPiF9eBQeChHI6iqjMIwR9JmOJXwpnn/oVGDk7I5IlskuMwU/pg==
  dependencies:
    "@webassemblyjs/ast" "1.11.1"
    "@webassemblyjs/helper-buffer" "1.11.1"
    "@webassemblyjs/helper-wasm-bytecode" "1.11.1"
    "@webassemblyjs/wasm-gen" "1.11.1"

"@webassemblyjs/ieee754@1.11.1":
  version "1.11.1"
  resolved "https://registry.npmjs.org/@webassemblyjs/ieee754/-/ieee754-1.11.1.tgz"
  integrity sha512-hJ87QIPtAMKbFq6CGTkZYJivEwZDbQUgYd3qKSadTNOhVY7p+gfP6Sr0lLRVTaG1JjFj+r3YchoqRYxNH3M0GQ==
  dependencies:
    "@xtuc/ieee754" "^1.2.0"

"@webassemblyjs/leb128@1.11.1":
  version "1.11.1"
  resolved "https://registry.npmjs.org/@webassemblyjs/leb128/-/leb128-1.11.1.tgz"
  integrity sha512-BJ2P0hNZ0u+Th1YZXJpzW6miwqQUGcIHT1G/sf72gLVD9DZ5AdYTqPNbHZh6K1M5VmKvFXwGSWZADz+qBWxeRw==
  dependencies:
    "@xtuc/long" "4.2.2"

"@webassemblyjs/utf8@1.11.1":
  version "1.11.1"
  resolved "https://registry.npmjs.org/@webassemblyjs/utf8/-/utf8-1.11.1.tgz"
  integrity sha512-9kqcxAEdMhiwQkHpkNiorZzqpGrodQQ2IGrHHxCy+Ozng0ofyMA0lTqiLkVs1uzTRejX+/O0EOT7KxqVPuXosQ==

"@webassemblyjs/wasm-edit@1.11.1":
  version "1.11.1"
  resolved "https://registry.npmjs.org/@webassemblyjs/wasm-edit/-/wasm-edit-1.11.1.tgz"
  integrity sha512-g+RsupUC1aTHfR8CDgnsVRVZFJqdkFHpsHMfJuWQzWU3tvnLC07UqHICfP+4XyL2tnr1amvl1Sdp06TnYCmVkA==
  dependencies:
    "@webassemblyjs/ast" "1.11.1"
    "@webassemblyjs/helper-buffer" "1.11.1"
    "@webassemblyjs/helper-wasm-bytecode" "1.11.1"
    "@webassemblyjs/helper-wasm-section" "1.11.1"
    "@webassemblyjs/wasm-gen" "1.11.1"
    "@webassemblyjs/wasm-opt" "1.11.1"
    "@webassemblyjs/wasm-parser" "1.11.1"
    "@webassemblyjs/wast-printer" "1.11.1"

"@webassemblyjs/wasm-gen@1.11.1":
  version "1.11.1"
  resolved "https://registry.npmjs.org/@webassemblyjs/wasm-gen/-/wasm-gen-1.11.1.tgz"
  integrity sha512-F7QqKXwwNlMmsulj6+O7r4mmtAlCWfO/0HdgOxSklZfQcDu0TpLiD1mRt/zF25Bk59FIjEuGAIyn5ei4yMfLhA==
  dependencies:
    "@webassemblyjs/ast" "1.11.1"
    "@webassemblyjs/helper-wasm-bytecode" "1.11.1"
    "@webassemblyjs/ieee754" "1.11.1"
    "@webassemblyjs/leb128" "1.11.1"
    "@webassemblyjs/utf8" "1.11.1"

"@webassemblyjs/wasm-opt@1.11.1":
  version "1.11.1"
  resolved "https://registry.npmjs.org/@webassemblyjs/wasm-opt/-/wasm-opt-1.11.1.tgz"
  integrity sha512-VqnkNqnZlU5EB64pp1l7hdm3hmQw7Vgqa0KF/KCNO9sIpI6Fk6brDEiX+iCOYrvMuBWDws0NkTOxYEb85XQHHw==
  dependencies:
    "@webassemblyjs/ast" "1.11.1"
    "@webassemblyjs/helper-buffer" "1.11.1"
    "@webassemblyjs/wasm-gen" "1.11.1"
    "@webassemblyjs/wasm-parser" "1.11.1"

"@webassemblyjs/wasm-parser@1.11.1":
  version "1.11.1"
  resolved "https://registry.npmjs.org/@webassemblyjs/wasm-parser/-/wasm-parser-1.11.1.tgz"
  integrity sha512-rrBujw+dJu32gYB7/Lup6UhdkPx9S9SnobZzRVL7VcBH9Bt9bCBLEuX/YXOOtBsOZ4NQrRykKhffRWHvigQvOA==
  dependencies:
    "@webassemblyjs/ast" "1.11.1"
    "@webassemblyjs/helper-api-error" "1.11.1"
    "@webassemblyjs/helper-wasm-bytecode" "1.11.1"
    "@webassemblyjs/ieee754" "1.11.1"
    "@webassemblyjs/leb128" "1.11.1"
    "@webassemblyjs/utf8" "1.11.1"

"@webassemblyjs/wast-printer@1.11.1":
  version "1.11.1"
  resolved "https://registry.npmjs.org/@webassemblyjs/wast-printer/-/wast-printer-1.11.1.tgz"
  integrity sha512-IQboUWM4eKzWW+N/jij2sRatKMh99QEelo3Eb2q0qXkvPRISAj8Qxtmw5itwqK+TTkBuUIE45AxYPToqPtL5gg==
  dependencies:
    "@webassemblyjs/ast" "1.11.1"
    "@xtuc/long" "4.2.2"

"@xtuc/ieee754@^1.2.0":
  version "1.2.0"
  resolved "https://registry.npmjs.org/@xtuc/ieee754/-/ieee754-1.2.0.tgz"
  integrity sha512-DX8nKgqcGwsc0eJSqYt5lwP4DH5FlHnmuWWBRy7X0NcaGR0ZtuyeESgMwTYVEtxmsNGY+qit4QYT/MIYTOTPeA==

"@xtuc/long@4.2.2":
  version "4.2.2"
  resolved "https://registry.npmjs.org/@xtuc/long/-/long-4.2.2.tgz"
  integrity sha512-NuHqBY1PB/D8xU6s/thBgOAiAP7HOYDQ32+BFZILJ8ivkUkAHQnWfn6WhL79Owj1qmUnoN/YPhktdIoucipkAQ==

abab@^2.0.3, abab@^2.0.5:
  version "2.0.6"
  resolved "https://registry.npmjs.org/abab/-/abab-2.0.6.tgz"
  integrity sha512-j2afSsaIENvHZN2B8GOpF566vZ5WVk5opAiMTvWgaQT8DkbOqsTfvNAvHoRGU2zzP8cPoqys+xHTRDWW8L+/BA==

accepts@~1.3.4, accepts@~1.3.5, accepts@~1.3.8:
  version "1.3.8"
  resolved "https://registry.npmjs.org/accepts/-/accepts-1.3.8.tgz"
  integrity sha512-PYAthTa2m2VKxuvSD3DPC/Gy+U+sOA1LAuT8mkmRuvw+NACSaeXEQ+NHcVF7rONl6qcaxV3Uuemwawk+7+SJLw==
  dependencies:
    mime-types "~2.1.34"
    negotiator "0.6.3"

acorn-globals@^6.0.0:
  version "6.0.0"
  resolved "https://registry.npmjs.org/acorn-globals/-/acorn-globals-6.0.0.tgz"
  integrity sha512-ZQl7LOWaF5ePqqcX4hLuv/bLXYQNfNWw2c0/yX/TsPRKamzHcTGQnlCjHT3TsmkOUVEPS3crCxiPfdzE/Trlhg==
  dependencies:
    acorn "^7.1.1"
    acorn-walk "^7.1.1"

acorn-import-assertions@^1.7.6:
  version "1.8.0"
  resolved "https://registry.npmjs.org/acorn-import-assertions/-/acorn-import-assertions-1.8.0.tgz"
  integrity sha512-m7VZ3jwz4eK6A4Vtt8Ew1/mNbP24u0FhdyfA7fSvnJR6LMdfOYnmuIrrJAgrYfYJ10F/otaHTtrtrtmHdMNzEw==

acorn-jsx@^5.3.2:
  version "5.3.2"
  resolved "https://registry.npmjs.org/acorn-jsx/-/acorn-jsx-5.3.2.tgz"
  integrity sha512-rq9s+JNhf0IChjtDXxllJ7g41oZk5SlXtp0LHwyA5cejwn7vKmKp4pPri6YEePv2PU65sAsegbXtIinmDFDXgQ==

acorn-node@^1.8.2:
  version "1.8.2"
  resolved "https://registry.npmjs.org/acorn-node/-/acorn-node-1.8.2.tgz"
  integrity sha512-8mt+fslDufLYntIoPAaIMUe/lrbrehIiwmR3t2k9LljIzoigEPF27eLk2hy8zSGzmR/ogr7zbRKINMo1u0yh5A==
  dependencies:
    acorn "^7.0.0"
    acorn-walk "^7.0.0"
    xtend "^4.0.2"

acorn-walk@^7.0.0, acorn-walk@^7.1.1:
  version "7.2.0"
  resolved "https://registry.npmjs.org/acorn-walk/-/acorn-walk-7.2.0.tgz"
  integrity sha512-OPdCF6GsMIP+Az+aWfAAOEt2/+iVDKE7oy6lJ098aoe59oAmK76qV6Gw60SbZ8jHuG2wH058GF4pLFbYamYrVA==

acorn@^7.0.0:
  version "7.4.1"
  resolved "https://registry.npmjs.org/acorn/-/acorn-7.4.1.tgz"
  integrity sha512-nQyp0o1/mNdbTO1PO6kHkwSrmgZ0MT/jCCpNiwbUjGoRN4dlBhqJtoQuCnEOKzgTVwg0ZWiCoQy6SxMebQVh8A==

acorn@^7.1.1:
  version "7.4.1"
  resolved "https://registry.npmjs.org/acorn/-/acorn-7.4.1.tgz"
  integrity sha512-nQyp0o1/mNdbTO1PO6kHkwSrmgZ0MT/jCCpNiwbUjGoRN4dlBhqJtoQuCnEOKzgTVwg0ZWiCoQy6SxMebQVh8A==

acorn@^8.2.4, acorn@^8.5.0, acorn@^8.7.1, acorn@^8.8.0:
  version "8.8.2"
  resolved "https://registry.npmjs.org/acorn/-/acorn-8.8.2.tgz"
  integrity sha512-xjIYgE8HBrkpd/sJqOGNspf8uHG+NOHGOw6a/Urj8taM2EXfdNAH2oFcPeIFfsv3+kz/mJrS5VuMqbNLjCa2vw==

address@^1.0.1, address@^1.1.2:
  version "1.2.2"
  resolved "https://registry.npmjs.org/address/-/address-1.2.2.tgz"
  integrity sha512-4B/qKCfeE/ODUaAUpSwfzazo5x29WD4r3vXiWsB7I2mSDAihwEqKO+g8GELZUQSSAo5e1XTYh3ZVfLyxBc12nA==

adjust-sourcemap-loader@^4.0.0:
  version "4.0.0"
  resolved "https://registry.npmjs.org/adjust-sourcemap-loader/-/adjust-sourcemap-loader-4.0.0.tgz"
  integrity sha512-OXwN5b9pCUXNQHJpwwD2qP40byEmSgzj8B4ydSN0uMNYWiFmJ6x6KwUllMmfk8Rwu/HJDFR7U8ubsWBoN0Xp0A==
  dependencies:
    loader-utils "^2.0.0"
    regex-parser "^2.2.11"

agent-base@6:
  version "6.0.2"
  resolved "https://registry.npmjs.org/agent-base/-/agent-base-6.0.2.tgz"
  integrity sha512-RZNwNclF7+MS/8bDg70amg32dyeZGZxiDuQmZxKLAlQjr3jGyLx+4Kkk58UO7D2QdgFIQCovuSuZESne6RG6XQ==
  dependencies:
    debug "4"

ajv-formats@^2.1.1:
  version "2.1.1"
  resolved "https://registry.npmjs.org/ajv-formats/-/ajv-formats-2.1.1.tgz"
  integrity sha512-Wx0Kx52hxE7C18hkMEggYlEifqWZtYaRgouJor+WMdPnQyEK13vgEWyVNup7SoeeoLMsr4kf5h6dOW11I15MUA==
  dependencies:
    ajv "^8.0.0"

ajv-keywords@^3.4.1, ajv-keywords@^3.5.2:
  version "3.5.2"
  resolved "https://registry.npmjs.org/ajv-keywords/-/ajv-keywords-3.5.2.tgz"
  integrity sha512-5p6WTN0DdTGVQk6VjcEju19IgaHudalcfabD7yhDGeA6bcQnmL+CpveLJq/3hvfwd1aof6L386Ougkx6RfyMIQ==

ajv-keywords@^5.0.0:
  version "5.1.0"
  resolved "https://registry.npmjs.org/ajv-keywords/-/ajv-keywords-5.1.0.tgz"
  integrity sha512-YCS/JNFAUyr5vAuhk1DWm1CBxRHW9LbJ2ozWeemrIqpbsqKjHVxYPyi5GC0rjZIT5JxJ3virVTS8wk4i/Z+krw==
  dependencies:
    fast-deep-equal "^3.1.3"

ajv@^6.10.0, ajv@^6.12.2, ajv@^6.12.4, ajv@^6.12.5:
  version "6.12.6"
  resolved "https://registry.npmjs.org/ajv/-/ajv-6.12.6.tgz"
  integrity sha512-j3fVLgvTo527anyYyJOGTYJbG+vnnQYvE0m5mmkc1TK+nxAppkCLMIL0aZ4dblVCNoGShhm+kzE4ZUykBoMg4g==
  dependencies:
    fast-deep-equal "^3.1.1"
    fast-json-stable-stringify "^2.0.0"
    json-schema-traverse "^0.4.1"
    uri-js "^4.2.2"

ajv@^8.0.0:
  version "8.12.0"
  resolved "https://registry.npmjs.org/ajv/-/ajv-8.12.0.tgz"
  integrity sha512-sRu1kpcO9yLtYxBKvqfTeh9KzZEwO3STyX1HT+4CaDzC6HpTGYhIhPIzj9XuKU7KYDwnaeh5hcOwjy1QuJzBPA==
  dependencies:
    fast-deep-equal "^3.1.1"
    json-schema-traverse "^1.0.0"
    require-from-string "^2.0.2"
    uri-js "^4.2.2"

ajv@^8.6.0:
  version "8.12.0"
  resolved "https://registry.npmjs.org/ajv/-/ajv-8.12.0.tgz"
  integrity sha512-sRu1kpcO9yLtYxBKvqfTeh9KzZEwO3STyX1HT+4CaDzC6HpTGYhIhPIzj9XuKU7KYDwnaeh5hcOwjy1QuJzBPA==
  dependencies:
    fast-deep-equal "^3.1.1"
    json-schema-traverse "^1.0.0"
    require-from-string "^2.0.2"
    uri-js "^4.2.2"

ajv@^8.8.0:
  version "8.12.0"
  resolved "https://registry.npmjs.org/ajv/-/ajv-8.12.0.tgz"
  integrity sha512-sRu1kpcO9yLtYxBKvqfTeh9KzZEwO3STyX1HT+4CaDzC6HpTGYhIhPIzj9XuKU7KYDwnaeh5hcOwjy1QuJzBPA==
  dependencies:
    fast-deep-equal "^3.1.1"
    json-schema-traverse "^1.0.0"
    require-from-string "^2.0.2"
    uri-js "^4.2.2"

ansi-escapes@^4.2.1, ansi-escapes@^4.3.1:
  version "4.3.2"
  resolved "https://registry.npmjs.org/ansi-escapes/-/ansi-escapes-4.3.2.tgz"
  integrity sha512-gKXj5ALrKWQLsYG9jlTRmR/xKluxHV+Z9QEwNIgCfM1/uwPMCuzVVnh5mwTd+OuBZcwSIMbqssNWRm1lE51QaQ==
  dependencies:
    type-fest "^0.21.3"

ansi-html-community@^0.0.8:
  version "0.0.8"
  resolved "https://registry.npmjs.org/ansi-html-community/-/ansi-html-community-0.0.8.tgz"
  integrity sha512-1APHAyr3+PCamwNw3bXCPp4HFLONZt/yIH0sZp0/469KWNTEy+qN5jQ3GVX6DMZ1UXAi34yVwtTeaG/HpBuuzw==

ansi-regex@^5.0.1:
  version "5.0.1"
  resolved "https://registry.npmjs.org/ansi-regex/-/ansi-regex-5.0.1.tgz"
  integrity sha512-quJQXlTSUGL2LH9SUXo8VwsY4soanhgo6LNSm84E1LBcE8s3O0wpdiRzyR9z/ZZJMlMWv37qOOb9pdJlMUEKFQ==

ansi-regex@^6.0.1:
  version "6.0.1"
  resolved "https://registry.npmjs.org/ansi-regex/-/ansi-regex-6.0.1.tgz"
  integrity sha512-n5M855fKb2SsfMIiFFoVrABHJC8QtHwVx+mHWP3QcEqBHYienj5dHSgjbxtC0WEZXYt4wcD6zrQElDPhFuZgfA==

ansi-styles@^3.2.1:
  version "3.2.1"
  resolved "https://registry.npmjs.org/ansi-styles/-/ansi-styles-3.2.1.tgz"
  integrity sha512-VT0ZI6kZRdTh8YyJw3SMbYm/u+NqfsAxEpWO0Pf9sq8/e94WxxOpPKx9FR1FlyCtOVDNOQ+8ntlqFxiRc+r5qA==
  dependencies:
    color-convert "^1.9.0"

ansi-styles@^4.0.0:
  version "4.3.0"
  resolved "https://registry.npmjs.org/ansi-styles/-/ansi-styles-4.3.0.tgz"
  integrity sha512-zbB9rCJAT1rbjiVDb2hqKFHNYLxgtk8NURxZ3IZwD3F6NtxbXZQCnnSi1Lkx+IDohdPlFp222wVALIheZJQSEg==
  dependencies:
    color-convert "^2.0.1"

ansi-styles@^4.1.0:
  version "4.3.0"
  resolved "https://registry.npmjs.org/ansi-styles/-/ansi-styles-4.3.0.tgz"
  integrity sha512-zbB9rCJAT1rbjiVDb2hqKFHNYLxgtk8NURxZ3IZwD3F6NtxbXZQCnnSi1Lkx+IDohdPlFp222wVALIheZJQSEg==
  dependencies:
    color-convert "^2.0.1"

ansi-styles@^5.0.0:
  version "5.2.0"
  resolved "https://registry.npmjs.org/ansi-styles/-/ansi-styles-5.2.0.tgz"
  integrity sha512-Cxwpt2SfTzTtXcfOlzGEee8O+c+MmUgGrNiBcXnuWxuFJHe6a5Hz7qwhwe5OgaSYI0IJvkLqWX1ASG+cJOkEiA==

anymatch@^3.0.3, anymatch@~3.1.2:
  version "3.1.3"
  resolved "https://registry.npmjs.org/anymatch/-/anymatch-3.1.3.tgz"
  integrity sha512-KMReFUr0B4t+D+OBkjR3KYqvocp2XaSzO55UcB6mgQMd3KbcE+mWTyvVV7D/zsdEbNnV6acZUutkiHQXvTr1Rw==
  dependencies:
    normalize-path "^3.0.0"
    picomatch "^2.0.4"

arg@^5.0.2:
  version "5.0.2"
  resolved "https://registry.npmjs.org/arg/-/arg-5.0.2.tgz"
  integrity sha512-PYjyFOLKQ9y57JvQ6QLo8dAgNqswh8M1RMJYdQduT6xbWSgK36P/Z/v+p888pM69jMMfS8Xd8F6I1kQ/I9HUGg==

argparse@^1.0.7:
  version "1.0.10"
  resolved "https://registry.npmjs.org/argparse/-/argparse-1.0.10.tgz"
  integrity sha512-o5Roy6tNG4SL/FOkCAN6RzjiakZS25RLYFrcMttJqbdd8BWrnA+fGz57iN5Pb06pvBGvl5gQ0B48dJlslXvoTg==
  dependencies:
    sprintf-js "~1.0.2"

argparse@^2.0.1:
  version "2.0.1"
  resolved "https://registry.npmjs.org/argparse/-/argparse-2.0.1.tgz"
  integrity sha512-8+9WqebbFzpX9OR+Wa6O29asIogeRMzcGtAINdpMHHyAg10f05aSFVBbcEqGf/PXw1EjAZ+q2/bEBg3DvurK3Q==

aria-query@^5.1.3:
  version "5.1.3"
  resolved "https://registry.npmjs.org/aria-query/-/aria-query-5.1.3.tgz"
  integrity sha512-R5iJ5lkuHybztUfuOAznmboyjWq8O6sqNqtK7CLOqdydi54VNbORp49mb14KbWgG1QD3JFO9hJdZ+y4KutfdOQ==
  dependencies:
    deep-equal "^2.0.5"

array-buffer-byte-length@^1.0.0:
  version "1.0.0"
  resolved "https://registry.npmjs.org/array-buffer-byte-length/-/array-buffer-byte-length-1.0.0.tgz"
  integrity sha512-LPuwb2P+NrQw3XhxGc36+XSvuBPopovXYTR9Ew++Du9Yb/bx5AzBfrIsBoj0EZUifjQU+sHL21sseZ3jerWO/A==
  dependencies:
    call-bind "^1.0.2"
    is-array-buffer "^3.0.1"

array-flatten@^2.1.2:
  version "2.1.2"
  resolved "https://registry.npmjs.org/array-flatten/-/array-flatten-2.1.2.tgz"
  integrity sha512-hNfzcOV8W4NdualtqBFPyVO+54DSJuZGY9qT4pRroB6S9e3iiido2ISIC5h9R2sPJ8H3FHCIiEnsv1lPXO3KtQ==

array-flatten@1.1.1:
  version "1.1.1"
  resolved "https://registry.npmjs.org/array-flatten/-/array-flatten-1.1.1.tgz"
  integrity sha512-PCVAQswWemu6UdxsDFFX/+gVeYqKAod3D3UVm91jHwynguOwAvYPhx8nNlM++NqRcK6CxxpUafjmhIdKiHibqg==

array-includes@^3.1.5, array-includes@^3.1.6:
  version "3.1.6"
  resolved "https://registry.npmjs.org/array-includes/-/array-includes-3.1.6.tgz"
  integrity sha512-sgTbLvL6cNnw24FnbaDyjmvddQ2ML8arZsgaJhoABMoplz/4QRhtrYS+alr1BUM1Bwp6dhx8vVCBSLG+StwOFw==
  dependencies:
    call-bind "^1.0.2"
    define-properties "^1.1.4"
    es-abstract "^1.20.4"
    get-intrinsic "^1.1.3"
    is-string "^1.0.7"

array-union@^2.1.0:
  version "2.1.0"
  resolved "https://registry.npmjs.org/array-union/-/array-union-2.1.0.tgz"
  integrity sha512-HGyxoOTYUyCM6stUe6EJgnd4EoewAI7zMdfqO+kGjnlZmBDz/cR5pf8r/cR4Wq60sL/p0IkcjUEEPwS3GFrIyw==

array.prototype.flat@^1.3.1:
  version "1.3.1"
  resolved "https://registry.npmjs.org/array.prototype.flat/-/array.prototype.flat-1.3.1.tgz"
  integrity sha512-roTU0KWIOmJ4DRLmwKd19Otg0/mT3qPNt0Qb3GWW8iObuZXxrjB/pzn0R3hqpRSWg4HCwqx+0vwOnWnvlOyeIA==
  dependencies:
    call-bind "^1.0.2"
    define-properties "^1.1.4"
    es-abstract "^1.20.4"
    es-shim-unscopables "^1.0.0"

array.prototype.flatmap@^1.3.1:
  version "1.3.1"
  resolved "https://registry.npmjs.org/array.prototype.flatmap/-/array.prototype.flatmap-1.3.1.tgz"
  integrity sha512-8UGn9O1FDVvMNB0UlLv4voxRMze7+FpHyF5mSMRjWHUMlpoDViniy05870VlxhfgTnLbpuwTzvD76MTtWxB/mQ==
  dependencies:
    call-bind "^1.0.2"
    define-properties "^1.1.4"
    es-abstract "^1.20.4"
    es-shim-unscopables "^1.0.0"

array.prototype.reduce@^1.0.5:
  version "1.0.5"
  resolved "https://registry.npmjs.org/array.prototype.reduce/-/array.prototype.reduce-1.0.5.tgz"
  integrity sha512-kDdugMl7id9COE8R7MHF5jWk7Dqt/fs4Pv+JXoICnYwqpjjjbUurz6w5fT5IG6brLdJhv6/VoHB0H7oyIBXd+Q==
  dependencies:
    call-bind "^1.0.2"
    define-properties "^1.1.4"
    es-abstract "^1.20.4"
    es-array-method-boxes-properly "^1.0.0"
    is-string "^1.0.7"

array.prototype.tosorted@^1.1.1:
  version "1.1.1"
  resolved "https://registry.npmjs.org/array.prototype.tosorted/-/array.prototype.tosorted-1.1.1.tgz"
  integrity sha512-pZYPXPRl2PqWcsUs6LOMn+1f1532nEoPTYowBtqLwAW+W8vSVhkIGnmOX1t/UQjD6YGI0vcD2B1U7ZFGQH9jnQ==
  dependencies:
    call-bind "^1.0.2"
    define-properties "^1.1.4"
    es-abstract "^1.20.4"
    es-shim-unscopables "^1.0.0"
    get-intrinsic "^1.1.3"

asap@~2.0.6:
  version "2.0.6"
  resolved "https://registry.npmjs.org/asap/-/asap-2.0.6.tgz"
  integrity sha512-BSHWgDSAiKs50o2Re8ppvp3seVHXSRM44cdSsT9FfNEUUZLOGWVCsiWaRPWM1Znn+mqZ1OfVZ3z3DWEzSp7hRA==

ast-types-flow@^0.0.7:
  version "0.0.7"
  resolved "https://registry.npmjs.org/ast-types-flow/-/ast-types-flow-0.0.7.tgz"
  integrity sha512-eBvWn1lvIApYMhzQMsu9ciLfkBY499mFZlNqG+/9WR7PVlroQw0vG30cOQQbaKz3sCEc44TAOu2ykzqXSNnwag==

async@^3.2.3:
  version "3.2.4"
  resolved "https://registry.npmjs.org/async/-/async-3.2.4.tgz"
  integrity sha512-iAB+JbDEGXhyIUavoDl9WP/Jj106Kz9DEn1DPgYw5ruDn0e3Wgi3sKFm55sASdGBNOQB8F59d9qQ7deqrHA8wQ==

asynckit@^0.4.0:
  version "0.4.0"
  resolved "https://registry.npmjs.org/asynckit/-/asynckit-0.4.0.tgz"
  integrity sha512-Oei9OH4tRh0YqU3GxhX79dM/mwVgvbZJaSNaRk+bshkj0S5cfHcgYakreBjrHwatXKbz+IoIdYLxrKim2MjW0Q==

at-least-node@^1.0.0:
  version "1.0.0"
  resolved "https://registry.npmjs.org/at-least-node/-/at-least-node-1.0.0.tgz"
  integrity sha512-+q/t7Ekv1EDY2l6Gda6LLiX14rU9TV20Wa3ofeQmwPFZbOMo9DXrLbOjFaaclkXKWidIaopwAObQDqwWtGUjqg==

autoprefixer@^10.4.13:
  version "10.4.14"
  resolved "https://registry.npmjs.org/autoprefixer/-/autoprefixer-10.4.14.tgz"
  integrity sha512-FQzyfOsTlwVzjHxKEqRIAdJx9niO6VCBCoEwax/VLSoQF29ggECcPuBqUMZ+u8jCZOPSy8b8/8KnuFbp0SaFZQ==
  dependencies:
    browserslist "^4.21.5"
    caniuse-lite "^1.0.30001464"
    fraction.js "^4.2.0"
    normalize-range "^0.1.2"
    picocolors "^1.0.0"
    postcss-value-parser "^4.2.0"

available-typed-arrays@^1.0.5:
  version "1.0.5"
  resolved "https://registry.npmjs.org/available-typed-arrays/-/available-typed-arrays-1.0.5.tgz"
  integrity sha512-DMD0KiN46eipeziST1LPP/STfDU0sufISXmjSgvVsoU2tqxctQeASejWcfNtxYKqETM1UxQ8sp2OrSBWpHY6sw==

axe-core@^4.6.2:
  version "4.6.3"
  resolved "https://registry.npmjs.org/axe-core/-/axe-core-4.6.3.tgz"
  integrity sha512-/BQzOX780JhsxDnPpH4ZiyrJAzcd8AfzFPkv+89veFSr1rcMjuq2JDCwypKaPeB6ljHp9KjXhPpjgCvQlWYuqg==

axobject-query@^3.1.1:
  version "3.1.1"
  resolved "https://registry.npmjs.org/axobject-query/-/axobject-query-3.1.1.tgz"
  integrity sha512-goKlv8DZrK9hUh975fnHzhNIO4jUnFCfv/dszV5VwUGDFjI6vQ2VwoyjYjYNEbBE8AH87TduWP5uyDR1D+Iteg==
  dependencies:
    deep-equal "^2.0.5"

babel-jest@^27.4.2, babel-jest@^27.5.1:
  version "27.5.1"
  resolved "https://registry.npmjs.org/babel-jest/-/babel-jest-27.5.1.tgz"
  integrity sha512-cdQ5dXjGRd0IBRATiQ4mZGlGlRE8kJpjPOixdNRdT+m3UcNqmYWN6rK6nvtXYfY3D76cb8s/O1Ss8ea24PIwcg==
  dependencies:
    "@jest/transform" "^27.5.1"
    "@jest/types" "^27.5.1"
    "@types/babel__core" "^7.1.14"
    babel-plugin-istanbul "^6.1.1"
    babel-preset-jest "^27.5.1"
    chalk "^4.0.0"
    graceful-fs "^4.2.9"
    slash "^3.0.0"

babel-loader@^8.2.3:
  version "8.3.0"
  resolved "https://registry.npmjs.org/babel-loader/-/babel-loader-8.3.0.tgz"
  integrity sha512-H8SvsMF+m9t15HNLMipppzkC+Y2Yq+v3SonZyU70RBL/h1gxPkH08Ot8pEE9Z4Kd+czyWJClmFS8qzIP9OZ04Q==
  dependencies:
    find-cache-dir "^3.3.1"
    loader-utils "^2.0.0"
    make-dir "^3.1.0"
    schema-utils "^2.6.5"

babel-plugin-istanbul@^6.1.1:
  version "6.1.1"
  resolved "https://registry.npmjs.org/babel-plugin-istanbul/-/babel-plugin-istanbul-6.1.1.tgz"
  integrity sha512-Y1IQok9821cC9onCx5otgFfRm7Lm+I+wwxOx738M/WLPZ9Q42m4IG5W0FNX8WLL2gYMZo3JkuXIH2DOpWM+qwA==
  dependencies:
    "@babel/helper-plugin-utils" "^7.0.0"
    "@istanbuljs/load-nyc-config" "^1.0.0"
    "@istanbuljs/schema" "^0.1.2"
    istanbul-lib-instrument "^5.0.4"
    test-exclude "^6.0.0"

babel-plugin-jest-hoist@^27.5.1:
  version "27.5.1"
  resolved "https://registry.npmjs.org/babel-plugin-jest-hoist/-/babel-plugin-jest-hoist-27.5.1.tgz"
  integrity sha512-50wCwD5EMNW4aRpOwtqzyZHIewTYNxLA4nhB+09d8BIssfNfzBRhkBIHiaPv1Si226TQSvp8gxAJm2iY2qs2hQ==
  dependencies:
    "@babel/template" "^7.3.3"
    "@babel/types" "^7.3.3"
    "@types/babel__core" "^7.0.0"
    "@types/babel__traverse" "^7.0.6"

babel-plugin-macros@^3.1.0:
  version "3.1.0"
  resolved "https://registry.npmjs.org/babel-plugin-macros/-/babel-plugin-macros-3.1.0.tgz"
  integrity sha512-Cg7TFGpIr01vOQNODXOOaGz2NpCU5gl8x1qJFbb6hbZxR7XrcE2vtbAsTAbJ7/xwJtUuJEw8K8Zr/AE0LHlesg==
  dependencies:
    "@babel/runtime" "^7.12.5"
    cosmiconfig "^7.0.0"
    resolve "^1.19.0"

babel-plugin-named-asset-import@^0.3.8:
  version "0.3.8"
  resolved "https://registry.npmjs.org/babel-plugin-named-asset-import/-/babel-plugin-named-asset-import-0.3.8.tgz"
  integrity sha512-WXiAc++qo7XcJ1ZnTYGtLxmBCVbddAml3CEXgWaBzNzLNoxtQ8AiGEFDMOhot9XjTCQbvP5E77Fj9Gk924f00Q==

babel-plugin-polyfill-corejs2@^0.3.3:
  version "0.3.3"
  resolved "https://registry.npmjs.org/babel-plugin-polyfill-corejs2/-/babel-plugin-polyfill-corejs2-0.3.3.tgz"
  integrity sha512-8hOdmFYFSZhqg2C/JgLUQ+t52o5nirNwaWM2B9LWteozwIvM14VSwdsCAUET10qT+kmySAlseadmfeeSWFCy+Q==
  dependencies:
    "@babel/compat-data" "^7.17.7"
    "@babel/helper-define-polyfill-provider" "^0.3.3"
    semver "^6.1.1"

babel-plugin-polyfill-corejs3@^0.6.0:
  version "0.6.0"
  resolved "https://registry.npmjs.org/babel-plugin-polyfill-corejs3/-/babel-plugin-polyfill-corejs3-0.6.0.tgz"
  integrity sha512-+eHqR6OPcBhJOGgsIar7xoAB1GcSwVUA3XjAd7HJNzOXT4wv6/H7KIdA/Nc60cvUlDbKApmqNvD1B1bzOt4nyA==
  dependencies:
    "@babel/helper-define-polyfill-provider" "^0.3.3"
    core-js-compat "^3.25.1"

babel-plugin-polyfill-regenerator@^0.4.1:
  version "0.4.1"
  resolved "https://registry.npmjs.org/babel-plugin-polyfill-regenerator/-/babel-plugin-polyfill-regenerator-0.4.1.tgz"
  integrity sha512-NtQGmyQDXjQqQ+IzRkBVwEOz9lQ4zxAQZgoAYEtU9dJjnl1Oc98qnN7jcp+bE7O7aYzVpavXE3/VKXNzUbh7aw==
  dependencies:
    "@babel/helper-define-polyfill-provider" "^0.3.3"

babel-plugin-transform-react-remove-prop-types@^0.4.24:
  version "0.4.24"
  resolved "https://registry.npmjs.org/babel-plugin-transform-react-remove-prop-types/-/babel-plugin-transform-react-remove-prop-types-0.4.24.tgz"
  integrity sha512-eqj0hVcJUR57/Ug2zE1Yswsw4LhuqqHhD+8v120T1cl3kjg76QwtyBrdIk4WVwK+lAhBJVYCd/v+4nc4y+8JsA==

babel-preset-current-node-syntax@^1.0.0:
  version "1.0.1"
  resolved "https://registry.npmjs.org/babel-preset-current-node-syntax/-/babel-preset-current-node-syntax-1.0.1.tgz"
  integrity sha512-M7LQ0bxarkxQoN+vz5aJPsLBn77n8QgTFmo8WK0/44auK2xlCXrYcUxHFxgU7qW5Yzw/CjmLRK2uJzaCd7LvqQ==
  dependencies:
    "@babel/plugin-syntax-async-generators" "^7.8.4"
    "@babel/plugin-syntax-bigint" "^7.8.3"
    "@babel/plugin-syntax-class-properties" "^7.8.3"
    "@babel/plugin-syntax-import-meta" "^7.8.3"
    "@babel/plugin-syntax-json-strings" "^7.8.3"
    "@babel/plugin-syntax-logical-assignment-operators" "^7.8.3"
    "@babel/plugin-syntax-nullish-coalescing-operator" "^7.8.3"
    "@babel/plugin-syntax-numeric-separator" "^7.8.3"
    "@babel/plugin-syntax-object-rest-spread" "^7.8.3"
    "@babel/plugin-syntax-optional-catch-binding" "^7.8.3"
    "@babel/plugin-syntax-optional-chaining" "^7.8.3"
    "@babel/plugin-syntax-top-level-await" "^7.8.3"

babel-preset-jest@^27.5.1:
  version "27.5.1"
  resolved "https://registry.npmjs.org/babel-preset-jest/-/babel-preset-jest-27.5.1.tgz"
  integrity sha512-Nptf2FzlPCWYuJg41HBqXVT8ym6bXOevuCTbhxlUpjwtysGaIWFvDEjp4y+G7fl13FgOdjs7P/DmErqH7da0Ag==
  dependencies:
    babel-plugin-jest-hoist "^27.5.1"
    babel-preset-current-node-syntax "^1.0.0"

babel-preset-react-app@^10.0.1:
  version "10.0.1"
  resolved "https://registry.npmjs.org/babel-preset-react-app/-/babel-preset-react-app-10.0.1.tgz"
  integrity sha512-b0D9IZ1WhhCWkrTXyFuIIgqGzSkRIH5D5AmB0bXbzYAB1OBAwHcUeyWW2LorutLWF5btNo/N7r/cIdmvvKJlYg==
  dependencies:
    "@babel/core" "^7.16.0"
    "@babel/plugin-proposal-class-properties" "^7.16.0"
    "@babel/plugin-proposal-decorators" "^7.16.4"
    "@babel/plugin-proposal-nullish-coalescing-operator" "^7.16.0"
    "@babel/plugin-proposal-numeric-separator" "^7.16.0"
    "@babel/plugin-proposal-optional-chaining" "^7.16.0"
    "@babel/plugin-proposal-private-methods" "^7.16.0"
    "@babel/plugin-transform-flow-strip-types" "^7.16.0"
    "@babel/plugin-transform-react-display-name" "^7.16.0"
    "@babel/plugin-transform-runtime" "^7.16.4"
    "@babel/preset-env" "^7.16.4"
    "@babel/preset-react" "^7.16.0"
    "@babel/preset-typescript" "^7.16.0"
    "@babel/runtime" "^7.16.3"
    babel-plugin-macros "^3.1.0"
    babel-plugin-transform-react-remove-prop-types "^0.4.24"

balanced-match@^1.0.0:
  version "1.0.2"
  resolved "https://registry.npmjs.org/balanced-match/-/balanced-match-1.0.2.tgz"
  integrity sha512-3oSeUO0TMV67hN1AmbXsK4yaqU7tjiHlbxRDZOpH0KW9+CeX4bRAaX0Anxt0tx2MrpRpWwQaPwIlISEJhYU5Pw==

batch@0.6.1:
  version "0.6.1"
  resolved "https://registry.npmjs.org/batch/-/batch-0.6.1.tgz"
  integrity sha512-x+VAiMRL6UPkx+kudNvxTl6hB2XNNCG2r+7wixVfIYwu/2HKRXimwQyaumLjMveWvT2Hkd/cAJw+QBMfJ/EKVw==

bfj@^7.0.2:
  version "7.0.2"
  resolved "https://registry.npmjs.org/bfj/-/bfj-7.0.2.tgz"
  integrity sha512-+e/UqUzwmzJamNF50tBV6tZPTORow7gQ96iFow+8b562OdMpEK0BcJEq2OSPEDmAbSMBQ7PKZ87ubFkgxpYWgw==
  dependencies:
    bluebird "^3.5.5"
    check-types "^11.1.1"
    hoopy "^0.1.4"
    tryer "^1.0.1"

big.js@^5.2.2:
  version "5.2.2"
  resolved "https://registry.npmjs.org/big.js/-/big.js-5.2.2.tgz"
  integrity sha512-vyL2OymJxmarO8gxMr0mhChsO9QGwhynfuu4+MHTAW6czfq9humCB7rKpUjDd9YUiDPU4mzpyupFSvOClAwbmQ==

binary-extensions@^2.0.0:
  version "2.2.0"
  resolved "https://registry.npmjs.org/binary-extensions/-/binary-extensions-2.2.0.tgz"
  integrity sha512-jDctJ/IVQbZoJykoeHbhXpOlNBqGNcwXJKJog42E5HDPUwQTSdjCHdihjj0DlnheQ7blbT6dHOafNAiS8ooQKA==

bluebird@^3.5.5:
  version "3.7.2"
  resolved "https://registry.npmjs.org/bluebird/-/bluebird-3.7.2.tgz"
  integrity sha512-XpNj6GDQzdfW+r2Wnn7xiSAd7TM3jzkxGXBGTtWKuSXv1xUV+azxAm8jdWZN06QTQk+2N2XB9jRDkvbmQmcRtg==

body-parser@1.20.1:
  version "1.20.1"
  resolved "https://registry.npmjs.org/body-parser/-/body-parser-1.20.1.tgz"
  integrity sha512-jWi7abTbYwajOytWCQc37VulmWiRae5RyTpaCyDcS5/lMdtwSz5lOpDE67srw/HYe35f1z3fDQw+3txg7gNtWw==
  dependencies:
    bytes "3.1.2"
    content-type "~1.0.4"
    debug "2.6.9"
    depd "2.0.0"
    destroy "1.2.0"
    http-errors "2.0.0"
    iconv-lite "0.4.24"
    on-finished "2.4.1"
    qs "6.11.0"
    raw-body "2.5.1"
    type-is "~1.6.18"
    unpipe "1.0.0"

bonjour-service@^1.0.11:
  version "1.1.1"
  resolved "https://registry.npmjs.org/bonjour-service/-/bonjour-service-1.1.1.tgz"
  integrity sha512-Z/5lQRMOG9k7W+FkeGTNjh7htqn/2LMnfOvBZ8pynNZCM9MwkQkI3zeI4oz09uWdcgmgHugVvBqxGg4VQJ5PCg==
  dependencies:
    array-flatten "^2.1.2"
    dns-equal "^1.0.0"
    fast-deep-equal "^3.1.3"
    multicast-dns "^7.2.5"

boolbase@^1.0.0, boolbase@~1.0.0:
  version "1.0.0"
  resolved "https://registry.npmjs.org/boolbase/-/boolbase-1.0.0.tgz"
  integrity sha512-JZOSA7Mo9sNGB8+UjSgzdLtokWAky1zbztM3WRLCbZ70/3cTANmQmOdR7y2g+J0e2WXywy1yS468tY+IruqEww==

brace-expansion@^1.1.7:
  version "1.1.11"
  resolved "https://registry.npmjs.org/brace-expansion/-/brace-expansion-1.1.11.tgz"
  integrity sha512-iCuPHDFgrHX7H2vEI/5xpz07zSHB00TpugqhmYtVmMO6518mCuRMoOYFldEBl0g187ufozdaHgWKcYFb61qGiA==
  dependencies:
    balanced-match "^1.0.0"
    concat-map "0.0.1"

brace-expansion@^2.0.1:
  version "2.0.1"
  resolved "https://registry.npmjs.org/brace-expansion/-/brace-expansion-2.0.1.tgz"
  integrity sha512-XnAIvQ8eM+kC6aULx6wuQiwVsnzsi9d3WxzV3FpWTGA19F621kwdbsAcFKXgKUHZWsy+mY6iL1sHTxWEFCytDA==
  dependencies:
    balanced-match "^1.0.0"

braces@^3.0.2, braces@~3.0.2:
  version "3.0.2"
  resolved "https://registry.npmjs.org/braces/-/braces-3.0.2.tgz"
  integrity sha512-b8um+L1RzM3WDSzvhm6gIz1yfTbBt6YTlcEKAvsmqCZZFw46z626lVj9j1yEPW33H5H+lBQpZMP1k8l+78Ha0A==
  dependencies:
    fill-range "^7.0.1"

browser-process-hrtime@^1.0.0:
  version "1.0.0"
  resolved "https://registry.npmjs.org/browser-process-hrtime/-/browser-process-hrtime-1.0.0.tgz"
  integrity sha512-9o5UecI3GhkpM6DrXr69PblIuWxPKk9Y0jHBRhdocZ2y7YECBFCsHm79Pr3OyR2AvjhDkabFJaDJMYRazHgsow==

browserslist@^4.0.0, browserslist@^4.14.5, browserslist@^4.18.1, browserslist@^4.21.3, browserslist@^4.21.4, browserslist@^4.21.5:
  version "4.21.5"
  resolved "https://registry.npmjs.org/browserslist/-/browserslist-4.21.5.tgz"
  integrity sha512-tUkiguQGW7S3IhB7N+c2MV/HZPSCPAAiYBZXLsBhFB/PCy6ZKKsZrmBayHV9fdGV/ARIfJ14NkxKzRDjvp7L6w==
  dependencies:
    caniuse-lite "^1.0.30001449"
    electron-to-chromium "^1.4.284"
    node-releases "^2.0.8"
    update-browserslist-db "^1.0.10"

bser@2.1.1:
  version "2.1.1"
  resolved "https://registry.npmjs.org/bser/-/bser-2.1.1.tgz"
  integrity sha512-gQxTNE/GAfIIrmHLUE3oJyp5FO6HRBfhjnw4/wMmA63ZGDJnWBmgY/lyQBpnDUkGmAhbSe39tx2d/iTOAfglwQ==
  dependencies:
    node-int64 "^0.4.0"

buffer-from@^1.0.0:
  version "1.1.2"
  resolved "https://registry.npmjs.org/buffer-from/-/buffer-from-1.1.2.tgz"
  integrity sha512-E+XQCRwSbaaiChtv6k6Dwgc+bx+Bs6vuKJHHl5kox/BaKbhiXzqQOwK4cO22yElGp2OCmjwVhT3HmxgyPGnJfQ==

builtin-modules@^3.1.0:
  version "3.3.0"
  resolved "https://registry.npmjs.org/builtin-modules/-/builtin-modules-3.3.0.tgz"
  integrity sha512-zhaCDicdLuWN5UbN5IMnFqNMhNfo919sH85y2/ea+5Yg9TsTkeZxpL+JLbp6cgYFS4sRLp3YV4S6yDuqVWHYOw==

bytes@3.0.0:
  version "3.0.0"
  resolved "https://registry.npmjs.org/bytes/-/bytes-3.0.0.tgz"
  integrity sha512-pMhOfFDPiv9t5jjIXkHosWmkSyQbvsgEVNkz0ERHbuLh2T/7j4Mqqpz523Fe8MVY89KC6Sh/QfS2sM+SjgFDcw==

bytes@3.1.2:
  version "3.1.2"
  resolved "https://registry.npmjs.org/bytes/-/bytes-3.1.2.tgz"
  integrity sha512-/Nf7TyzTx6S3yRJObOAV7956r8cr2+Oj8AC5dt8wSP3BQAoeX58NoHyCU8P8zGkNXStjTSi6fzO6F0pBdcYbEg==

call-bind@^1.0.0, call-bind@^1.0.2:
  version "1.0.2"
  resolved "https://registry.npmjs.org/call-bind/-/call-bind-1.0.2.tgz"
  integrity sha512-7O+FbCihrB5WGbFYesctwmTKae6rOiIzmz1icreWJ+0aA7LJfuqhEso2T9ncpcFtzMQtzXf2QGGueWJGTYsqrA==
  dependencies:
    function-bind "^1.1.1"
    get-intrinsic "^1.0.2"

callsites@^3.0.0:
  version "3.1.0"
  resolved "https://registry.npmjs.org/callsites/-/callsites-3.1.0.tgz"
  integrity sha512-P8BjAsXvZS+VIDUI11hHCQEv74YT67YUi5JJFNWIqL235sBmjX4+qx9Muvls5ivyNENctx46xQLQ3aTuE7ssaQ==

camel-case@^4.1.2:
  version "4.1.2"
  resolved "https://registry.npmjs.org/camel-case/-/camel-case-4.1.2.tgz"
  integrity sha512-gxGWBrTT1JuMx6R+o5PTXMmUnhnVzLQ9SNutD4YqKtI6ap897t3tKECYla6gCWEkplXnlNybEkZg9GEGxKFCgw==
  dependencies:
    pascal-case "^3.1.2"
    tslib "^2.0.3"

camelcase-css@^2.0.1:
  version "2.0.1"
  resolved "https://registry.npmjs.org/camelcase-css/-/camelcase-css-2.0.1.tgz"
  integrity sha512-QOSvevhslijgYwRx6Rv7zKdMF8lbRmx+uQGx2+vDc+KI/eBnsy9kit5aj23AgGu3pa4t9AgwbnXWqS+iOY+2aA==

camelcase@^5.3.1:
  version "5.3.1"
  resolved "https://registry.npmjs.org/camelcase/-/camelcase-5.3.1.tgz"
  integrity sha512-L28STB170nwWS63UjtlEOE3dldQApaJXZkOI1uMFfzf3rRuPegHaHesyee+YxQ+W6SvRDQV6UrdOdRiR153wJg==

camelcase@^6.2.0, camelcase@^6.2.1:
  version "6.3.0"
  resolved "https://registry.npmjs.org/camelcase/-/camelcase-6.3.0.tgz"
  integrity sha512-Gmy6FhYlCY7uOElZUSbxo2UCDH8owEk996gkbrpsgGtrJLM3J7jGxl9Ic7Qwwj4ivOE5AWZWRMecDdF7hqGjFA==

caniuse-api@^3.0.0:
  version "3.0.0"
  resolved "https://registry.npmjs.org/caniuse-api/-/caniuse-api-3.0.0.tgz"
  integrity sha512-bsTwuIg/BZZK/vreVTYYbSWoe2F+71P7K5QGEX+pT250DZbfU1MQ5prOKpPR+LL6uWKK3KMwMCAS74QB3Um1uw==
  dependencies:
    browserslist "^4.0.0"
    caniuse-lite "^1.0.0"
    lodash.memoize "^4.1.2"
    lodash.uniq "^4.5.0"

caniuse-lite@^1.0.0, caniuse-lite@^1.0.30001449, caniuse-lite@^1.0.30001464:
  version "1.0.30001469"
  resolved "https://registry.npmjs.org/caniuse-lite/-/caniuse-lite-1.0.30001469.tgz"
  integrity sha512-Rcp7221ScNqQPP3W+lVOYDyjdR6dC+neEQCttoNr5bAyz54AboB4iwpnWgyi8P4YUsPybVzT4LgWiBbI3drL4g==

case-sensitive-paths-webpack-plugin@^2.4.0:
  version "2.4.0"
  resolved "https://registry.npmjs.org/case-sensitive-paths-webpack-plugin/-/case-sensitive-paths-webpack-plugin-2.4.0.tgz"
  integrity sha512-roIFONhcxog0JSSWbvVAh3OocukmSgpqOH6YpMkCvav/ySIV3JKg4Dc8vYtQjYi/UxpNE36r/9v+VqTQqgkYmw==

chalk@^2.0.0, chalk@^2.4.1:
  version "2.4.2"
  resolved "https://registry.npmjs.org/chalk/-/chalk-2.4.2.tgz"
  integrity sha512-Mti+f9lpJNcwF4tWV8/OrTTtF1gZi+f8FqlyAdouralcFWFQWF2+NgCHShjkCb+IFBLq9buZwE1xckQU4peSuQ==
  dependencies:
    ansi-styles "^3.2.1"
    escape-string-regexp "^1.0.5"
    supports-color "^5.3.0"

chalk@^4.0.0:
  version "4.1.2"
  resolved "https://registry.npmjs.org/chalk/-/chalk-4.1.2.tgz"
  integrity sha512-oKnbhFyRIXpUuez8iBMmyEa4nbj4IOQyuhc/wy9kY7/WVPcwIO9VA668Pu8RkO7+0G76SLROeyw9CpQ061i4mA==
  dependencies:
    ansi-styles "^4.1.0"
    supports-color "^7.1.0"

chalk@^4.0.2:
  version "4.1.2"
  resolved "https://registry.npmjs.org/chalk/-/chalk-4.1.2.tgz"
  integrity sha512-oKnbhFyRIXpUuez8iBMmyEa4nbj4IOQyuhc/wy9kY7/WVPcwIO9VA668Pu8RkO7+0G76SLROeyw9CpQ061i4mA==
  dependencies:
    ansi-styles "^4.1.0"
    supports-color "^7.1.0"

chalk@^4.1.0:
  version "4.1.2"
  resolved "https://registry.npmjs.org/chalk/-/chalk-4.1.2.tgz"
  integrity sha512-oKnbhFyRIXpUuez8iBMmyEa4nbj4IOQyuhc/wy9kY7/WVPcwIO9VA668Pu8RkO7+0G76SLROeyw9CpQ061i4mA==
  dependencies:
    ansi-styles "^4.1.0"
    supports-color "^7.1.0"

chalk@^4.1.2:
  version "4.1.2"
  resolved "https://registry.npmjs.org/chalk/-/chalk-4.1.2.tgz"
  integrity sha512-oKnbhFyRIXpUuez8iBMmyEa4nbj4IOQyuhc/wy9kY7/WVPcwIO9VA668Pu8RkO7+0G76SLROeyw9CpQ061i4mA==
  dependencies:
    ansi-styles "^4.1.0"
    supports-color "^7.1.0"

char-regex@^1.0.2:
  version "1.0.2"
  resolved "https://registry.npmjs.org/char-regex/-/char-regex-1.0.2.tgz"
  integrity sha512-kWWXztvZ5SBQV+eRgKFeh8q5sLuZY2+8WUIzlxWVTg+oGwY14qylx1KbKzHd8P6ZYkAg0xyIDU9JMHhyJMZ1jw==

char-regex@^2.0.0:
  version "2.0.1"
  resolved "https://registry.npmjs.org/char-regex/-/char-regex-2.0.1.tgz"
  integrity sha512-oSvEeo6ZUD7NepqAat3RqoucZ5SeqLJgOvVIwkafu6IP3V0pO38s/ypdVUmDDK6qIIHNlYHJAKX9E7R7HoKElw==

check-types@^11.1.1:
  version "11.2.2"
  resolved "https://registry.npmjs.org/check-types/-/check-types-11.2.2.tgz"
  integrity sha512-HBiYvXvn9Z70Z88XKjz3AEKd4HJhBXsa3j7xFnITAzoS8+q6eIGi8qDB8FKPBAjtuxjI/zFpwuiCb8oDtKOYrA==

chokidar@^3.4.2, chokidar@^3.5.3:
  version "3.5.3"
  resolved "https://registry.npmjs.org/chokidar/-/chokidar-3.5.3.tgz"
  integrity sha512-Dr3sfKRP6oTcjf2JmUmFJfeVMvXBdegxB0iVQ5eb2V10uFJUCAS8OByZdVAyVb8xXNz3GjjTgj9kLWsZTqE6kw==
  dependencies:
    anymatch "~3.1.2"
    braces "~3.0.2"
    glob-parent "~5.1.2"
    is-binary-path "~2.1.0"
    is-glob "~4.0.1"
    normalize-path "~3.0.0"
    readdirp "~3.6.0"
  optionalDependencies:
    fsevents "~2.3.2"

chrome-trace-event@^1.0.2:
  version "1.0.3"
  resolved "https://registry.npmjs.org/chrome-trace-event/-/chrome-trace-event-1.0.3.tgz"
  integrity sha512-p3KULyQg4S7NIHixdwbGX+nFHkoBiA4YQmyWtjb8XngSKV124nJmRysgAeujbUVb15vh+RvFUfCPqU7rXk+hZg==

ci-info@^3.2.0:
  version "3.8.0"
  resolved "https://registry.npmjs.org/ci-info/-/ci-info-3.8.0.tgz"
  integrity sha512-eXTggHWSooYhq49F2opQhuHWgzucfF2YgODK4e1566GQs5BIfP30B0oenwBJHfWxAs2fyPB1s7Mg949zLf61Yw==

cjs-module-lexer@^1.0.0:
  version "1.2.2"
  resolved "https://registry.npmjs.org/cjs-module-lexer/-/cjs-module-lexer-1.2.2.tgz"
  integrity sha512-cOU9usZw8/dXIXKtwa8pM0OTJQuJkxMN6w30csNRUerHfeQ5R6U3kkU/FtJeIf3M202OHfY2U8ccInBG7/xogA==

clean-css@^5.2.2:
  version "5.3.2"
  resolved "https://registry.npmjs.org/clean-css/-/clean-css-5.3.2.tgz"
  integrity sha512-JVJbM+f3d3Q704rF4bqQ5UUyTtuJ0JRKNbTKVEeujCCBoMdkEi+V+e8oktO9qGQNSvHrFTM6JZRXrUvGR1czww==
  dependencies:
    source-map "~0.6.0"

cliui@^7.0.2:
  version "7.0.4"
  resolved "https://registry.npmjs.org/cliui/-/cliui-7.0.4.tgz"
  integrity sha512-OcRE68cOsVMXp1Yvonl/fzkQOyjLSu/8bhPDfQt0e0/Eb283TKP20Fs2MqoPsr9SwA595rRCA+QMzYc9nBP+JQ==
  dependencies:
    string-width "^4.2.0"
    strip-ansi "^6.0.0"
    wrap-ansi "^7.0.0"

co@^4.6.0:
  version "4.6.0"
  resolved "https://registry.npmjs.org/co/-/co-4.6.0.tgz"
  integrity sha512-QVb0dM5HvG+uaxitm8wONl7jltx8dqhfU33DcqtOZcLSVIKSDDLDi7+0LbAKiyI8hD9u42m2YxXSkMGWThaecQ==

coa@^2.0.2:
  version "2.0.2"
  resolved "https://registry.npmjs.org/coa/-/coa-2.0.2.tgz"
  integrity sha512-q5/jG+YQnSy4nRTV4F7lPepBJZ8qBNJJDBuJdoejDyLXgmL7IEo+Le2JDZudFTFt7mrCqIRaSjws4ygRCTCAXA==
  dependencies:
    "@types/q" "^1.5.1"
    chalk "^2.4.1"
    q "^1.1.2"

collect-v8-coverage@^1.0.0:
  version "1.0.1"
  resolved "https://registry.npmjs.org/collect-v8-coverage/-/collect-v8-coverage-1.0.1.tgz"
  integrity sha512-iBPtljfCNcTKNAto0KEtDfZ3qzjJvqE3aTGZsbhjSBlorqpXJlaWWtPO35D+ZImoC3KWejX64o+yPGxhWSTzfg==

color-convert@^1.9.0:
  version "1.9.3"
  resolved "https://registry.npmjs.org/color-convert/-/color-convert-1.9.3.tgz"
  integrity sha512-QfAUtd+vFdAtFQcC8CCyYt1fYWxSqAiK2cSD6zDB8N3cpsEBAvRxp9zOGg6G/SHHJYAT88/az/IuDGALsNVbGg==
  dependencies:
    color-name "1.1.3"

color-convert@^2.0.1:
  version "2.0.1"
  resolved "https://registry.npmjs.org/color-convert/-/color-convert-2.0.1.tgz"
  integrity sha512-RRECPsj7iu/xb5oKYcsFHSppFNnsj/52OVTRKb4zP5onXwVF3zVmmToNcOfGC+CRDpfK/U584fMg38ZHCaElKQ==
  dependencies:
    color-name "~1.1.4"

color-name@^1.1.4:
  version "1.1.4"
  resolved "https://registry.npmjs.org/color-name/-/color-name-1.1.4.tgz"
  integrity sha512-dOy+3AuW3a2wNbZHIuMZpTcgjGuLU/uBL/ubcZF9OXbDo8ff4O8yVp5Bf0efS8uEoYo5q4Fx7dY9OgQGXgAsQA==

color-name@~1.1.4:
  version "1.1.4"
  resolved "https://registry.npmjs.org/color-name/-/color-name-1.1.4.tgz"
  integrity sha512-dOy+3AuW3a2wNbZHIuMZpTcgjGuLU/uBL/ubcZF9OXbDo8ff4O8yVp5Bf0efS8uEoYo5q4Fx7dY9OgQGXgAsQA==

color-name@1.1.3:
  version "1.1.3"
  resolved "https://registry.npmjs.org/color-name/-/color-name-1.1.3.tgz"
  integrity sha512-72fSenhMw2HZMTVHeCA9KCmpEIbzWiQsjN+BHcBbS9vr1mtt+vJjPdksIBNUmKAW8TFUDPJK5SUU3QhE9NEXDw==

colord@^2.9.1:
  version "2.9.3"
  resolved "https://registry.npmjs.org/colord/-/colord-2.9.3.tgz"
  integrity sha512-jeC1axXpnb0/2nn/Y1LPuLdgXBLH7aDcHu4KEKfqw3CUhX7ZpfBSlPKyqXE6btIgEzfWtrX3/tyBCaCvXvMkOw==

colorette@^2.0.10:
  version "2.0.19"
  resolved "https://registry.npmjs.org/colorette/-/colorette-2.0.19.tgz"
  integrity sha512-3tlv/dIP7FWvj3BsbHrGLJ6l/oKh1O3TcgBqMn+yyCagOxc23fyzDS6HypQbgxWbkpDnf52p1LuR4eWDQ/K9WQ==

combined-stream@^1.0.8:
  version "1.0.8"
  resolved "https://registry.npmjs.org/combined-stream/-/combined-stream-1.0.8.tgz"
  integrity sha512-FQN4MRfuJeHf7cBbBMJFXhKSDq+2kAArBlmRBvcvFE5BB1HZKXtSFASDhdlz9zOYwxh8lDdnvmMOe/+5cdoEdg==
  dependencies:
    delayed-stream "~1.0.0"

commander@^2.20.0:
  version "2.20.3"
  resolved "https://registry.npmjs.org/commander/-/commander-2.20.3.tgz"
  integrity sha512-GpVkmM8vF2vQUkj2LvZmD35JxeJOLCwJ9cUkugyk2nuhbv3+mJvpLYYt+0+USMxE+oj+ey/lJEnhZw75x/OMcQ==

commander@^7.2.0:
  version "7.2.0"
  resolved "https://registry.npmjs.org/commander/-/commander-7.2.0.tgz"
  integrity sha512-QrWXB+ZQSVPmIWIhtEO9H+gwHaMGYiF5ChvoJ+K9ZGHG/sVsa6yiesAD1GC/x46sET00Xlwo1u49RVVVzvcSkw==

commander@^8.3.0:
  version "8.3.0"
  resolved "https://registry.npmjs.org/commander/-/commander-8.3.0.tgz"
  integrity sha512-OkTL9umf+He2DZkUq8f8J9of7yL6RJKI24dVITBmNfZBmri9zYZQrKkuXiKhyfPSu8tUhnVBB1iKXevvnlR4Ww==

common-path-prefix@^3.0.0:
  version "3.0.0"
  resolved "https://registry.npmjs.org/common-path-prefix/-/common-path-prefix-3.0.0.tgz"
  integrity sha512-QE33hToZseCH3jS0qN96O/bSh3kaw/h+Tq7ngyY9eWDUnTlTNUyqfqvCXioLe5Na5jFsL78ra/wuBU4iuEgd4w==

common-tags@^1.8.0:
  version "1.8.2"
  resolved "https://registry.npmjs.org/common-tags/-/common-tags-1.8.2.tgz"
  integrity sha512-gk/Z852D2Wtb//0I+kRFNKKE9dIIVirjoqPoA1wJU+XePVXZfGeBpk45+A1rKO4Q43prqWBNY/MiIeRLbPWUaA==

commondir@^1.0.1:
  version "1.0.1"
  resolved "https://registry.npmjs.org/commondir/-/commondir-1.0.1.tgz"
  integrity sha512-W9pAhw0ja1Edb5GVdIF1mjZw/ASI0AlShXM83UUGe2DVr5TdAPEA1OA8m/g8zWp9x6On7gqufY+FatDbC3MDQg==

compressible@~2.0.16:
  version "2.0.18"
  resolved "https://registry.npmjs.org/compressible/-/compressible-2.0.18.tgz"
  integrity sha512-AF3r7P5dWxL8MxyITRMlORQNaOA2IkAFaTr4k7BUumjPtRpGDTZpl0Pb1XCO6JeDCBdp126Cgs9sMxqSjgYyRg==
  dependencies:
    mime-db ">= 1.43.0 < 2"

compression@^1.7.4:
  version "1.7.4"
  resolved "https://registry.npmjs.org/compression/-/compression-1.7.4.tgz"
  integrity sha512-jaSIDzP9pZVS4ZfQ+TzvtiWhdpFhE2RDHz8QJkpX9SIpLq88VueF5jJw6t+6CUQcAoA6t+x89MLrWAqpfDE8iQ==
  dependencies:
    accepts "~1.3.5"
    bytes "3.0.0"
    compressible "~2.0.16"
    debug "2.6.9"
    on-headers "~1.0.2"
    safe-buffer "5.1.2"
    vary "~1.1.2"

concat-map@0.0.1:
  version "0.0.1"
  resolved "https://registry.npmjs.org/concat-map/-/concat-map-0.0.1.tgz"
  integrity sha512-/Srv4dswyQNBfohGpz9o6Yb3Gz3SrUDqBH5rTuhGR7ahtlbYKnVxw2bCFMRljaA7EXHaXZ8wsHdodFvbkhKmqg==

confusing-browser-globals@^1.0.11:
  version "1.0.11"
  resolved "https://registry.npmjs.org/confusing-browser-globals/-/confusing-browser-globals-1.0.11.tgz"
  integrity sha512-JsPKdmh8ZkmnHxDk55FZ1TqVLvEQTvoByJZRN9jzI0UjxK/QgAmsphz7PGtqgPieQZ/CQcHWXCR7ATDNhGe+YA==

connect-history-api-fallback@^2.0.0:
  version "2.0.0"
  resolved "https://registry.npmjs.org/connect-history-api-fallback/-/connect-history-api-fallback-2.0.0.tgz"
  integrity sha512-U73+6lQFmfiNPrYbXqr6kZ1i1wiRqXnp2nhMsINseWXO8lDau0LGEffJ8kQi4EjLZympVgRdvqjAgiZ1tgzDDA==

content-disposition@0.5.4:
  version "0.5.4"
  resolved "https://registry.npmjs.org/content-disposition/-/content-disposition-0.5.4.tgz"
  integrity sha512-FveZTNuGw04cxlAiWbzi6zTAL/lhehaWbTtgluJh4/E95DqMwTmha3KZN1aAWA8cFIhHzMZUvLevkw5Rqk+tSQ==
  dependencies:
    safe-buffer "5.2.1"

content-type@~1.0.4:
  version "1.0.5"
  resolved "https://registry.npmjs.org/content-type/-/content-type-1.0.5.tgz"
  integrity sha512-nTjqfcBFEipKdXCv4YDQWCfmcLZKm81ldF0pAopTvyrFGVbcR6P/VAAd5G7N+0tTr8QqiU0tFadD6FK4NtJwOA==

convert-source-map@^1.4.0, convert-source-map@^1.6.0, convert-source-map@^1.7.0:
  version "1.9.0"
  resolved "https://registry.npmjs.org/convert-source-map/-/convert-source-map-1.9.0.tgz"
  integrity sha512-ASFBup0Mz1uyiIjANan1jzLQami9z1PoYSZCiiYW2FczPbenXc45FZdBZLzOT+r6+iciuEModtmCti+hjaAk0A==

cookie-signature@1.0.6:
  version "1.0.6"
  resolved "https://registry.npmjs.org/cookie-signature/-/cookie-signature-1.0.6.tgz"
  integrity sha512-QADzlaHc8icV8I7vbaJXJwod9HWYp8uCqf1xa4OfNu1T7JVxQIrUgOWtHdNDtPiywmFbiS12VjotIXLrKM3orQ==

cookie@0.5.0:
  version "0.5.0"
  resolved "https://registry.npmjs.org/cookie/-/cookie-0.5.0.tgz"
  integrity sha512-YZ3GUyn/o8gfKJlnlX7g7xq4gyO6OSuhGPKaaGssGB2qgDUS0gPgtTvoyZLTt9Ab6dC4hfc9dV5arkvc/OCmrw==

core-js-compat@^3.25.1:
  version "3.29.1"
  resolved "https://registry.npmjs.org/core-js-compat/-/core-js-compat-3.29.1.tgz"
  integrity sha512-QmchCua884D8wWskMX8tW5ydINzd8oSJVx38lx/pVkFGqztxt73GYre3pm/hyYq8bPf+MW5In4I/uRShFDsbrA==
  dependencies:
    browserslist "^4.21.5"

core-js-pure@^3.23.3:
  version "3.29.1"
  resolved "https://registry.npmjs.org/core-js-pure/-/core-js-pure-3.29.1.tgz"
  integrity sha512-4En6zYVi0i0XlXHVz/bi6l1XDjCqkKRq765NXuX+SnaIatlE96Odt5lMLjdxUiNI1v9OXI5DSLWYPlmTfkTktg==

core-js@^3.19.2:
  version "3.29.1"
  resolved "https://registry.npmjs.org/core-js/-/core-js-3.29.1.tgz"
  integrity sha512-+jwgnhg6cQxKYIIjGtAHq2nwUOolo9eoFZ4sHfUH09BLXBgxnH4gA0zEd+t+BO2cNB8idaBtZFcFTRjQJRJmAw==

core-util-is@~1.0.0:
  version "1.0.3"
  resolved "https://registry.npmjs.org/core-util-is/-/core-util-is-1.0.3.tgz"
  integrity sha512-ZQBvi1DcpJ4GDqanjucZ2Hj3wEO5pZDS89BWbkcrvdxksJorwUDDZamX9ldFkp9aw2lmBDLgkObEA4DWNJ9FYQ==

cosmiconfig@^6.0.0:
  version "6.0.0"
  resolved "https://registry.npmjs.org/cosmiconfig/-/cosmiconfig-6.0.0.tgz"
  integrity sha512-xb3ZL6+L8b9JLLCx3ZdoZy4+2ECphCMo2PwqgP1tlfVq6M6YReyzBJtvWWtbDSpNr9hn96pkCiZqUcFEc+54Qg==
  dependencies:
    "@types/parse-json" "^4.0.0"
    import-fresh "^3.1.0"
    parse-json "^5.0.0"
    path-type "^4.0.0"
    yaml "^1.7.2"

cosmiconfig@^7.0.0:
  version "7.1.0"
  resolved "https://registry.npmjs.org/cosmiconfig/-/cosmiconfig-7.1.0.tgz"
  integrity sha512-AdmX6xUzdNASswsFtmwSt7Vj8po9IuqXm0UXz7QKPuEUmPB4XyjGfaAr2PSuELMwkRMVH1EpIkX5bTZGRB3eCA==
  dependencies:
    "@types/parse-json" "^4.0.0"
    import-fresh "^3.2.1"
    parse-json "^5.0.0"
    path-type "^4.0.0"
    yaml "^1.10.0"

cross-spawn@^7.0.2, cross-spawn@^7.0.3:
  version "7.0.3"
  resolved "https://registry.npmjs.org/cross-spawn/-/cross-spawn-7.0.3.tgz"
  integrity sha512-iRDPJKUPVEND7dHPO8rkbOnPpyDygcDFtWjpeWNCgy8WP2rXcxXL8TskReQl6OrB2G7+UJrags1q15Fudc7G6w==
  dependencies:
    path-key "^3.1.0"
    shebang-command "^2.0.0"
    which "^2.0.1"

crypto-random-string@^2.0.0:
  version "2.0.0"
  resolved "https://registry.npmjs.org/crypto-random-string/-/crypto-random-string-2.0.0.tgz"
  integrity sha512-v1plID3y9r/lPhviJ1wrXpLeyUIGAZ2SHNYTEapm7/8A9nLPoyvVp3RK/EPFqn5kEznyWgYZNsRtYYIWbuG8KA==

css-blank-pseudo@^3.0.3:
  version "3.0.3"
  resolved "https://registry.npmjs.org/css-blank-pseudo/-/css-blank-pseudo-3.0.3.tgz"
  integrity sha512-VS90XWtsHGqoM0t4KpH053c4ehxZ2E6HtGI7x68YFV0pTo/QmkV/YFA+NnlvK8guxZVNWGQhVNJGC39Q8XF4OQ==
  dependencies:
    postcss-selector-parser "^6.0.9"

css-declaration-sorter@^6.3.1:
  version "6.3.1"
  resolved "https://registry.npmjs.org/css-declaration-sorter/-/css-declaration-sorter-6.3.1.tgz"
  integrity sha512-fBffmak0bPAnyqc/HO8C3n2sHrp9wcqQz6ES9koRF2/mLOVAx9zIQ3Y7R29sYCteTPqMCwns4WYQoCX91Xl3+w==

css-has-pseudo@^3.0.4:
  version "3.0.4"
  resolved "https://registry.npmjs.org/css-has-pseudo/-/css-has-pseudo-3.0.4.tgz"
  integrity sha512-Vse0xpR1K9MNlp2j5w1pgWIJtm1a8qS0JwS9goFYcImjlHEmywP9VUF05aGBXzGpDJF86QXk4L0ypBmwPhGArw==
  dependencies:
    postcss-selector-parser "^6.0.9"

css-loader@^6.5.1:
  version "6.7.3"
  resolved "https://registry.npmjs.org/css-loader/-/css-loader-6.7.3.tgz"
  integrity sha512-qhOH1KlBMnZP8FzRO6YCH9UHXQhVMcEGLyNdb7Hv2cpcmJbW0YrddO+tG1ab5nT41KpHIYGsbeHqxB9xPu1pKQ==
  dependencies:
    icss-utils "^5.1.0"
    postcss "^8.4.19"
    postcss-modules-extract-imports "^3.0.0"
    postcss-modules-local-by-default "^4.0.0"
    postcss-modules-scope "^3.0.0"
    postcss-modules-values "^4.0.0"
    postcss-value-parser "^4.2.0"
    semver "^7.3.8"

css-minimizer-webpack-plugin@^3.2.0:
  version "3.4.1"
  resolved "https://registry.npmjs.org/css-minimizer-webpack-plugin/-/css-minimizer-webpack-plugin-3.4.1.tgz"
  integrity sha512-1u6D71zeIfgngN2XNRJefc/hY7Ybsxd74Jm4qngIXyUEk7fss3VUzuHxLAq/R8NAba4QU9OUSaMZlbpRc7bM4Q==
  dependencies:
    cssnano "^5.0.6"
    jest-worker "^27.0.2"
    postcss "^8.3.5"
    schema-utils "^4.0.0"
    serialize-javascript "^6.0.0"
    source-map "^0.6.1"

css-prefers-color-scheme@^6.0.3:
  version "6.0.3"
  resolved "https://registry.npmjs.org/css-prefers-color-scheme/-/css-prefers-color-scheme-6.0.3.tgz"
  integrity sha512-4BqMbZksRkJQx2zAjrokiGMd07RqOa2IxIrrN10lyBe9xhn9DEvjUK79J6jkeiv9D9hQFXKb6g1jwU62jziJZA==

css-select-base-adapter@^0.1.1:
  version "0.1.1"
  resolved "https://registry.npmjs.org/css-select-base-adapter/-/css-select-base-adapter-0.1.1.tgz"
  integrity sha512-jQVeeRG70QI08vSTwf1jHxp74JoZsr2XSgETae8/xC8ovSnL2WF87GTLO86Sbwdt2lK4Umg4HnnwMO4YF3Ce7w==

css-select@^2.0.0:
  version "2.1.0"
  resolved "https://registry.npmjs.org/css-select/-/css-select-2.1.0.tgz"
  integrity sha512-Dqk7LQKpwLoH3VovzZnkzegqNSuAziQyNZUcrdDM401iY+R5NkGBXGmtO05/yaXQziALuPogeG0b7UAgjnTJTQ==
  dependencies:
    boolbase "^1.0.0"
    css-what "^3.2.1"
    domutils "^1.7.0"
    nth-check "^1.0.2"

css-select@^4.1.3:
  version "4.3.0"
  resolved "https://registry.npmjs.org/css-select/-/css-select-4.3.0.tgz"
  integrity sha512-wPpOYtnsVontu2mODhA19JrqWxNsfdatRKd64kmpRbQgh1KtItko5sTnEpPdpSaJszTOhEMlF/RPz28qj4HqhQ==
  dependencies:
    boolbase "^1.0.0"
    css-what "^6.0.1"
    domhandler "^4.3.1"
    domutils "^2.8.0"
    nth-check "^2.0.1"

css-tree@^1.1.2:
  version "1.1.3"
  resolved "https://registry.npmjs.org/css-tree/-/css-tree-1.1.3.tgz"
  integrity sha512-tRpdppF7TRazZrjJ6v3stzv93qxRcSsFmW6cX0Zm2NVKpxE1WV1HblnghVv9TreireHkqI/VDEsfolRF1p6y7Q==
  dependencies:
    mdn-data "2.0.14"
    source-map "^0.6.1"

css-tree@^1.1.3:
  version "1.1.3"
  resolved "https://registry.npmjs.org/css-tree/-/css-tree-1.1.3.tgz"
  integrity sha512-tRpdppF7TRazZrjJ6v3stzv93qxRcSsFmW6cX0Zm2NVKpxE1WV1HblnghVv9TreireHkqI/VDEsfolRF1p6y7Q==
  dependencies:
    mdn-data "2.0.14"
    source-map "^0.6.1"

css-tree@1.0.0-alpha.37:
  version "1.0.0-alpha.37"
  resolved "https://registry.npmjs.org/css-tree/-/css-tree-1.0.0-alpha.37.tgz"
  integrity sha512-DMxWJg0rnz7UgxKT0Q1HU/L9BeJI0M6ksor0OgqOnF+aRCDWg/N2641HmVyU9KVIu0OVVWOb2IpC9A+BJRnejg==
  dependencies:
    mdn-data "2.0.4"
    source-map "^0.6.1"

css-what@^3.2.1:
  version "3.4.2"
  resolved "https://registry.npmjs.org/css-what/-/css-what-3.4.2.tgz"
  integrity sha512-ACUm3L0/jiZTqfzRM3Hi9Q8eZqd6IK37mMWPLz9PJxkLWllYeRf+EHUSHYEtFop2Eqytaq1FizFVh7XfBnXCDQ==

css-what@^6.0.1:
  version "6.1.0"
  resolved "https://registry.npmjs.org/css-what/-/css-what-6.1.0.tgz"
  integrity sha512-HTUrgRJ7r4dsZKU6GjmpfRK1O76h97Z8MfS1G0FozR+oF2kG6Vfe8JE6zwrkbxigziPHinCJ+gCPjA9EaBDtRw==

cssdb@^7.1.0:
  version "7.4.1"
  resolved "https://registry.npmjs.org/cssdb/-/cssdb-7.4.1.tgz"
  integrity sha512-0Q8NOMpXJ3iTDDbUv9grcmQAfdDx4qz+fN/+Md2FGbevT+6+bJNQ2LjB2YIUlLbpBTM32idU1Sb+tb/uGt6/XQ==

cssesc@^3.0.0:
  version "3.0.0"
  resolved "https://registry.npmjs.org/cssesc/-/cssesc-3.0.0.tgz"
  integrity sha512-/Tb/JcjK111nNScGob5MNtsntNM1aCNUDipB/TkwZFhyDrrE47SOx/18wF2bbjgc3ZzCSKW1T5nt5EbFoAz/Vg==

cssnano-preset-default@^5.2.14:
  version "5.2.14"
  resolved "https://registry.npmjs.org/cssnano-preset-default/-/cssnano-preset-default-5.2.14.tgz"
  integrity sha512-t0SFesj/ZV2OTylqQVOrFgEh5uanxbO6ZAdeCrNsUQ6fVuXwYTxJPNAGvGTxHbD68ldIJNec7PyYZDBrfDQ+6A==
  dependencies:
    css-declaration-sorter "^6.3.1"
    cssnano-utils "^3.1.0"
    postcss-calc "^8.2.3"
    postcss-colormin "^5.3.1"
    postcss-convert-values "^5.1.3"
    postcss-discard-comments "^5.1.2"
    postcss-discard-duplicates "^5.1.0"
    postcss-discard-empty "^5.1.1"
    postcss-discard-overridden "^5.1.0"
    postcss-merge-longhand "^5.1.7"
    postcss-merge-rules "^5.1.4"
    postcss-minify-font-values "^5.1.0"
    postcss-minify-gradients "^5.1.1"
    postcss-minify-params "^5.1.4"
    postcss-minify-selectors "^5.2.1"
    postcss-normalize-charset "^5.1.0"
    postcss-normalize-display-values "^5.1.0"
    postcss-normalize-positions "^5.1.1"
    postcss-normalize-repeat-style "^5.1.1"
    postcss-normalize-string "^5.1.0"
    postcss-normalize-timing-functions "^5.1.0"
    postcss-normalize-unicode "^5.1.1"
    postcss-normalize-url "^5.1.0"
    postcss-normalize-whitespace "^5.1.1"
    postcss-ordered-values "^5.1.3"
    postcss-reduce-initial "^5.1.2"
    postcss-reduce-transforms "^5.1.0"
    postcss-svgo "^5.1.0"
    postcss-unique-selectors "^5.1.1"

cssnano-utils@^3.1.0:
  version "3.1.0"
  resolved "https://registry.npmjs.org/cssnano-utils/-/cssnano-utils-3.1.0.tgz"
  integrity sha512-JQNR19/YZhz4psLX/rQ9M83e3z2Wf/HdJbryzte4a3NSuafyp9w/I4U+hx5C2S9g41qlstH7DEWnZaaj83OuEA==

cssnano@^5.0.6:
  version "5.1.15"
  resolved "https://registry.npmjs.org/cssnano/-/cssnano-5.1.15.tgz"
  integrity sha512-j+BKgDcLDQA+eDifLx0EO4XSA56b7uut3BQFH+wbSaSTuGLuiyTa/wbRYthUXX8LC9mLg+WWKe8h+qJuwTAbHw==
  dependencies:
    cssnano-preset-default "^5.2.14"
    lilconfig "^2.0.3"
    yaml "^1.10.2"

csso@^4.0.2, csso@^4.2.0:
  version "4.2.0"
  resolved "https://registry.npmjs.org/csso/-/csso-4.2.0.tgz"
  integrity sha512-wvlcdIbf6pwKEk7vHj8/Bkc0B4ylXZruLvOgs9doS5eOsOpuodOV2zJChSpkp+pRpYQLQMeF04nr3Z68Sta9jA==
  dependencies:
    css-tree "^1.1.2"

cssom@^0.4.4:
  version "0.4.4"
  resolved "https://registry.npmjs.org/cssom/-/cssom-0.4.4.tgz"
  integrity sha512-p3pvU7r1MyyqbTk+WbNJIgJjG2VmTIaB10rI93LzVPrmDJKkzKYMtxxyAvQXR/NS6otuzveI7+7BBq3SjBS2mw==

cssom@~0.3.6:
  version "0.3.8"
  resolved "https://registry.npmjs.org/cssom/-/cssom-0.3.8.tgz"
  integrity sha512-b0tGHbfegbhPJpxpiBPU2sCkigAqtM9O121le6bbOlgyV+NyGyCmVfJ6QW9eRjz8CpNfWEOYBIMIGRYkLwsIYg==

cssstyle@^2.3.0:
  version "2.3.0"
  resolved "https://registry.npmjs.org/cssstyle/-/cssstyle-2.3.0.tgz"
  integrity sha512-AZL67abkUzIuvcHqk7c09cezpGNcxUxU4Ioi/05xHk4DQeTkWmGYftIE6ctU6AEt+Gn4n1lDStOtj7FKycP71A==
  dependencies:
    cssom "~0.3.6"

csstype@^3.0.2:
  version "3.1.1"
  resolved "https://registry.npmjs.org/csstype/-/csstype-3.1.1.tgz"
  integrity sha512-DJR/VvkAvSZW9bTouZue2sSxDwdTN92uHjqeKVm+0dAqdfNykRzQ95tay8aXMBAAPpUiq4Qcug2L7neoRh2Egw==

damerau-levenshtein@^1.0.8:
  version "1.0.8"
  resolved "https://registry.npmjs.org/damerau-levenshtein/-/damerau-levenshtein-1.0.8.tgz"
  integrity sha512-sdQSFB7+llfUcQHUQO3+B8ERRj0Oa4w9POWMI/puGtuf7gFywGmkaLCElnudfTiKZV+NvHqL0ifzdrI8Ro7ESA==

data-urls@^2.0.0:
  version "2.0.0"
  resolved "https://registry.npmjs.org/data-urls/-/data-urls-2.0.0.tgz"
  integrity sha512-X5eWTSXO/BJmpdIKCRuKUgSCgAN0OwliVK3yPKbwIWU1Tdw5BRajxlzMidvh+gwko9AfQ9zIj52pzF91Q3YAvQ==
  dependencies:
    abab "^2.0.3"
    whatwg-mimetype "^2.3.0"
    whatwg-url "^8.0.0"

debug@^2.6.0:
  version "2.6.9"
  resolved "https://registry.npmjs.org/debug/-/debug-2.6.9.tgz"
  integrity sha512-bC7ElrdJaJnPbAP+1EotYvqZsb3ecl5wi6Bfi6BJTUcNowp6cvspg0jXznRTKDjm/E7AdgFBVeAPVMNcKGsHMA==
  dependencies:
    ms "2.0.0"

debug@^3.2.7:
  version "3.2.7"
  resolved "https://registry.npmjs.org/debug/-/debug-3.2.7.tgz"
  integrity sha512-CFjzYYAi4ThfiQvizrFQevTTXHtnCqWfe7x1AhgEscTz6ZbLbfoLRLPugTQyBth6f8ZERVUSyWHFD/7Wu4t1XQ==
  dependencies:
    ms "^2.1.1"

debug@^4.1.0, debug@^4.1.1, debug@^4.3.2, debug@^4.3.4, debug@4:
  version "4.3.4"
  resolved "https://registry.npmjs.org/debug/-/debug-4.3.4.tgz"
  integrity sha512-PRWFHuSU3eDtQJPvnNY7Jcket1j0t5OuOsFzPPzsekD52Zl8qUfFIPEiswXqIvHWGVHOgX+7G/vCNNhehwxfkQ==
  dependencies:
    ms "2.1.2"

debug@2.6.9:
  version "2.6.9"
  resolved "https://registry.npmjs.org/debug/-/debug-2.6.9.tgz"
  integrity sha512-bC7ElrdJaJnPbAP+1EotYvqZsb3ecl5wi6Bfi6BJTUcNowp6cvspg0jXznRTKDjm/E7AdgFBVeAPVMNcKGsHMA==
  dependencies:
    ms "2.0.0"

decimal.js@^10.2.1:
  version "10.4.3"
  resolved "https://registry.npmjs.org/decimal.js/-/decimal.js-10.4.3.tgz"
  integrity sha512-VBBaLc1MgL5XpzgIP7ny5Z6Nx3UrRkIViUkPUdtl9aya5amy3De1gsUUSB1g3+3sExYNjCAsAznmukyxCb1GRA==

dedent@^0.7.0:
  version "0.7.0"
  resolved "https://registry.npmjs.org/dedent/-/dedent-0.7.0.tgz"
  integrity sha512-Q6fKUPqnAHAyhiUgFU7BUzLiv0kd8saH9al7tnu5Q/okj6dnupxyTgFIBjVzJATdfIAm9NAsvXNzjaKa+bxVyA==

deep-equal@^2.0.5:
  version "2.2.0"
  resolved "https://registry.npmjs.org/deep-equal/-/deep-equal-2.2.0.tgz"
  integrity sha512-RdpzE0Hv4lhowpIUKKMJfeH6C1pXdtT1/it80ubgWqwI3qpuxUBpC1S4hnHg+zjnuOoDkzUtUCEEkG+XG5l3Mw==
  dependencies:
    call-bind "^1.0.2"
    es-get-iterator "^1.1.2"
    get-intrinsic "^1.1.3"
    is-arguments "^1.1.1"
    is-array-buffer "^3.0.1"
    is-date-object "^1.0.5"
    is-regex "^1.1.4"
    is-shared-array-buffer "^1.0.2"
    isarray "^2.0.5"
    object-is "^1.1.5"
    object-keys "^1.1.1"
    object.assign "^4.1.4"
    regexp.prototype.flags "^1.4.3"
    side-channel "^1.0.4"
    which-boxed-primitive "^1.0.2"
    which-collection "^1.0.1"
    which-typed-array "^1.1.9"

deep-is@^0.1.3, deep-is@~0.1.3:
  version "0.1.4"
  resolved "https://registry.npmjs.org/deep-is/-/deep-is-0.1.4.tgz"
  integrity sha512-oIPzksmTg4/MriiaYGO+okXDT7ztn/w3Eptv/+gSIdMdKsJo0u4CfYNFJPy+4SKMuCqGw2wxnA+URMg3t8a/bQ==

deepmerge@^4.2.2:
  version "4.3.1"
  resolved "https://registry.npmjs.org/deepmerge/-/deepmerge-4.3.1.tgz"
  integrity sha512-3sUqbMEc77XqpdNO7FRyRog+eW3ph+GYCbj+rK+uYyRMuwsVy0rMiVtPn+QJlKFvWP/1PYpapqYn0Me2knFn+A==

default-gateway@^6.0.3:
  version "6.0.3"
  resolved "https://registry.npmjs.org/default-gateway/-/default-gateway-6.0.3.tgz"
  integrity sha512-fwSOJsbbNzZ/CUFpqFBqYfYNLj1NbMPm8MMCIzHjC83iSJRBEGmDUxU+WP661BaBQImeC2yHwXtz+P/O9o+XEg==
  dependencies:
    execa "^5.0.0"

define-lazy-prop@^2.0.0:
  version "2.0.0"
  resolved "https://registry.npmjs.org/define-lazy-prop/-/define-lazy-prop-2.0.0.tgz"
  integrity sha512-Ds09qNh8yw3khSjiJjiUInaGX9xlqZDY7JVryGxdxV7NPeuqQfplOpQ66yJFZut3jLa5zOwkXw1g9EI2uKh4Og==

define-properties@^1.1.3, define-properties@^1.1.4:
  version "1.2.0"
  resolved "https://registry.npmjs.org/define-properties/-/define-properties-1.2.0.tgz"
  integrity sha512-xvqAVKGfT1+UAvPwKTVw/njhdQ8ZhXK4lI0bCIuCMrp2up9nPnaDftrLtmpTazqd1o+UY4zgzU+avtMbDP+ldA==
  dependencies:
    has-property-descriptors "^1.0.0"
    object-keys "^1.1.1"

defined@^1.0.0:
  version "1.0.1"
  resolved "https://registry.npmjs.org/defined/-/defined-1.0.1.tgz"
  integrity sha512-hsBd2qSVCRE+5PmNdHt1uzyrFu5d3RwmFDKzyNZMFq/EwDNJF7Ee5+D5oEKF0hU6LhtoUF1macFvOe4AskQC1Q==

delayed-stream@~1.0.0:
  version "1.0.0"
  resolved "https://registry.npmjs.org/delayed-stream/-/delayed-stream-1.0.0.tgz"
  integrity sha512-ZySD7Nf91aLB0RxL4KGrKHBXl7Eds1DAmEdcoVawXnLD7SDhpNgtuII2aAkg7a7QS41jxPSZ17p4VdGnMHk3MQ==

depd@~1.1.2:
  version "1.1.2"
  resolved "https://registry.npmjs.org/depd/-/depd-1.1.2.tgz"
  integrity sha512-7emPTl6Dpo6JRXOXjLRxck+FlLRX5847cLKEn00PLAgc3g2hTZZgr+e4c2v6QpSmLeFP3n5yUo7ft6avBK/5jQ==

depd@2.0.0:
  version "2.0.0"
  resolved "https://registry.npmjs.org/depd/-/depd-2.0.0.tgz"
  integrity sha512-g7nH6P6dyDioJogAAGprGpCtVImJhpPk/roCzdb3fIh61/s/nPsfR6onyMwkCAR/OlC3yBC0lESvUoQEAssIrw==

destroy@1.2.0:
  version "1.2.0"
  resolved "https://registry.npmjs.org/destroy/-/destroy-1.2.0.tgz"
  integrity sha512-2sJGJTaXIIaR1w4iJSNoN0hnMY7Gpc/n8D4qSCJw8QqFWXf7cuAgnEHxBpweaVcPevC2l3KpjYCx3NypQQgaJg==

detect-newline@^3.0.0:
  version "3.1.0"
  resolved "https://registry.npmjs.org/detect-newline/-/detect-newline-3.1.0.tgz"
  integrity sha512-TLz+x/vEXm/Y7P7wn1EJFNLxYpUD4TgMosxY6fAVJUnJMbupHBOncxyWUG9OpTaH9EBD7uFI5LfEgmMOc54DsA==

detect-node@^2.0.4:
  version "2.1.0"
  resolved "https://registry.npmjs.org/detect-node/-/detect-node-2.1.0.tgz"
  integrity sha512-T0NIuQpnTvFDATNuHN5roPwSBG83rFsuO+MXXH9/3N1eFbn4wcPjttvjMLEPWJ0RGUYgQE7cGgS3tNxbqCGM7g==

detect-port-alt@^1.1.6:
  version "1.1.6"
  resolved "https://registry.npmjs.org/detect-port-alt/-/detect-port-alt-1.1.6.tgz"
  integrity sha512-5tQykt+LqfJFBEYaDITx7S7cR7mJ/zQmLXZ2qt5w04ainYZw6tBf9dBunMjVeVOdYVRUzUOE4HkY5J7+uttb5Q==
  dependencies:
    address "^1.0.1"
    debug "^2.6.0"

detective@^5.2.1:
  version "5.2.1"
  resolved "https://registry.npmjs.org/detective/-/detective-5.2.1.tgz"
  integrity sha512-v9XE1zRnz1wRtgurGu0Bs8uHKFSTdteYZNbIPFVhUZ39L/S79ppMpdmVOZAnoz1jfEFodc48n6MX483Xo3t1yw==
  dependencies:
    acorn-node "^1.8.2"
    defined "^1.0.0"
    minimist "^1.2.6"

didyoumean@^1.2.2:
  version "1.2.2"
  resolved "https://registry.npmjs.org/didyoumean/-/didyoumean-1.2.2.tgz"
  integrity sha512-gxtyfqMg7GKyhQmb056K7M3xszy/myH8w+B4RT+QXBQsvAOdc3XymqDDPHx1BgPgsdAA5SIifona89YtRATDzw==

diff-sequences@^27.5.1:
  version "27.5.1"
  resolved "https://registry.npmjs.org/diff-sequences/-/diff-sequences-27.5.1.tgz"
  integrity sha512-k1gCAXAsNgLwEL+Y8Wvl+M6oEFj5bgazfZULpS5CneoPPXRaCCW7dm+q21Ky2VEE5X+VeRDBVg1Pcvvsr4TtNQ==

dir-glob@^3.0.1:
  version "3.0.1"
  resolved "https://registry.npmjs.org/dir-glob/-/dir-glob-3.0.1.tgz"
  integrity sha512-WkrWp9GR4KXfKGYzOLmTuGVi1UWFfws377n9cc55/tb6DuqyF6pcQ5AbiHEshaDpY9v6oaSr2XCDidGmMwdzIA==
  dependencies:
    path-type "^4.0.0"

dlv@^1.1.3:
  version "1.1.3"
  resolved "https://registry.npmjs.org/dlv/-/dlv-1.1.3.tgz"
  integrity sha512-+HlytyjlPKnIG8XuRG8WvmBP8xs8P71y+SKKS6ZXWoEgLuePxtDoUEiH7WkdePWrQ5JBpE6aoVqfZfJUQkjXwA==

dns-equal@^1.0.0:
  version "1.0.0"
  resolved "https://registry.npmjs.org/dns-equal/-/dns-equal-1.0.0.tgz"
  integrity sha512-z+paD6YUQsk+AbGCEM4PrOXSss5gd66QfcVBFTKR/HpFL9jCqikS94HYwKww6fQyO7IxrIIyUu+g0Ka9tUS2Cg==

dns-packet@^5.2.2:
  version "5.4.0"
  resolved "https://registry.npmjs.org/dns-packet/-/dns-packet-5.4.0.tgz"
  integrity sha512-EgqGeaBB8hLiHLZtp/IbaDQTL8pZ0+IvwzSHA6d7VyMDM+B9hgddEMa9xjK5oYnw0ci0JQ6g2XCD7/f6cafU6g==
  dependencies:
    "@leichtgewicht/ip-codec" "^2.0.1"

doctrine@^2.1.0:
  version "2.1.0"
  resolved "https://registry.npmjs.org/doctrine/-/doctrine-2.1.0.tgz"
  integrity sha512-35mSku4ZXK0vfCuHEDAwt55dg2jNajHZ1odvF+8SSr82EsZY4QmXfuWso8oEd8zRhVObSN18aM0CjSdoBX7zIw==
  dependencies:
    esutils "^2.0.2"

doctrine@^3.0.0:
  version "3.0.0"
  resolved "https://registry.npmjs.org/doctrine/-/doctrine-3.0.0.tgz"
  integrity sha512-yS+Q5i3hBf7GBkd4KG8a7eBNNWNGLTaEwwYWUijIYM7zrlYDM0BFXHjjPWlWZ1Rg7UaddZeIDmi9jF3HmqiQ2w==
  dependencies:
    esutils "^2.0.2"

dom-converter@^0.2.0:
  version "0.2.0"
  resolved "https://registry.npmjs.org/dom-converter/-/dom-converter-0.2.0.tgz"
  integrity sha512-gd3ypIPfOMr9h5jIKq8E3sHOTCjeirnl0WK5ZdS1AW0Odt0b1PaWaHdJ4Qk4klv+YB9aJBS7mESXjFoDQPu6DA==
  dependencies:
    utila "~0.4"

dom-serializer@^1.0.1:
  version "1.4.1"
  resolved "https://registry.npmjs.org/dom-serializer/-/dom-serializer-1.4.1.tgz"
  integrity sha512-VHwB3KfrcOOkelEG2ZOfxqLZdfkil8PtJi4P8N2MMXucZq2yLp75ClViUlOVwyoHEDjYU433Aq+5zWP61+RGag==
  dependencies:
    domelementtype "^2.0.1"
    domhandler "^4.2.0"
    entities "^2.0.0"

dom-serializer@0:
  version "0.2.2"
  resolved "https://registry.npmjs.org/dom-serializer/-/dom-serializer-0.2.2.tgz"
  integrity sha512-2/xPb3ORsQ42nHYiSunXkDjPLBaEj/xTwUO4B7XCZQTRk7EBtTOPaygh10YAAh2OI1Qrp6NWfpAhzswj0ydt9g==
  dependencies:
    domelementtype "^2.0.1"
    entities "^2.0.0"

domelementtype@^2.0.1, domelementtype@^2.2.0:
  version "2.3.0"
  resolved "https://registry.npmjs.org/domelementtype/-/domelementtype-2.3.0.tgz"
  integrity sha512-OLETBj6w0OsagBwdXnPdN0cnMfF9opN69co+7ZrbfPGrdpPVNBUj02spi6B1N7wChLQiPn4CSH/zJvXw56gmHw==

domelementtype@1:
  version "1.3.1"
  resolved "https://registry.npmjs.org/domelementtype/-/domelementtype-1.3.1.tgz"
  integrity sha512-BSKB+TSpMpFI/HOxCNr1O8aMOTZ8hT3pM3GQ0w/mWRmkhEDSFJkkyzz4XQsBV44BChwGkrDfMyjVD0eA2aFV3w==

domexception@^2.0.1:
  version "2.0.1"
  resolved "https://registry.npmjs.org/domexception/-/domexception-2.0.1.tgz"
  integrity sha512-yxJ2mFy/sibVQlu5qHjOkf9J3K6zgmCxgJ94u2EdvDOV09H+32LtRswEcUsmUWN72pVLOEnTSRaIVVzVQgS0dg==
  dependencies:
    webidl-conversions "^5.0.0"

domhandler@^4.0.0, domhandler@^4.2.0, domhandler@^4.3.1:
  version "4.3.1"
  resolved "https://registry.npmjs.org/domhandler/-/domhandler-4.3.1.tgz"
  integrity sha512-GrwoxYN+uWlzO8uhUXRl0P+kHE4GtVPfYzVLcUxPL7KNdHKj66vvlhiweIHqYYXWlw+T8iLMp42Lm67ghw4WMQ==
  dependencies:
    domelementtype "^2.2.0"

domutils@^1.7.0:
  version "1.7.0"
  resolved "https://registry.npmjs.org/domutils/-/domutils-1.7.0.tgz"
  integrity sha512-Lgd2XcJ/NjEw+7tFvfKxOzCYKZsdct5lczQ2ZaQY8Djz7pfAD3Gbp8ySJWtreII/vDlMVmxwa6pHmdxIYgttDg==
  dependencies:
    dom-serializer "0"
    domelementtype "1"

domutils@^2.5.2, domutils@^2.8.0:
  version "2.8.0"
  resolved "https://registry.npmjs.org/domutils/-/domutils-2.8.0.tgz"
  integrity sha512-w96Cjofp72M5IIhpjgobBimYEfoPjx1Vx0BSX9P30WBdZW2WIKU0T1Bd0kz2eNZ9ikjKgHbEyKx8BB6H1L3h3A==
  dependencies:
    dom-serializer "^1.0.1"
    domelementtype "^2.2.0"
    domhandler "^4.2.0"

dot-case@^3.0.4:
  version "3.0.4"
  resolved "https://registry.npmjs.org/dot-case/-/dot-case-3.0.4.tgz"
  integrity sha512-Kv5nKlh6yRrdrGvxeJ2e5y2eRUpkUosIW4A2AS38zwSz27zu7ufDwQPi5Jhs3XAlGNetl3bmnGhQsMtkKJnj3w==
  dependencies:
    no-case "^3.0.4"
    tslib "^2.0.3"

dotenv-expand@^5.1.0:
  version "5.1.0"
  resolved "https://registry.npmjs.org/dotenv-expand/-/dotenv-expand-5.1.0.tgz"
  integrity sha512-YXQl1DSa4/PQyRfgrv6aoNjhasp/p4qs9FjJ4q4cQk+8m4r6k4ZSiEyytKG8f8W9gi8WsQtIObNmKd+tMzNTmA==

dotenv@^10.0.0:
  version "10.0.0"
  resolved "https://registry.npmjs.org/dotenv/-/dotenv-10.0.0.tgz"
  integrity sha512-rlBi9d8jpv9Sf1klPjNfFAuWDjKLwTIJJ/VxtoTwIR6hnZxcEOQCZg2oIL3MWBYw5GpUDKOEnND7LXTbIpQ03Q==

duplexer@^0.1.2:
  version "0.1.2"
  resolved "https://registry.npmjs.org/duplexer/-/duplexer-0.1.2.tgz"
  integrity sha512-jtD6YG370ZCIi/9GTaJKQxWTZD045+4R4hTk/x1UyoqadyJ9x9CgSi1RlVDQF8U2sxLLSnFkCaMihqljHIWgMg==

ee-first@1.1.1:
  version "1.1.1"
  resolved "https://registry.npmjs.org/ee-first/-/ee-first-1.1.1.tgz"
  integrity sha512-WMwm9LhRUo+WUaRN+vRuETqG89IgZphVSNkdFgeb6sS/E4OrDIN7t48CAewSHXc6C8lefD8KKfr5vY61brQlow==

ejs@^3.1.6:
  version "3.1.9"
  resolved "https://registry.npmjs.org/ejs/-/ejs-3.1.9.tgz"
  integrity sha512-rC+QVNMJWv+MtPgkt0y+0rVEIdbtxVADApW9JXrUVlzHetgcyczP/E7DJmWJ4fJCZF2cPcBk0laWO9ZHMG3DmQ==
  dependencies:
    jake "^10.8.5"

electron-to-chromium@^1.4.284:
  version "1.4.337"
  resolved "https://registry.npmjs.org/electron-to-chromium/-/electron-to-chromium-1.4.337.tgz"
  integrity sha512-W8gdzXG86mVPoc56eM8YA+QiLxaAxJ8cmDjxZgfhLLWVvZQxyA918w5tX2JEWApZta45T1/sYcmFHTsTOUE3nw==

emittery@^0.10.2:
  version "0.10.2"
  resolved "https://registry.npmjs.org/emittery/-/emittery-0.10.2.tgz"
  integrity sha512-aITqOwnLanpHLNXZJENbOgjUBeHocD+xsSJmNrjovKBW5HbSpW3d1pEls7GFQPUWXiwG9+0P4GtHfEqC/4M0Iw==

emittery@^0.8.1:
  version "0.8.1"
  resolved "https://registry.npmjs.org/emittery/-/emittery-0.8.1.tgz"
  integrity sha512-uDfvUjVrfGJJhymx/kz6prltenw1u7WrCg1oa94zYY8xxVpLLUu045LAT0dhDZdXG58/EpPL/5kA180fQ/qudg==

emoji-regex@^8.0.0:
  version "8.0.0"
  resolved "https://registry.npmjs.org/emoji-regex/-/emoji-regex-8.0.0.tgz"
  integrity sha512-MSjYzcWNOA0ewAHpz0MxpYFvwg6yjy1NG3xteoqz644VCo/RPgnr1/GGt+ic3iJTzQ8Eu3TdM14SawnVUmGE6A==

emoji-regex@^9.2.2:
  version "9.2.2"
  resolved "https://registry.npmjs.org/emoji-regex/-/emoji-regex-9.2.2.tgz"
  integrity sha512-L18DaJsXSUk2+42pv8mLs5jJT2hqFkFE4j21wOmgbUqsZ2hL72NsUU785g9RXgo3s0ZNgVl42TiHp3ZtOv/Vyg==

emojis-list@^3.0.0:
  version "3.0.0"
  resolved "https://registry.npmjs.org/emojis-list/-/emojis-list-3.0.0.tgz"
  integrity sha512-/kyM18EfinwXZbno9FyUGeFh87KC8HRQBQGildHZbEuRyWFOmv1U10o9BBp8XVZDVNNuQKyIGIu5ZYAAXJ0V2Q==

encodeurl@~1.0.2:
  version "1.0.2"
  resolved "https://registry.npmjs.org/encodeurl/-/encodeurl-1.0.2.tgz"
  integrity sha512-TPJXq8JqFaVYm2CWmPvnP2Iyo4ZSM7/QKcSmuMLDObfpH5fi7RUGmd/rTDf+rut/saiDiQEeVTNgAmJEdAOx0w==

enhanced-resolve@^5.10.0:
  version "5.12.0"
  resolved "https://registry.npmjs.org/enhanced-resolve/-/enhanced-resolve-5.12.0.tgz"
  integrity sha512-QHTXI/sZQmko1cbDoNAa3mJ5qhWUUNAq3vR0/YiD379fWQrcfuoX1+HW2S0MTt7XmoPLapdaDKUtelUSPic7hQ==
  dependencies:
    graceful-fs "^4.2.4"
    tapable "^2.2.0"

entities@^2.0.0:
  version "2.2.0"
  resolved "https://registry.npmjs.org/entities/-/entities-2.2.0.tgz"
  integrity sha512-p92if5Nz619I0w+akJrLZH0MX0Pb5DX39XOwQTtXSdQQOaYH03S1uIQp4mhOZtAXrxq4ViO67YTiLBo2638o9A==

error-ex@^1.3.1:
  version "1.3.2"
  resolved "https://registry.npmjs.org/error-ex/-/error-ex-1.3.2.tgz"
  integrity sha512-7dFHNmqeFSEt2ZBsCriorKnn3Z2pj+fd9kmI6QoWw4//DL+icEBfc0U7qJCisqrTsKTjw4fNFy2pW9OqStD84g==
  dependencies:
    is-arrayish "^0.2.1"

error-stack-parser@^2.0.6:
  version "2.1.4"
  resolved "https://registry.npmjs.org/error-stack-parser/-/error-stack-parser-2.1.4.tgz"
  integrity sha512-Sk5V6wVazPhq5MhpO+AUxJn5x7XSXGl1R93Vn7i+zS15KDVxQijejNCrz8340/2bgLBjR9GtEG8ZVKONDjcqGQ==
  dependencies:
    stackframe "^1.3.4"

es-abstract@^1.17.2, es-abstract@^1.19.0, es-abstract@^1.20.4:
  version "1.21.2"
  resolved "https://registry.npmjs.org/es-abstract/-/es-abstract-1.21.2.tgz"
  integrity sha512-y/B5POM2iBnIxCiernH1G7rC9qQoM77lLIMQLuob0zhp8C56Po81+2Nj0WFKnd0pNReDTnkYryc+zhOzpEIROg==
  dependencies:
    array-buffer-byte-length "^1.0.0"
    available-typed-arrays "^1.0.5"
    call-bind "^1.0.2"
    es-set-tostringtag "^2.0.1"
    es-to-primitive "^1.2.1"
    function.prototype.name "^1.1.5"
    get-intrinsic "^1.2.0"
    get-symbol-description "^1.0.0"
    globalthis "^1.0.3"
    gopd "^1.0.1"
    has "^1.0.3"
    has-property-descriptors "^1.0.0"
    has-proto "^1.0.1"
    has-symbols "^1.0.3"
    internal-slot "^1.0.5"
    is-array-buffer "^3.0.2"
    is-callable "^1.2.7"
    is-negative-zero "^2.0.2"
    is-regex "^1.1.4"
    is-shared-array-buffer "^1.0.2"
    is-string "^1.0.7"
    is-typed-array "^1.1.10"
    is-weakref "^1.0.2"
    object-inspect "^1.12.3"
    object-keys "^1.1.1"
    object.assign "^4.1.4"
    regexp.prototype.flags "^1.4.3"
    safe-regex-test "^1.0.0"
    string.prototype.trim "^1.2.7"
    string.prototype.trimend "^1.0.6"
    string.prototype.trimstart "^1.0.6"
    typed-array-length "^1.0.4"
    unbox-primitive "^1.0.2"
    which-typed-array "^1.1.9"

es-array-method-boxes-properly@^1.0.0:
  version "1.0.0"
  resolved "https://registry.npmjs.org/es-array-method-boxes-properly/-/es-array-method-boxes-properly-1.0.0.tgz"
  integrity sha512-wd6JXUmyHmt8T5a2xreUwKcGPq6f1f+WwIJkijUqiGcJz1qqnZgP6XIK+QyIWU5lT7imeNxUll48bziG+TSYcA==

es-get-iterator@^1.1.2:
  version "1.1.3"
  resolved "https://registry.npmjs.org/es-get-iterator/-/es-get-iterator-1.1.3.tgz"
  integrity sha512-sPZmqHBe6JIiTfN5q2pEi//TwxmAFHwj/XEuYjTuse78i8KxaqMTTzxPoFKuzRpDpTJ+0NAbpfenkmH2rePtuw==
  dependencies:
    call-bind "^1.0.2"
    get-intrinsic "^1.1.3"
    has-symbols "^1.0.3"
    is-arguments "^1.1.1"
    is-map "^2.0.2"
    is-set "^2.0.2"
    is-string "^1.0.7"
    isarray "^2.0.5"
    stop-iteration-iterator "^1.0.0"

es-module-lexer@^0.9.0:
  version "0.9.3"
  resolved "https://registry.npmjs.org/es-module-lexer/-/es-module-lexer-0.9.3.tgz"
  integrity sha512-1HQ2M2sPtxwnvOvT1ZClHyQDiggdNjURWpY2we6aMKCQiUVxTmVs2UYPLIrD84sS+kMdUwfBSylbJPwNnBrnHQ==

es-set-tostringtag@^2.0.1:
  version "2.0.1"
  resolved "https://registry.npmjs.org/es-set-tostringtag/-/es-set-tostringtag-2.0.1.tgz"
  integrity sha512-g3OMbtlwY3QewlqAiMLI47KywjWZoEytKr8pf6iTC8uJq5bIAH52Z9pnQ8pVL6whrCto53JZDuUIsifGeLorTg==
  dependencies:
    get-intrinsic "^1.1.3"
    has "^1.0.3"
    has-tostringtag "^1.0.0"

es-shim-unscopables@^1.0.0:
  version "1.0.0"
  resolved "https://registry.npmjs.org/es-shim-unscopables/-/es-shim-unscopables-1.0.0.tgz"
  integrity sha512-Jm6GPcCdC30eMLbZ2x8z2WuRwAws3zTBBKuusffYVUrNj/GVSUAZ+xKMaUpfNDR5IbyNA5LJbaecoUVbmUcB1w==
  dependencies:
    has "^1.0.3"

es-to-primitive@^1.2.1:
  version "1.2.1"
  resolved "https://registry.npmjs.org/es-to-primitive/-/es-to-primitive-1.2.1.tgz"
  integrity sha512-QCOllgZJtaUo9miYBcLChTUaHNjJF3PYs1VidD7AwiEj1kYxKeQTctLAezAOH5ZKRH0g2IgPn6KwB4IT8iRpvA==
  dependencies:
    is-callable "^1.1.4"
    is-date-object "^1.0.1"
    is-symbol "^1.0.2"

escalade@^3.1.1:
  version "3.1.1"
  resolved "https://registry.npmjs.org/escalade/-/escalade-3.1.1.tgz"
  integrity sha512-k0er2gUkLf8O0zKJiAhmkTnJlTvINGv7ygDNPbeIsX/TJjGJZHuh9B2UxbsaEkmlEo9MfhrSzmhIlhRlI2GXnw==

escape-html@~1.0.3:
  version "1.0.3"
  resolved "https://registry.npmjs.org/escape-html/-/escape-html-1.0.3.tgz"
  integrity sha512-NiSupZ4OeuGwr68lGIeym/ksIZMJodUGOSCZ/FSnTxcrekbvqrgdUxlJOMpijaKZVjAJrWrGs/6Jy8OMuyj9ow==

escape-string-regexp@^1.0.5:
  version "1.0.5"
  resolved "https://registry.npmjs.org/escape-string-regexp/-/escape-string-regexp-1.0.5.tgz"
  integrity sha512-vbRorB5FUQWvla16U8R/qgaFIya2qGzwDrNmCZuYKrbdSUMG6I1ZCGQRefkRVhuOkIGVne7BQ35DSfo1qvJqFg==

escape-string-regexp@^2.0.0:
  version "2.0.0"
  resolved "https://registry.npmjs.org/escape-string-regexp/-/escape-string-regexp-2.0.0.tgz"
  integrity sha512-UpzcLCXolUWcNu5HtVMHYdXJjArjsF9C0aNnquZYY4uW/Vu0miy5YoWvbV345HauVvcAUnpRuhMMcqTcGOY2+w==

escape-string-regexp@^4.0.0:
  version "4.0.0"
  resolved "https://registry.npmjs.org/escape-string-regexp/-/escape-string-regexp-4.0.0.tgz"
  integrity sha512-TtpcNJ3XAzx3Gq8sWRzJaVajRs0uVxA2YAkdb1jm2YkPz4G6egUFAyA3n5vtEIZefPk5Wa4UXbKuS5fKkJWdgA==

escodegen@^2.0.0:
  version "2.0.0"
  resolved "https://registry.npmjs.org/escodegen/-/escodegen-2.0.0.tgz"
  integrity sha512-mmHKys/C8BFUGI+MAWNcSYoORYLMdPzjrknd2Vc+bUsjN5bXcr8EhrNB+UTqfL1y3I9c4fw2ihgtMPQLBRiQxw==
  dependencies:
    esprima "^4.0.1"
    estraverse "^5.2.0"
    esutils "^2.0.2"
    optionator "^0.8.1"
  optionalDependencies:
    source-map "~0.6.1"

eslint-config-react-app@^7.0.1:
  version "7.0.1"
  resolved "https://registry.npmjs.org/eslint-config-react-app/-/eslint-config-react-app-7.0.1.tgz"
  integrity sha512-K6rNzvkIeHaTd8m/QEh1Zko0KI7BACWkkneSs6s9cKZC/J27X3eZR6Upt1jkmZ/4FK+XUOPPxMEN7+lbUXfSlA==
  dependencies:
    "@babel/core" "^7.16.0"
    "@babel/eslint-parser" "^7.16.3"
    "@rushstack/eslint-patch" "^1.1.0"
    "@typescript-eslint/eslint-plugin" "^5.5.0"
    "@typescript-eslint/parser" "^5.5.0"
    babel-preset-react-app "^10.0.1"
    confusing-browser-globals "^1.0.11"
    eslint-plugin-flowtype "^8.0.3"
    eslint-plugin-import "^2.25.3"
    eslint-plugin-jest "^25.3.0"
    eslint-plugin-jsx-a11y "^6.5.1"
    eslint-plugin-react "^7.27.1"
    eslint-plugin-react-hooks "^4.3.0"
    eslint-plugin-testing-library "^5.0.1"

eslint-import-resolver-node@^0.3.7:
  version "0.3.7"
  resolved "https://registry.npmjs.org/eslint-import-resolver-node/-/eslint-import-resolver-node-0.3.7.tgz"
  integrity sha512-gozW2blMLJCeFpBwugLTGyvVjNoeo1knonXAcatC6bjPBZitotxdWf7Gimr25N4c0AAOo4eOUfaG82IJPDpqCA==
  dependencies:
    debug "^3.2.7"
    is-core-module "^2.11.0"
    resolve "^1.22.1"

eslint-module-utils@^2.7.4:
  version "2.7.4"
  resolved "https://registry.npmjs.org/eslint-module-utils/-/eslint-module-utils-2.7.4.tgz"
  integrity sha512-j4GT+rqzCoRKHwURX7pddtIPGySnX9Si/cgMI5ztrcqOPtk5dDEeZ34CQVPphnqkJytlc97Vuk05Um2mJ3gEQA==
  dependencies:
    debug "^3.2.7"

eslint-plugin-flowtype@^8.0.3:
  version "8.0.3"
  resolved "https://registry.npmjs.org/eslint-plugin-flowtype/-/eslint-plugin-flowtype-8.0.3.tgz"
  integrity sha512-dX8l6qUL6O+fYPtpNRideCFSpmWOUVx5QcaGLVqe/vlDiBSe4vYljDWDETwnyFzpl7By/WVIu6rcrniCgH9BqQ==
  dependencies:
    lodash "^4.17.21"
    string-natural-compare "^3.0.1"

eslint-plugin-import@^2.25.3:
  version "2.27.5"
  resolved "https://registry.npmjs.org/eslint-plugin-import/-/eslint-plugin-import-2.27.5.tgz"
  integrity sha512-LmEt3GVofgiGuiE+ORpnvP+kAm3h6MLZJ4Q5HCyHADofsb4VzXFsRiWj3c0OFiV+3DWFh0qg3v9gcPlfc3zRow==
  dependencies:
    array-includes "^3.1.6"
    array.prototype.flat "^1.3.1"
    array.prototype.flatmap "^1.3.1"
    debug "^3.2.7"
    doctrine "^2.1.0"
    eslint-import-resolver-node "^0.3.7"
    eslint-module-utils "^2.7.4"
    has "^1.0.3"
    is-core-module "^2.11.0"
    is-glob "^4.0.3"
    minimatch "^3.1.2"
    object.values "^1.1.6"
    resolve "^1.22.1"
    semver "^6.3.0"
    tsconfig-paths "^3.14.1"

eslint-plugin-jest@^25.3.0:
  version "25.7.0"
  resolved "https://registry.npmjs.org/eslint-plugin-jest/-/eslint-plugin-jest-25.7.0.tgz"
  integrity sha512-PWLUEXeeF7C9QGKqvdSbzLOiLTx+bno7/HC9eefePfEb257QFHg7ye3dh80AZVkaa/RQsBB1Q/ORQvg2X7F0NQ==
  dependencies:
    "@typescript-eslint/experimental-utils" "^5.0.0"

eslint-plugin-jsx-a11y@^6.5.1:
  version "6.7.1"
  resolved "https://registry.npmjs.org/eslint-plugin-jsx-a11y/-/eslint-plugin-jsx-a11y-6.7.1.tgz"
  integrity sha512-63Bog4iIethyo8smBklORknVjB0T2dwB8Mr/hIC+fBS0uyHdYYpzM/Ed+YC8VxTjlXHEWFOdmgwcDn1U2L9VCA==
  dependencies:
    "@babel/runtime" "^7.20.7"
    aria-query "^5.1.3"
    array-includes "^3.1.6"
    array.prototype.flatmap "^1.3.1"
    ast-types-flow "^0.0.7"
    axe-core "^4.6.2"
    axobject-query "^3.1.1"
    damerau-levenshtein "^1.0.8"
    emoji-regex "^9.2.2"
    has "^1.0.3"
    jsx-ast-utils "^3.3.3"
    language-tags "=1.0.5"
    minimatch "^3.1.2"
    object.entries "^1.1.6"
    object.fromentries "^2.0.6"
    semver "^6.3.0"

eslint-plugin-react-hooks@^4.3.0:
  version "4.6.0"
  resolved "https://registry.npmjs.org/eslint-plugin-react-hooks/-/eslint-plugin-react-hooks-4.6.0.tgz"
  integrity sha512-oFc7Itz9Qxh2x4gNHStv3BqJq54ExXmfC+a1NjAta66IAN87Wu0R/QArgIS9qKzX3dXKPI9H5crl9QchNMY9+g==

eslint-plugin-react@^7.27.1:
  version "7.32.2"
  resolved "https://registry.npmjs.org/eslint-plugin-react/-/eslint-plugin-react-7.32.2.tgz"
  integrity sha512-t2fBMa+XzonrrNkyVirzKlvn5RXzzPwRHtMvLAtVZrt8oxgnTQaYbU6SXTOO1mwQgp1y5+toMSKInnzGr0Knqg==
  dependencies:
    array-includes "^3.1.6"
    array.prototype.flatmap "^1.3.1"
    array.prototype.tosorted "^1.1.1"
    doctrine "^2.1.0"
    estraverse "^5.3.0"
    jsx-ast-utils "^2.4.1 || ^3.0.0"
    minimatch "^3.1.2"
    object.entries "^1.1.6"
    object.fromentries "^2.0.6"
    object.hasown "^1.1.2"
    object.values "^1.1.6"
    prop-types "^15.8.1"
    resolve "^2.0.0-next.4"
    semver "^6.3.0"
    string.prototype.matchall "^4.0.8"

eslint-plugin-testing-library@^5.0.1:
  version "5.10.2"
  resolved "https://registry.npmjs.org/eslint-plugin-testing-library/-/eslint-plugin-testing-library-5.10.2.tgz"
  integrity sha512-f1DmDWcz5SDM+IpCkEX0lbFqrrTs8HRsEElzDEqN/EBI0hpRj8Cns5+IVANXswE8/LeybIJqPAOQIFu2j5Y5sw==
  dependencies:
    "@typescript-eslint/utils" "^5.43.0"

eslint-scope@^5.1.1:
  version "5.1.1"
  resolved "https://registry.npmjs.org/eslint-scope/-/eslint-scope-5.1.1.tgz"
  integrity sha512-2NxwbF/hZ0KpepYN0cNbo+FN6XoK7GaHlQhgx/hIZl6Va0bF45RQOOwhLIy8lQDbuCiadSLCBnH2CFYquit5bw==
  dependencies:
    esrecurse "^4.3.0"
    estraverse "^4.1.1"

eslint-scope@^7.1.1:
  version "7.1.1"
  resolved "https://registry.npmjs.org/eslint-scope/-/eslint-scope-7.1.1.tgz"
  integrity sha512-QKQM/UXpIiHcLqJ5AOyIW7XZmzjkzQXYE54n1++wb0u9V/abW3l9uQnxX8Z5Xd18xyKIMTUAyQ0k1e8pz6LUrw==
  dependencies:
    esrecurse "^4.3.0"
    estraverse "^5.2.0"

eslint-scope@5.1.1:
  version "5.1.1"
  resolved "https://registry.npmjs.org/eslint-scope/-/eslint-scope-5.1.1.tgz"
  integrity sha512-2NxwbF/hZ0KpepYN0cNbo+FN6XoK7GaHlQhgx/hIZl6Va0bF45RQOOwhLIy8lQDbuCiadSLCBnH2CFYquit5bw==
  dependencies:
    esrecurse "^4.3.0"
    estraverse "^4.1.1"

eslint-visitor-keys@^2.1.0:
  version "2.1.0"
  resolved "https://registry.npmjs.org/eslint-visitor-keys/-/eslint-visitor-keys-2.1.0.tgz"
  integrity sha512-0rSmRBzXgDzIsD6mGdJgevzgezI534Cer5L/vyMX0kHzT/jiB43jRhd9YUlMGYLQy2zprNmoT8qasCGtY+QaKw==

eslint-visitor-keys@^3.3.0:
  version "3.3.0"
  resolved "https://registry.npmjs.org/eslint-visitor-keys/-/eslint-visitor-keys-3.3.0.tgz"
  integrity sha512-mQ+suqKJVyeuwGYHAdjMFqjCyfl8+Ldnxuyp3ldiMBFKkvytrXUZWaiPCEav8qDHKty44bD+qV1IP4T+w+xXRA==

eslint-webpack-plugin@^3.1.1:
  version "3.2.0"
  resolved "https://registry.npmjs.org/eslint-webpack-plugin/-/eslint-webpack-plugin-3.2.0.tgz"
  integrity sha512-avrKcGncpPbPSUHX6B3stNGzkKFto3eL+DKM4+VyMrVnhPc3vRczVlCq3uhuFOdRvDHTVXuzwk1ZKUrqDQHQ9w==
  dependencies:
    "@types/eslint" "^7.29.0 || ^8.4.1"
    jest-worker "^28.0.2"
    micromatch "^4.0.5"
    normalize-path "^3.0.0"
    schema-utils "^4.0.0"

eslint@^8.3.0:
  version "8.36.0"
  resolved "https://registry.npmjs.org/eslint/-/eslint-8.36.0.tgz"
  integrity sha512-Y956lmS7vDqomxlaaQAHVmeb4tNMp2FWIvU/RnU5BD3IKMD/MJPr76xdyr68P8tV1iNMvN2mRK0yy3c+UjL+bw==
  dependencies:
    "@eslint-community/eslint-utils" "^4.2.0"
    "@eslint-community/regexpp" "^4.4.0"
    "@eslint/eslintrc" "^2.0.1"
    "@eslint/js" "8.36.0"
    "@humanwhocodes/config-array" "^0.11.8"
    "@humanwhocodes/module-importer" "^1.0.1"
    "@nodelib/fs.walk" "^1.2.8"
    ajv "^6.10.0"
    chalk "^4.0.0"
    cross-spawn "^7.0.2"
    debug "^4.3.2"
    doctrine "^3.0.0"
    escape-string-regexp "^4.0.0"
    eslint-scope "^7.1.1"
    eslint-visitor-keys "^3.3.0"
    espree "^9.5.0"
    esquery "^1.4.2"
    esutils "^2.0.2"
    fast-deep-equal "^3.1.3"
    file-entry-cache "^6.0.1"
    find-up "^5.0.0"
    glob-parent "^6.0.2"
    globals "^13.19.0"
    grapheme-splitter "^1.0.4"
    ignore "^5.2.0"
    import-fresh "^3.0.0"
    imurmurhash "^0.1.4"
    is-glob "^4.0.0"
    is-path-inside "^3.0.3"
    js-sdsl "^4.1.4"
    js-yaml "^4.1.0"
    json-stable-stringify-without-jsonify "^1.0.1"
    levn "^0.4.1"
    lodash.merge "^4.6.2"
    minimatch "^3.1.2"
    natural-compare "^1.4.0"
    optionator "^0.9.1"
    strip-ansi "^6.0.1"
    strip-json-comments "^3.1.0"
    text-table "^0.2.0"

espree@^9.5.0:
  version "9.5.0"
  resolved "https://registry.npmjs.org/espree/-/espree-9.5.0.tgz"
  integrity sha512-JPbJGhKc47++oo4JkEoTe2wjy4fmMwvFpgJT9cQzmfXKp22Dr6Hf1tdCteLz1h0P3t+mGvWZ+4Uankvh8+c6zw==
  dependencies:
    acorn "^8.8.0"
    acorn-jsx "^5.3.2"
    eslint-visitor-keys "^3.3.0"

esprima@^4.0.0, esprima@^4.0.1:
  version "4.0.1"
  resolved "https://registry.npmjs.org/esprima/-/esprima-4.0.1.tgz"
  integrity sha512-eGuFFw7Upda+g4p+QHvnW0RyTX/SVeJBDM/gCtMARO0cLuT2HcEKnTPvhjV6aGeqrCB/sbNop0Kszm0jsaWU4A==

esquery@^1.4.2:
  version "1.5.0"
  resolved "https://registry.npmjs.org/esquery/-/esquery-1.5.0.tgz"
  integrity sha512-YQLXUplAwJgCydQ78IMJywZCceoqk1oH01OERdSAJc/7U2AylwjhSCLDEtqwg811idIS/9fIU5GjG73IgjKMVg==
  dependencies:
    estraverse "^5.1.0"

esrecurse@^4.3.0:
  version "4.3.0"
  resolved "https://registry.npmjs.org/esrecurse/-/esrecurse-4.3.0.tgz"
  integrity sha512-KmfKL3b6G+RXvP8N1vr3Tq1kL/oCFgn2NYXEtqP8/L3pKapUA4G8cFVaoF3SU323CD4XypR/ffioHmkti6/Tag==
  dependencies:
    estraverse "^5.2.0"

estraverse@^4.1.1:
  version "4.3.0"
  resolved "https://registry.npmjs.org/estraverse/-/estraverse-4.3.0.tgz"
  integrity sha512-39nnKffWz8xN1BU/2c79n9nB9HDzo0niYUqx6xyqUnyoAnQyyWpOTdZEeiCch8BBu515t4wp9ZmgVfVhn9EBpw==

estraverse@^5.1.0, estraverse@^5.2.0, estraverse@^5.3.0:
  version "5.3.0"
  resolved "https://registry.npmjs.org/estraverse/-/estraverse-5.3.0.tgz"
  integrity sha512-MMdARuVEQziNTeJD8DgMqmhwR11BRQ/cBP+pLtYdSTnf3MIO8fFeiINEbX36ZdNlfU/7A9f3gUw49B3oQsvwBA==

estree-walker@^1.0.1:
  version "1.0.1"
  resolved "https://registry.npmjs.org/estree-walker/-/estree-walker-1.0.1.tgz"
  integrity sha512-1fMXF3YP4pZZVozF8j/ZLfvnR8NSIljt56UhbZ5PeeDmmGHpgpdwQt7ITlGvYaQukCvuBRMLEiKiYC+oeIg4cg==

esutils@^2.0.2:
  version "2.0.3"
  resolved "https://registry.npmjs.org/esutils/-/esutils-2.0.3.tgz"
  integrity sha512-kVscqXk4OCp68SZ0dkgEKVi6/8ij300KBWTJq32P/dYeWTSwK41WyTxalN1eRmA5Z9UU/LX9D7FWSmV9SAYx6g==

etag@~1.8.1:
  version "1.8.1"
  resolved "https://registry.npmjs.org/etag/-/etag-1.8.1.tgz"
  integrity sha512-aIL5Fx7mawVa300al2BnEE4iNvo1qETxLrPI/o05L7z6go7fCw1J6EQmbK4FmJ2AS7kgVF/KEZWufBfdClMcPg==

eventemitter3@^4.0.0:
  version "4.0.7"
  resolved "https://registry.npmjs.org/eventemitter3/-/eventemitter3-4.0.7.tgz"
  integrity sha512-8guHBZCwKnFhYdHr2ysuRWErTwhoN2X8XELRlrRwpmfeY2jjuUN4taQMsULKUVo1K4DvZl+0pgfyoysHxvmvEw==

events@^3.2.0:
  version "3.3.0"
  resolved "https://registry.npmjs.org/events/-/events-3.3.0.tgz"
  integrity sha512-mQw+2fkQbALzQ7V0MY0IqdnXNOeTtP4r0lN9z7AAawCXgqea7bDii20AYrIBrFd/Hx0M2Ocz6S111CaFkUcb0Q==

execa@^5.0.0:
  version "5.1.1"
  resolved "https://registry.npmjs.org/execa/-/execa-5.1.1.tgz"
  integrity sha512-8uSpZZocAZRBAPIEINJj3Lo9HyGitllczc27Eh5YYojjMFMn8yHMDMaUHE2Jqfq05D/wucwI4JGURyXt1vchyg==
  dependencies:
    cross-spawn "^7.0.3"
    get-stream "^6.0.0"
    human-signals "^2.1.0"
    is-stream "^2.0.0"
    merge-stream "^2.0.0"
    npm-run-path "^4.0.1"
    onetime "^5.1.2"
    signal-exit "^3.0.3"
    strip-final-newline "^2.0.0"

exit@^0.1.2:
  version "0.1.2"
  resolved "https://registry.npmjs.org/exit/-/exit-0.1.2.tgz"
  integrity sha512-Zk/eNKV2zbjpKzrsQ+n1G6poVbErQxJ0LBOJXaKZ1EViLzH+hrLu9cdXI4zw9dBQJslwBEpbQ2P1oS7nDxs6jQ==

expect@^27.5.1:
  version "27.5.1"
  resolved "https://registry.npmjs.org/expect/-/expect-27.5.1.tgz"
  integrity sha512-E1q5hSUG2AmYQwQJ041nvgpkODHQvB+RKlB4IYdru6uJsyFTRyZAP463M+1lINorwbqAmUggi6+WwkD8lCS/Dw==
  dependencies:
    "@jest/types" "^27.5.1"
    jest-get-type "^27.5.1"
    jest-matcher-utils "^27.5.1"
    jest-message-util "^27.5.1"

express@^4.17.3:
  version "4.18.2"
  resolved "https://registry.npmjs.org/express/-/express-4.18.2.tgz"
  integrity sha512-5/PsL6iGPdfQ/lKM1UuielYgv3BUoJfz1aUwU9vHZ+J7gyvwdQXFEBIEIaxeGf0GIcreATNyBExtalisDbuMqQ==
  dependencies:
    accepts "~1.3.8"
    array-flatten "1.1.1"
    body-parser "1.20.1"
    content-disposition "0.5.4"
    content-type "~1.0.4"
    cookie "0.5.0"
    cookie-signature "1.0.6"
    debug "2.6.9"
    depd "2.0.0"
    encodeurl "~1.0.2"
    escape-html "~1.0.3"
    etag "~1.8.1"
    finalhandler "1.2.0"
    fresh "0.5.2"
    http-errors "2.0.0"
    merge-descriptors "1.0.1"
    methods "~1.1.2"
    on-finished "2.4.1"
    parseurl "~1.3.3"
    path-to-regexp "0.1.7"
    proxy-addr "~2.0.7"
    qs "6.11.0"
    range-parser "~1.2.1"
    safe-buffer "5.2.1"
    send "0.18.0"
    serve-static "1.15.0"
    setprototypeof "1.2.0"
    statuses "2.0.1"
    type-is "~1.6.18"
    utils-merge "1.0.1"
    vary "~1.1.2"

fast-deep-equal@^3.1.1, fast-deep-equal@^3.1.3:
  version "3.1.3"
  resolved "https://registry.npmjs.org/fast-deep-equal/-/fast-deep-equal-3.1.3.tgz"
  integrity sha512-f3qQ9oQy9j2AhBe/H9VC91wLmKBCCU/gDOnKNAYG5hswO7BLKj09Hc5HYNz9cGI++xlpDCIgDaitVs03ATR84Q==

fast-glob@^3.2.12, fast-glob@^3.2.9:
  version "3.2.12"
  resolved "https://registry.npmjs.org/fast-glob/-/fast-glob-3.2.12.tgz"
  integrity sha512-DVj4CQIYYow0BlaelwK1pHl5n5cRSJfM60UA0zK891sVInoPri2Ekj7+e1CT3/3qxXenpI+nBBmQAcJPJgaj4w==
  dependencies:
    "@nodelib/fs.stat" "^2.0.2"
    "@nodelib/fs.walk" "^1.2.3"
    glob-parent "^5.1.2"
    merge2 "^1.3.0"
    micromatch "^4.0.4"

fast-json-stable-stringify@^2.0.0, fast-json-stable-stringify@^2.1.0:
  version "2.1.0"
  resolved "https://registry.npmjs.org/fast-json-stable-stringify/-/fast-json-stable-stringify-2.1.0.tgz"
  integrity sha512-lhd/wF+Lk98HZoTCtlVraHtfh5XYijIjalXck7saUtuanSDyLMxnHhSXEDJqHxD7msR8D0uCmqlkwjCV8xvwHw==

fast-levenshtein@^2.0.6, fast-levenshtein@~2.0.6:
  version "2.0.6"
  resolved "https://registry.npmjs.org/fast-levenshtein/-/fast-levenshtein-2.0.6.tgz"
  integrity sha512-DCXu6Ifhqcks7TZKY3Hxp3y6qphY5SJZmrWMDrKcERSOXWQdMhU9Ig/PYrzyw/ul9jOIyh0N4M0tbC5hodg8dw==

fastq@^1.6.0:
  version "1.15.0"
  resolved "https://registry.npmjs.org/fastq/-/fastq-1.15.0.tgz"
  integrity sha512-wBrocU2LCXXa+lWBt8RoIRD89Fi8OdABODa/kEnyeyjS5aZO5/GNvI5sEINADqP/h8M29UHTHUb53sUu5Ihqdw==
  dependencies:
    reusify "^1.0.4"

faye-websocket@^0.11.3:
  version "0.11.4"
  resolved "https://registry.npmjs.org/faye-websocket/-/faye-websocket-0.11.4.tgz"
  integrity sha512-CzbClwlXAuiRQAlUyfqPgvPoNKTckTPGfwZV4ZdAhVcP2lh9KUxJg2b5GkE7XbjKQ3YJnQ9z6D9ntLAlB+tP8g==
  dependencies:
    websocket-driver ">=0.5.1"

fb-watchman@^2.0.0:
  version "2.0.2"
  resolved "https://registry.npmjs.org/fb-watchman/-/fb-watchman-2.0.2.tgz"
  integrity sha512-p5161BqbuCaSnB8jIbzQHOlpgsPmK5rJVDfDKO91Axs5NC1uu3HRQm6wt9cd9/+GtQQIO53JdGXXoyDpTAsgYA==
  dependencies:
    bser "2.1.1"

file-entry-cache@^6.0.1:
  version "6.0.1"
  resolved "https://registry.npmjs.org/file-entry-cache/-/file-entry-cache-6.0.1.tgz"
  integrity sha512-7Gps/XWymbLk2QLYK4NzpMOrYjMhdIxXuIvy2QBsLE6ljuodKvdkWs/cpyJJ3CVIVpH0Oi1Hvg1ovbMzLdFBBg==
  dependencies:
    flat-cache "^3.0.4"

file-loader@^6.2.0:
  version "6.2.0"
  resolved "https://registry.npmjs.org/file-loader/-/file-loader-6.2.0.tgz"
  integrity sha512-qo3glqyTa61Ytg4u73GultjHGjdRyig3tG6lPtyX/jOEJvHif9uB0/OCI2Kif6ctF3caQTW2G5gym21oAsI4pw==
  dependencies:
    loader-utils "^2.0.0"
    schema-utils "^3.0.0"

filelist@^1.0.1:
  version "1.0.4"
  resolved "https://registry.npmjs.org/filelist/-/filelist-1.0.4.tgz"
  integrity sha512-w1cEuf3S+DrLCQL7ET6kz+gmlJdbq9J7yXCSjK/OZCPA+qEN1WyF4ZAf0YYJa4/shHJra2t/d/r8SV4Ji+x+8Q==
  dependencies:
    minimatch "^5.0.1"

filesize@^8.0.6:
  version "8.0.7"
  resolved "https://registry.npmjs.org/filesize/-/filesize-8.0.7.tgz"
  integrity sha512-pjmC+bkIF8XI7fWaH8KxHcZL3DPybs1roSKP4rKDvy20tAWwIObE4+JIseG2byfGKhud5ZnM4YSGKBz7Sh0ndQ==

fill-range@^7.0.1:
  version "7.0.1"
  resolved "https://registry.npmjs.org/fill-range/-/fill-range-7.0.1.tgz"
  integrity sha512-qOo9F+dMUmC2Lcb4BbVvnKJxTPjCm+RRpe4gDuGrzkL7mEVl/djYSu2OdQ2Pa302N4oqkSg9ir6jaLWJ2USVpQ==
  dependencies:
    to-regex-range "^5.0.1"

finalhandler@1.2.0:
  version "1.2.0"
  resolved "https://registry.npmjs.org/finalhandler/-/finalhandler-1.2.0.tgz"
  integrity sha512-5uXcUVftlQMFnWC9qu/svkWv3GTd2PfUhK/3PLkYNAe7FbqJMt3515HaxE6eRL74GdsriiwujiawdaB1BpEISg==
  dependencies:
    debug "2.6.9"
    encodeurl "~1.0.2"
    escape-html "~1.0.3"
    on-finished "2.4.1"
    parseurl "~1.3.3"
    statuses "2.0.1"
    unpipe "~1.0.0"

find-cache-dir@^3.3.1:
  version "3.3.2"
  resolved "https://registry.npmjs.org/find-cache-dir/-/find-cache-dir-3.3.2.tgz"
  integrity sha512-wXZV5emFEjrridIgED11OoUKLxiYjAcqot/NJdAkOhlJ+vGzwhOAfcG5OX1jP+S0PcjEn8bdMJv+g2jwQ3Onig==
  dependencies:
    commondir "^1.0.1"
    make-dir "^3.0.2"
    pkg-dir "^4.1.0"

find-up@^3.0.0:
  version "3.0.0"
  resolved "https://registry.npmjs.org/find-up/-/find-up-3.0.0.tgz"
  integrity sha512-1yD6RmLI1XBfxugvORwlck6f75tYL+iR0jqwsOrOxMZyGYqUuDhJ0l4AXdO1iX/FTs9cBAMEk1gWSEx1kSbylg==
  dependencies:
    locate-path "^3.0.0"

find-up@^4.0.0:
  version "4.1.0"
  resolved "https://registry.npmjs.org/find-up/-/find-up-4.1.0.tgz"
  integrity sha512-PpOwAdQ/YlXQ2vj8a3h8IipDuYRi3wceVQQGYWxNINccq40Anw7BlsEXCMbt1Zt+OLA6Fq9suIpIWD0OsnISlw==
  dependencies:
    locate-path "^5.0.0"
    path-exists "^4.0.0"

find-up@^4.1.0:
  version "4.1.0"
  resolved "https://registry.npmjs.org/find-up/-/find-up-4.1.0.tgz"
  integrity sha512-PpOwAdQ/YlXQ2vj8a3h8IipDuYRi3wceVQQGYWxNINccq40Anw7BlsEXCMbt1Zt+OLA6Fq9suIpIWD0OsnISlw==
  dependencies:
    locate-path "^5.0.0"
    path-exists "^4.0.0"

find-up@^5.0.0:
  version "5.0.0"
  resolved "https://registry.npmjs.org/find-up/-/find-up-5.0.0.tgz"
  integrity sha512-78/PXT1wlLLDgTzDs7sjq9hzz0vXD+zn+7wypEe4fXQxCmdmqfGsEPQxmiCSQI3ajFV91bVSsvNtrJRiW6nGng==
  dependencies:
    locate-path "^6.0.0"
    path-exists "^4.0.0"

flat-cache@^3.0.4:
  version "3.0.4"
  resolved "https://registry.npmjs.org/flat-cache/-/flat-cache-3.0.4.tgz"
  integrity sha512-dm9s5Pw7Jc0GvMYbshN6zchCA9RgQlzzEZX3vylR9IqFfS8XciblUXOKfW6SiuJ0e13eDYZoZV5wdrev7P3Nwg==
  dependencies:
    flatted "^3.1.0"
    rimraf "^3.0.2"

flatted@^3.1.0:
  version "3.2.7"
  resolved "https://registry.npmjs.org/flatted/-/flatted-3.2.7.tgz"
  integrity sha512-5nqDSxl8nn5BSNxyR3n4I6eDmbolI6WT+QqR547RwxQapgjQBmtktdP+HTBb/a/zLsbzERTONyUB5pefh5TtjQ==

follow-redirects@^1.0.0:
  version "1.15.2"
  resolved "https://registry.npmjs.org/follow-redirects/-/follow-redirects-1.15.2.tgz"
  integrity sha512-VQLG33o04KaQ8uYi2tVNbdrWp1QWxNNea+nmIB4EVM28v0hmP17z7aG1+wAkNzVq4KeXTq3221ye5qTJP91JwA==

for-each@^0.3.3:
  version "0.3.3"
  resolved "https://registry.npmjs.org/for-each/-/for-each-0.3.3.tgz"
  integrity sha512-jqYfLp7mo9vIyQf8ykW2v7A+2N4QjeCeI5+Dz9XraiO1ign81wjiH7Fb9vSOWvQfNtmSa4H2RoQTrrXivdUZmw==
  dependencies:
    is-callable "^1.1.3"

fork-ts-checker-webpack-plugin@^6.5.0:
  version "6.5.3"
  resolved "https://registry.npmjs.org/fork-ts-checker-webpack-plugin/-/fork-ts-checker-webpack-plugin-6.5.3.tgz"
  integrity sha512-SbH/l9ikmMWycd5puHJKTkZJKddF4iRLyW3DeZ08HTI7NGyLS38MXd/KGgeWumQO7YNQbW2u/NtPT2YowbPaGQ==
  dependencies:
    "@babel/code-frame" "^7.8.3"
    "@types/json-schema" "^7.0.5"
    chalk "^4.1.0"
    chokidar "^3.4.2"
    cosmiconfig "^6.0.0"
    deepmerge "^4.2.2"
    fs-extra "^9.0.0"
    glob "^7.1.6"
    memfs "^3.1.2"
    minimatch "^3.0.4"
    schema-utils "2.7.0"
    semver "^7.3.2"
    tapable "^1.0.0"

form-data@^3.0.0:
  version "3.0.1"
  resolved "https://registry.npmjs.org/form-data/-/form-data-3.0.1.tgz"
  integrity sha512-RHkBKtLWUVwd7SqRIvCZMEvAMoGUp0XU+seQiZejj0COz3RI3hWP4sCv3gZWWLjJTd7rGwcsF5eKZGii0r/hbg==
  dependencies:
    asynckit "^0.4.0"
    combined-stream "^1.0.8"
    mime-types "^2.1.12"

forwarded@0.2.0:
  version "0.2.0"
  resolved "https://registry.npmjs.org/forwarded/-/forwarded-0.2.0.tgz"
  integrity sha512-buRG0fpBtRHSTCOASe6hD258tEubFoRLb4ZNA6NxMVHNw2gOcwHo9wyablzMzOA5z9xA9L1KNjk/Nt6MT9aYow==

fraction.js@^4.2.0:
  version "4.2.0"
  resolved "https://registry.npmjs.org/fraction.js/-/fraction.js-4.2.0.tgz"
  integrity sha512-MhLuK+2gUcnZe8ZHlaaINnQLl0xRIGRfcGk2yl8xoQAfHrSsL3rYu6FCmBdkdbhc9EPlwyGHewaRsvwRMJtAlA==

fresh@0.5.2:
  version "0.5.2"
  resolved "https://registry.npmjs.org/fresh/-/fresh-0.5.2.tgz"
  integrity sha512-zJ2mQYM18rEFOudeV4GShTGIQ7RbzA7ozbU9I/XBpm7kqgMywgmylMwXHxZJmkVoYkna9d2pVXVXPdYTP9ej8Q==

fs-extra@^10.0.0:
  version "10.1.0"
  resolved "https://registry.npmjs.org/fs-extra/-/fs-extra-10.1.0.tgz"
  integrity sha512-oRXApq54ETRj4eMiFzGnHWGy+zo5raudjuxN0b8H7s/RU2oW0Wvsx9O0ACRN/kRq9E8Vu/ReskGB5o3ji+FzHQ==
  dependencies:
    graceful-fs "^4.2.0"
    jsonfile "^6.0.1"
    universalify "^2.0.0"

fs-extra@^9.0.0:
  version "9.1.0"
  resolved "https://registry.npmjs.org/fs-extra/-/fs-extra-9.1.0.tgz"
  integrity sha512-hcg3ZmepS30/7BSFqRvoo3DOMQu7IjqxO5nCDt+zM9XWjb33Wg7ziNT+Qvqbuc3+gWpzO02JubVyk2G4Zvo1OQ==
  dependencies:
    at-least-node "^1.0.0"
    graceful-fs "^4.2.0"
    jsonfile "^6.0.1"
    universalify "^2.0.0"

fs-extra@^9.0.1:
  version "9.1.0"
  resolved "https://registry.npmjs.org/fs-extra/-/fs-extra-9.1.0.tgz"
  integrity sha512-hcg3ZmepS30/7BSFqRvoo3DOMQu7IjqxO5nCDt+zM9XWjb33Wg7ziNT+Qvqbuc3+gWpzO02JubVyk2G4Zvo1OQ==
  dependencies:
    at-least-node "^1.0.0"
    graceful-fs "^4.2.0"
    jsonfile "^6.0.1"
    universalify "^2.0.0"

fs-monkey@^1.0.3:
  version "1.0.3"
  resolved "https://registry.npmjs.org/fs-monkey/-/fs-monkey-1.0.3.tgz"
  integrity sha512-cybjIfiiE+pTWicSCLFHSrXZ6EilF30oh91FDP9S2B051prEa7QWfrVTQm10/dDpswBDXZugPa1Ogu8Yh+HV0Q==

fs.realpath@^1.0.0:
  version "1.0.0"
  resolved "https://registry.npmjs.org/fs.realpath/-/fs.realpath-1.0.0.tgz"
  integrity sha512-OO0pH2lK6a0hZnAdau5ItzHPI6pUlvI7jMVnxUQRtw4owF2wk8lOSabtGDCTP4Ggrg2MbGnWO9X8K1t4+fGMDw==

function-bind@^1.1.1:
  version "1.1.1"
  resolved "https://registry.npmjs.org/function-bind/-/function-bind-1.1.1.tgz"
  integrity sha512-yIovAzMX49sF8Yl58fSCWJ5svSLuaibPxXQJFLmBObTuCr0Mf1KiPopGM9NiFjiYBCbfaa2Fh6breQ6ANVTI0A==

function.prototype.name@^1.1.5:
  version "1.1.5"
  resolved "https://registry.npmjs.org/function.prototype.name/-/function.prototype.name-1.1.5.tgz"
  integrity sha512-uN7m/BzVKQnCUF/iW8jYea67v++2u7m5UgENbHRtdDVclOUP+FMPlCNdmk0h/ysGyo2tavMJEDqJAkJdRa1vMA==
  dependencies:
    call-bind "^1.0.2"
    define-properties "^1.1.3"
    es-abstract "^1.19.0"
    functions-have-names "^1.2.2"

functions-have-names@^1.2.2:
  version "1.2.3"
  resolved "https://registry.npmjs.org/functions-have-names/-/functions-have-names-1.2.3.tgz"
  integrity sha512-xckBUXyTIqT97tq2x2AMb+g163b5JFysYk0x4qxNFwbfQkmNZoiRHb6sPzI9/QV33WeuvVYBUIiD4NzNIyqaRQ==

gensync@^1.0.0-beta.2:
  version "1.0.0-beta.2"
  resolved "https://registry.npmjs.org/gensync/-/gensync-1.0.0-beta.2.tgz"
  integrity sha512-3hN7NaskYvMDLQY55gnW3NQ+mesEAepTqlg+VEbj7zzqEMBVNhzcGYYeqFo/TlYz6eQiFcp1HcsCZO+nGgS8zg==

get-caller-file@^2.0.5:
  version "2.0.5"
  resolved "https://registry.npmjs.org/get-caller-file/-/get-caller-file-2.0.5.tgz"
  integrity sha512-DyFP3BM/3YHTQOCUL/w0OZHR0lpKeGrxotcHWcqNEdnltqFwXVfhEBQ94eIo34AfQpo0rGki4cyIiftY06h2Fg==

get-intrinsic@^1.0.2, get-intrinsic@^1.1.1, get-intrinsic@^1.1.3, get-intrinsic@^1.2.0:
  version "1.2.0"
  resolved "https://registry.npmjs.org/get-intrinsic/-/get-intrinsic-1.2.0.tgz"
  integrity sha512-L049y6nFOuom5wGyRc3/gdTLO94dySVKRACj1RmJZBQXlbTMhtNIgkWkUHq+jYmZvKf14EW1EoJnnjbmoHij0Q==
  dependencies:
    function-bind "^1.1.1"
    has "^1.0.3"
    has-symbols "^1.0.3"

get-own-enumerable-property-symbols@^3.0.0:
  version "3.0.2"
  resolved "https://registry.npmjs.org/get-own-enumerable-property-symbols/-/get-own-enumerable-property-symbols-3.0.2.tgz"
  integrity sha512-I0UBV/XOz1XkIJHEUDMZAbzCThU/H8DxmSfmdGcKPnVhu2VfFqr34jr9777IyaTYvxjedWhqVIilEDsCdP5G6g==

get-package-type@^0.1.0:
  version "0.1.0"
  resolved "https://registry.npmjs.org/get-package-type/-/get-package-type-0.1.0.tgz"
  integrity sha512-pjzuKtY64GYfWizNAJ0fr9VqttZkNiK2iS430LtIHzjBEr6bX8Am2zm4sW4Ro5wjWW5cAlRL1qAMTcXbjNAO2Q==

get-stream@^6.0.0:
  version "6.0.1"
  resolved "https://registry.npmjs.org/get-stream/-/get-stream-6.0.1.tgz"
  integrity sha512-ts6Wi+2j3jQjqi70w5AlN8DFnkSwC+MqmxEzdEALB2qXZYV3X/b1CTfgPLGJNMeAWxdPfU8FO1ms3NUfaHCPYg==

get-symbol-description@^1.0.0:
  version "1.0.0"
  resolved "https://registry.npmjs.org/get-symbol-description/-/get-symbol-description-1.0.0.tgz"
  integrity sha512-2EmdH1YvIQiZpltCNgkuiUnyukzxM/R6NDJX31Ke3BG1Nq5b0S2PhX59UKi9vZpPDQVdqn+1IcaAwnzTT5vCjw==
  dependencies:
    call-bind "^1.0.2"
    get-intrinsic "^1.1.1"

glob-parent@^5.1.2:
  version "5.1.2"
  resolved "https://registry.npmjs.org/glob-parent/-/glob-parent-5.1.2.tgz"
  integrity sha512-AOIgSQCepiJYwP3ARnGx+5VnTu2HBYdzbGP45eLw1vr3zB3vZLeyed1sC9hnbcOc9/SrMyM5RPQrkGz4aS9Zow==
  dependencies:
    is-glob "^4.0.1"

glob-parent@^6.0.2:
  version "6.0.2"
  resolved "https://registry.npmjs.org/glob-parent/-/glob-parent-6.0.2.tgz"
  integrity sha512-XxwI8EOhVQgWp6iDL+3b0r86f4d6AX6zSU55HfB4ydCEuXLXc5FcYeOu+nnGftS4TEju/11rt4KJPTMgbfmv4A==
  dependencies:
    is-glob "^4.0.3"

glob-parent@~5.1.2:
  version "5.1.2"
  resolved "https://registry.npmjs.org/glob-parent/-/glob-parent-5.1.2.tgz"
  integrity sha512-AOIgSQCepiJYwP3ARnGx+5VnTu2HBYdzbGP45eLw1vr3zB3vZLeyed1sC9hnbcOc9/SrMyM5RPQrkGz4aS9Zow==
  dependencies:
    is-glob "^4.0.1"

glob-to-regexp@^0.4.1:
  version "0.4.1"
  resolved "https://registry.npmjs.org/glob-to-regexp/-/glob-to-regexp-0.4.1.tgz"
  integrity sha512-lkX1HJXwyMcprw/5YUZc2s7DrpAiHB21/V+E1rHUrVNokkvB6bqMzT0VfV6/86ZNabt1k14YOIaT7nDvOX3Iiw==

glob@^7.1.1, glob@^7.1.2, glob@^7.1.3, glob@^7.1.4, glob@^7.1.6:
  version "7.2.3"
  resolved "https://registry.npmjs.org/glob/-/glob-7.2.3.tgz"
  integrity sha512-nFR0zLpU2YCaRxwoCJvL6UvCH2JFyFVIvwTLsIf21AuHlMskA1hhTdk+LlYJtOlYt9v6dvszD2BGRqBL+iQK9Q==
  dependencies:
    fs.realpath "^1.0.0"
    inflight "^1.0.4"
    inherits "2"
    minimatch "^3.1.1"
    once "^1.3.0"
    path-is-absolute "^1.0.0"

global-modules@^2.0.0:
  version "2.0.0"
  resolved "https://registry.npmjs.org/global-modules/-/global-modules-2.0.0.tgz"
  integrity sha512-NGbfmJBp9x8IxyJSd1P+otYK8vonoJactOogrVfFRIAEY1ukil8RSKDz2Yo7wh1oihl51l/r6W4epkeKJHqL8A==
  dependencies:
    global-prefix "^3.0.0"

global-prefix@^3.0.0:
  version "3.0.0"
  resolved "https://registry.npmjs.org/global-prefix/-/global-prefix-3.0.0.tgz"
  integrity sha512-awConJSVCHVGND6x3tmMaKcQvwXLhjdkmomy2W+Goaui8YPgYgXJZewhg3fWC+DlfqqQuWg8AwqjGTD2nAPVWg==
  dependencies:
    ini "^1.3.5"
    kind-of "^6.0.2"
    which "^1.3.1"

globals@^11.1.0:
  version "11.12.0"
  resolved "https://registry.npmjs.org/globals/-/globals-11.12.0.tgz"
  integrity sha512-WOBp/EEGUiIsJSp7wcv/y6MO+lV9UoncWqxuFfm8eBwzWNgyfBd6Gz+IeKQ9jCmyhoH99g15M3T+QaVHFjizVA==

globals@^13.19.0:
  version "13.20.0"
  resolved "https://registry.npmjs.org/globals/-/globals-13.20.0.tgz"
  integrity sha512-Qg5QtVkCy/kv3FUSlu4ukeZDVf9ee0iXLAUYX13gbR17bnejFTzr4iS9bY7kwCf1NztRNm1t91fjOiyx4CSwPQ==
  dependencies:
    type-fest "^0.20.2"

globalthis@^1.0.3:
  version "1.0.3"
  resolved "https://registry.npmjs.org/globalthis/-/globalthis-1.0.3.tgz"
  integrity sha512-sFdI5LyBiNTHjRd7cGPWapiHWMOXKyuBNX/cWJ3NfzrZQVa8GI/8cofCl74AOVqq9W5kNmguTIzJ/1s2gyI9wA==
  dependencies:
    define-properties "^1.1.3"

globby@^11.0.4, globby@^11.1.0:
  version "11.1.0"
  resolved "https://registry.npmjs.org/globby/-/globby-11.1.0.tgz"
  integrity sha512-jhIXaOzy1sb8IyocaruWSn1TjmnBVs8Ayhcy83rmxNJ8q2uWKCAj3CnJY+KpGSXCueAPc0i05kVvVKtP1t9S3g==
  dependencies:
    array-union "^2.1.0"
    dir-glob "^3.0.1"
    fast-glob "^3.2.9"
    ignore "^5.2.0"
    merge2 "^1.4.1"
    slash "^3.0.0"

gopd@^1.0.1:
  version "1.0.1"
  resolved "https://registry.npmjs.org/gopd/-/gopd-1.0.1.tgz"
  integrity sha512-d65bNlIadxvpb/A2abVdlqKqV563juRnZ1Wtk6s1sIR8uNsXR70xqIzVqxVf1eTqDunwT2MkczEeaezCKTZhwA==
  dependencies:
    get-intrinsic "^1.1.3"

graceful-fs@^4.1.2, graceful-fs@^4.1.6, graceful-fs@^4.2.0, graceful-fs@^4.2.4, graceful-fs@^4.2.6, graceful-fs@^4.2.9:
  version "4.2.11"
  resolved "https://registry.npmjs.org/graceful-fs/-/graceful-fs-4.2.11.tgz"
  integrity sha512-RbJ5/jmFcNNCcDV5o9eTnBLJ/HszWV0P73bc+Ff4nS/rJj+YaS6IGyiOL0VoBYX+l1Wrl3k63h/KrH+nhJ0XvQ==

grapheme-splitter@^1.0.4:
  version "1.0.4"
  resolved "https://registry.npmjs.org/grapheme-splitter/-/grapheme-splitter-1.0.4.tgz"
  integrity sha512-bzh50DW9kTPM00T8y4o8vQg89Di9oLJVLW/KaOGIXJWP/iqCN6WKYkbNOF04vFLJhwcpYUh9ydh/+5vpOqV4YQ==

gzip-size@^6.0.0:
  version "6.0.0"
  resolved "https://registry.npmjs.org/gzip-size/-/gzip-size-6.0.0.tgz"
  integrity sha512-ax7ZYomf6jqPTQ4+XCpUGyXKHk5WweS+e05MBO4/y3WJ5RkmPXNKvX+bx1behVILVwr6JSQvZAku021CHPXG3Q==
  dependencies:
    duplexer "^0.1.2"

handle-thing@^2.0.0:
  version "2.0.1"
  resolved "https://registry.npmjs.org/handle-thing/-/handle-thing-2.0.1.tgz"
  integrity sha512-9Qn4yBxelxoh2Ow62nP+Ka/kMnOXRi8BXnRaUwezLNhqelnN49xKz4F/dPP8OYLxLxq6JDtZb2i9XznUQbNPTg==

harmony-reflect@^1.4.6:
  version "1.6.2"
  resolved "https://registry.npmjs.org/harmony-reflect/-/harmony-reflect-1.6.2.tgz"
  integrity sha512-HIp/n38R9kQjDEziXyDTuW3vvoxxyxjxFzXLrBr18uB47GnSt+G9D29fqrpM5ZkspMcPICud3XsBJQ4Y2URg8g==

has-bigints@^1.0.1, has-bigints@^1.0.2:
  version "1.0.2"
  resolved "https://registry.npmjs.org/has-bigints/-/has-bigints-1.0.2.tgz"
  integrity sha512-tSvCKtBr9lkF0Ex0aQiP9N+OpV4zi2r/Nee5VkRDbaqv35RLYMzbwQfFSZZH0kR+Rd6302UJZ2p/bJCEoR3VoQ==

has-flag@^3.0.0:
  version "3.0.0"
  resolved "https://registry.npmjs.org/has-flag/-/has-flag-3.0.0.tgz"
  integrity sha512-sKJf1+ceQBr4SMkvQnBDNDtf4TXpVhVGateu0t918bl30FnbE2m4vNLX+VWe/dpjlb+HugGYzW7uQXH98HPEYw==

has-flag@^4.0.0:
  version "4.0.0"
  resolved "https://registry.npmjs.org/has-flag/-/has-flag-4.0.0.tgz"
  integrity sha512-EykJT/Q1KjTWctppgIAgfSO0tKVuZUjhgMr17kqTumMl6Afv3EISleU7qZUzoXDFTAHTDC4NOoG/ZxU3EvlMPQ==

has-property-descriptors@^1.0.0:
  version "1.0.0"
  resolved "https://registry.npmjs.org/has-property-descriptors/-/has-property-descriptors-1.0.0.tgz"
  integrity sha512-62DVLZGoiEBDHQyqG4w9xCuZ7eJEwNmJRWw2VY84Oedb7WFcA27fiEVe8oUQx9hAUJ4ekurquucTGwsyO1XGdQ==
  dependencies:
    get-intrinsic "^1.1.1"

has-proto@^1.0.1:
  version "1.0.1"
  resolved "https://registry.npmjs.org/has-proto/-/has-proto-1.0.1.tgz"
  integrity sha512-7qE+iP+O+bgF9clE5+UoBFzE65mlBiVj3tKCrlNQ0Ogwm0BjpT/gK4SlLYDMybDh5I3TCTKnPPa0oMG7JDYrhg==

has-symbols@^1.0.1, has-symbols@^1.0.2, has-symbols@^1.0.3:
  version "1.0.3"
  resolved "https://registry.npmjs.org/has-symbols/-/has-symbols-1.0.3.tgz"
  integrity sha512-l3LCuF6MgDNwTDKkdYGEihYjt5pRPbEg46rtlmnSPlUbgmB8LOIrKJbYYFBSbnPaJexMKtiPO8hmeRjRz2Td+A==

has-tostringtag@^1.0.0:
  version "1.0.0"
  resolved "https://registry.npmjs.org/has-tostringtag/-/has-tostringtag-1.0.0.tgz"
  integrity sha512-kFjcSNhnlGV1kyoGk7OXKSawH5JOb/LzUc5w9B02hOTO0dfFRjbHQKvg1d6cf3HbeUmtU9VbbV3qzZ2Teh97WQ==
  dependencies:
    has-symbols "^1.0.2"

has@^1.0.3:
  version "1.0.3"
  resolved "https://registry.npmjs.org/has/-/has-1.0.3.tgz"
  integrity sha512-f2dvO0VU6Oej7RkWJGrehjbzMAjFp5/VKPp5tTpWIV4JHHZK1/BxbFRtf/siA2SWTe09caDmVtYYzWEIbBS4zw==
  dependencies:
    function-bind "^1.1.1"

he@^1.2.0:
  version "1.2.0"
  resolved "https://registry.npmjs.org/he/-/he-1.2.0.tgz"
  integrity sha512-F/1DnUGPopORZi0ni+CvrCgHQ5FyEAHRLSApuYWMmrbSwoN2Mn/7k+Gl38gJnR7yyDZk6WLXwiGod1JOWNDKGw==

hoopy@^0.1.4:
  version "0.1.4"
  resolved "https://registry.npmjs.org/hoopy/-/hoopy-0.1.4.tgz"
  integrity sha512-HRcs+2mr52W0K+x8RzcLzuPPmVIKMSv97RGHy0Ea9y/mpcaK+xTrjICA04KAHi4GRzxliNqNJEFYWHghy3rSfQ==

hpack.js@^2.1.6:
  version "2.1.6"
  resolved "https://registry.npmjs.org/hpack.js/-/hpack.js-2.1.6.tgz"
  integrity sha512-zJxVehUdMGIKsRaNt7apO2Gqp0BdqW5yaiGHXXmbpvxgBYVZnAql+BJb4RO5ad2MgpbZKn5G6nMnegrH1FcNYQ==
  dependencies:
    inherits "^2.0.1"
    obuf "^1.0.0"
    readable-stream "^2.0.1"
    wbuf "^1.1.0"

html-encoding-sniffer@^2.0.1:
  version "2.0.1"
  resolved "https://registry.npmjs.org/html-encoding-sniffer/-/html-encoding-sniffer-2.0.1.tgz"
  integrity sha512-D5JbOMBIR/TVZkubHT+OyT2705QvogUW4IBn6nHd756OwieSF9aDYFj4dv6HHEVGYbHaLETa3WggZYWWMyy3ZQ==
  dependencies:
    whatwg-encoding "^1.0.5"

html-entities@^2.1.0, html-entities@^2.3.2:
  version "2.3.3"
  resolved "https://registry.npmjs.org/html-entities/-/html-entities-2.3.3.tgz"
  integrity sha512-DV5Ln36z34NNTDgnz0EWGBLZENelNAtkiFA4kyNOG2tDI6Mz1uSWiq1wAKdyjnJwyDiDO7Fa2SO1CTxPXL8VxA==

html-escaper@^2.0.0:
  version "2.0.2"
  resolved "https://registry.npmjs.org/html-escaper/-/html-escaper-2.0.2.tgz"
  integrity sha512-H2iMtd0I4Mt5eYiapRdIDjp+XzelXQ0tFE4JS7YFwFevXXMmOp9myNrUvCg0D6ws8iqkRPBfKHgbwig1SmlLfg==

html-minifier-terser@^6.0.2:
  version "6.1.0"
  resolved "https://registry.npmjs.org/html-minifier-terser/-/html-minifier-terser-6.1.0.tgz"
  integrity sha512-YXxSlJBZTP7RS3tWnQw74ooKa6L9b9i9QYXY21eUEvhZ3u9XLfv6OnFsQq6RxkhHygsaUMvYsZRV5rU/OVNZxw==
  dependencies:
    camel-case "^4.1.2"
    clean-css "^5.2.2"
    commander "^8.3.0"
    he "^1.2.0"
    param-case "^3.0.4"
    relateurl "^0.2.7"
    terser "^5.10.0"

html-webpack-plugin@^5.5.0:
  version "5.5.0"
  resolved "https://registry.npmjs.org/html-webpack-plugin/-/html-webpack-plugin-5.5.0.tgz"
  integrity sha512-sy88PC2cRTVxvETRgUHFrL4No3UxvcH8G1NepGhqaTT+GXN2kTamqasot0inS5hXeg1cMbFDt27zzo9p35lZVw==
  dependencies:
    "@types/html-minifier-terser" "^6.0.0"
    html-minifier-terser "^6.0.2"
    lodash "^4.17.21"
    pretty-error "^4.0.0"
    tapable "^2.0.0"

htmlparser2@^6.1.0:
  version "6.1.0"
  resolved "https://registry.npmjs.org/htmlparser2/-/htmlparser2-6.1.0.tgz"
  integrity sha512-gyyPk6rgonLFEDGoeRgQNaEUvdJ4ktTmmUh/h2t7s+M8oPpIPxgNACWa+6ESR57kXstwqPiCut0V8NRpcwgU7A==
  dependencies:
    domelementtype "^2.0.1"
    domhandler "^4.0.0"
    domutils "^2.5.2"
    entities "^2.0.0"

http-deceiver@^1.2.7:
  version "1.2.7"
  resolved "https://registry.npmjs.org/http-deceiver/-/http-deceiver-1.2.7.tgz"
  integrity sha512-LmpOGxTfbpgtGVxJrj5k7asXHCgNZp5nLfp+hWc8QQRqtb7fUy6kRY3BO1h9ddF6yIPYUARgxGOwB42DnxIaNw==

http-errors@~1.6.2:
  version "1.6.3"
  resolved "https://registry.npmjs.org/http-errors/-/http-errors-1.6.3.tgz"
  integrity sha512-lks+lVC8dgGyh97jxvxeYTWQFvh4uw4yC12gVl63Cg30sjPX4wuGcdkICVXDAESr6OJGjqGA8Iz5mkeN6zlD7A==
  dependencies:
    depd "~1.1.2"
    inherits "2.0.3"
    setprototypeof "1.1.0"
    statuses ">= 1.4.0 < 2"

http-errors@2.0.0:
  version "2.0.0"
  resolved "https://registry.npmjs.org/http-errors/-/http-errors-2.0.0.tgz"
  integrity sha512-FtwrG/euBzaEjYeRqOgly7G0qviiXoJWnvEH2Z1plBdXgbyjv34pHTSb9zoeHMyDy33+DWy5Wt9Wo+TURtOYSQ==
  dependencies:
    depd "2.0.0"
    inherits "2.0.4"
    setprototypeof "1.2.0"
    statuses "2.0.1"
    toidentifier "1.0.1"

http-parser-js@>=0.5.1:
  version "0.5.8"
  resolved "https://registry.npmjs.org/http-parser-js/-/http-parser-js-0.5.8.tgz"
  integrity sha512-SGeBX54F94Wgu5RH3X5jsDtf4eHyRogWX1XGT3b4HuW3tQPM4AaBzoUji/4AAJNXCEOWZ5O0DgZmJw1947gD5Q==

http-proxy-agent@^4.0.1:
  version "4.0.1"
  resolved "https://registry.npmjs.org/http-proxy-agent/-/http-proxy-agent-4.0.1.tgz"
  integrity sha512-k0zdNgqWTGA6aeIRVpvfVob4fL52dTfaehylg0Y4UvSySvOq/Y+BOyPrgpUrA7HylqvU8vIZGsRuXmspskV0Tg==
  dependencies:
    "@tootallnate/once" "1"
    agent-base "6"
    debug "4"

http-proxy-middleware@^2.0.3:
  version "2.0.6"
  resolved "https://registry.npmjs.org/http-proxy-middleware/-/http-proxy-middleware-2.0.6.tgz"
  integrity sha512-ya/UeJ6HVBYxrgYotAZo1KvPWlgB48kUJLDePFeneHsVujFaW5WNj2NgWCAE//B1Dl02BIfYlpNgBy8Kf8Rjmw==
  dependencies:
    "@types/http-proxy" "^1.17.8"
    http-proxy "^1.18.1"
    is-glob "^4.0.1"
    is-plain-obj "^3.0.0"
    micromatch "^4.0.2"

http-proxy@^1.18.1:
  version "1.18.1"
  resolved "https://registry.npmjs.org/http-proxy/-/http-proxy-1.18.1.tgz"
  integrity sha512-7mz/721AbnJwIVbnaSv1Cz3Am0ZLT/UBwkC92VlxhXv/k/BBQfM2fXElQNC27BVGr0uwUpplYPQM9LnaBMR5NQ==
  dependencies:
    eventemitter3 "^4.0.0"
    follow-redirects "^1.0.0"
    requires-port "^1.0.0"

https-proxy-agent@^5.0.0:
  version "5.0.1"
  resolved "https://registry.npmjs.org/https-proxy-agent/-/https-proxy-agent-5.0.1.tgz"
  integrity sha512-dFcAjpTQFgoLMzC2VwU+C/CbS7uRL0lWmxDITmqm7C+7F0Odmj6s9l6alZc6AELXhrnggM2CeWSXHGOdX2YtwA==
  dependencies:
    agent-base "6"
    debug "4"

human-signals@^2.1.0:
  version "2.1.0"
  resolved "https://registry.npmjs.org/human-signals/-/human-signals-2.1.0.tgz"
  integrity sha512-B4FFZ6q/T2jhhksgkbEW3HBvWIfDW85snkQgawt07S7J5QXTk6BkNV+0yAeZrM5QpMAdYlocGoljn0sJ/WQkFw==

iconv-lite@^0.6.3:
  version "0.6.3"
  resolved "https://registry.npmjs.org/iconv-lite/-/iconv-lite-0.6.3.tgz"
  integrity sha512-4fCk79wshMdzMp2rH06qWrJE4iolqLhCUH+OiuIgU++RB0+94NlDL81atO7GX55uUKueo0txHNtvEyI6D7WdMw==
  dependencies:
    safer-buffer ">= 2.1.2 < 3.0.0"

iconv-lite@0.4.24:
  version "0.4.24"
  resolved "https://registry.npmjs.org/iconv-lite/-/iconv-lite-0.4.24.tgz"
  integrity sha512-v3MXnZAcvnywkTUEZomIActle7RXXeedOR31wwl7VlyoXO4Qi9arvSenNQWne1TcRwhCL1HwLI21bEqdpj8/rA==
  dependencies:
    safer-buffer ">= 2.1.2 < 3"

icss-utils@^5.0.0, icss-utils@^5.1.0:
  version "5.1.0"
  resolved "https://registry.npmjs.org/icss-utils/-/icss-utils-5.1.0.tgz"
  integrity sha512-soFhflCVWLfRNOPU3iv5Z9VUdT44xFRbzjLsEzSr5AQmgqPMTHdU3PMT1Cf1ssx8fLNJDA1juftYl+PUcv3MqA==

idb@^7.0.1:
  version "7.1.1"
  resolved "https://registry.npmjs.org/idb/-/idb-7.1.1.tgz"
  integrity sha512-gchesWBzyvGHRO9W8tzUWFDycow5gwjvFKfyV9FF32Y7F50yZMp7mP+T2mJIWFx49zicqyC4uefHM17o6xKIVQ==

identity-obj-proxy@^3.0.0:
  version "3.0.0"
  resolved "https://registry.npmjs.org/identity-obj-proxy/-/identity-obj-proxy-3.0.0.tgz"
  integrity sha512-00n6YnVHKrinT9t0d9+5yZC6UBNJANpYEQvL2LlX6Ab9lnmxzIRcEmTPuyGScvl1+jKuCICX1Z0Ab1pPKKdikA==
  dependencies:
    harmony-reflect "^1.4.6"

ignore@^5.2.0:
  version "5.2.4"
  resolved "https://registry.npmjs.org/ignore/-/ignore-5.2.4.tgz"
  integrity sha512-MAb38BcSbH0eHNBxn7ql2NH/kX33OkB3lZ1BNdh7ENeRChHTYsTvWrMubiIAMNS2llXEEgZ1MUOBtXChP3kaFQ==

immer@^9.0.7:
  version "9.0.19"
  resolved "https://registry.npmjs.org/immer/-/immer-9.0.19.tgz"
  integrity sha512-eY+Y0qcsB4TZKwgQzLaE/lqYMlKhv5J9dyd2RhhtGhNo2njPXDqU9XPfcNfa3MIDsdtZt5KlkIsirlo4dHsWdQ==

import-fresh@^3.0.0, import-fresh@^3.1.0, import-fresh@^3.2.1:
  version "3.3.0"
  resolved "https://registry.npmjs.org/import-fresh/-/import-fresh-3.3.0.tgz"
  integrity sha512-veYYhQa+D1QBKznvhUHxb8faxlrwUnxseDAbAp457E0wLNio2bOSKnjYDhMj+YiAq61xrMGhQk9iXVk5FzgQMw==
  dependencies:
    parent-module "^1.0.0"
    resolve-from "^4.0.0"

import-local@^3.0.2:
  version "3.1.0"
  resolved "https://registry.npmjs.org/import-local/-/import-local-3.1.0.tgz"
  integrity sha512-ASB07uLtnDs1o6EHjKpX34BKYDSqnFerfTOJL2HvMqF70LnxpjkzDB8J44oT9pu4AMPkQwf8jl6szgvNd2tRIg==
  dependencies:
    pkg-dir "^4.2.0"
    resolve-cwd "^3.0.0"

imurmurhash@^0.1.4:
  version "0.1.4"
  resolved "https://registry.npmjs.org/imurmurhash/-/imurmurhash-0.1.4.tgz"
  integrity sha512-JmXMZ6wuvDmLiHEml9ykzqO6lwFbof0GG4IkcGaENdCRDDmMVnny7s5HsIgHCbaq0w2MyPhDqkhTUgS2LU2PHA==

inflight@^1.0.4:
  version "1.0.6"
  resolved "https://registry.npmjs.org/inflight/-/inflight-1.0.6.tgz"
  integrity sha512-k92I/b08q4wvFscXCLvqfsHCrjrF7yiXsQuIVvVE7N82W3+aqpzuUdBbfhWcy/FZR3/4IgflMgKLOsvPDrGCJA==
  dependencies:
    once "^1.3.0"
    wrappy "1"

inherits@^2.0.1, inherits@^2.0.3, inherits@~2.0.3, inherits@2, inherits@2.0.4:
  version "2.0.4"
  resolved "https://registry.npmjs.org/inherits/-/inherits-2.0.4.tgz"
  integrity sha512-k/vGaX4/Yla3WzyMCvTQOXYeIHvqOKtnqBduzTHpzpQZzAskKMhZ2K+EnBiSM9zGSoIFeMpXKxa4dYeZIQqewQ==

inherits@2.0.3:
  version "2.0.3"
  resolved "https://registry.npmjs.org/inherits/-/inherits-2.0.3.tgz"
  integrity sha512-x00IRNXNy63jwGkJmzPigoySHbaqpNuzKbBOmzK+g2OdZpQ9w+sxCN+VSB3ja7IAge2OP2qpfxTjeNcyjmW1uw==

ini@^1.3.5:
  version "1.3.8"
  resolved "https://registry.npmjs.org/ini/-/ini-1.3.8.tgz"
  integrity sha512-JV/yugV2uzW5iMRSiZAyDtQd+nxtUnjeLt0acNdw98kKLrvuRVyB80tsREOE7yvGVgalhZ6RNXCmEHkUKBKxew==

internal-slot@^1.0.3, internal-slot@^1.0.4, internal-slot@^1.0.5:
  version "1.0.5"
  resolved "https://registry.npmjs.org/internal-slot/-/internal-slot-1.0.5.tgz"
  integrity sha512-Y+R5hJrzs52QCG2laLn4udYVnxsfny9CpOhNhUvk/SSSVyF6T27FzRbF0sroPidSu3X8oEAkOn2K804mjpt6UQ==
  dependencies:
    get-intrinsic "^1.2.0"
    has "^1.0.3"
    side-channel "^1.0.4"

ipaddr.js@^2.0.1:
  version "2.0.1"
  resolved "https://registry.npmjs.org/ipaddr.js/-/ipaddr.js-2.0.1.tgz"
  integrity sha512-1qTgH9NG+IIJ4yfKs2e6Pp1bZg8wbDbKHT21HrLIeYBTRLgMYKnMTPAuI3Lcs61nfx5h1xlXnbJtH1kX5/d/ng==

ipaddr.js@1.9.1:
  version "1.9.1"
  resolved "https://registry.npmjs.org/ipaddr.js/-/ipaddr.js-1.9.1.tgz"
  integrity sha512-0KI/607xoxSToH7GjN1FfSbLoU0+btTicjsQSWQlh/hZykN8KpmMf7uYwPW3R+akZ6R/w18ZlXSHBYXiYUPO3g==

is-arguments@^1.1.1:
  version "1.1.1"
  resolved "https://registry.npmjs.org/is-arguments/-/is-arguments-1.1.1.tgz"
  integrity sha512-8Q7EARjzEnKpt/PCD7e1cgUS0a6X8u5tdSiMqXhojOdoV9TsMsiO+9VLC5vAmO8N7/GmXn7yjR8qnA6bVAEzfA==
  dependencies:
    call-bind "^1.0.2"
    has-tostringtag "^1.0.0"

is-array-buffer@^3.0.1, is-array-buffer@^3.0.2:
  version "3.0.2"
  resolved "https://registry.npmjs.org/is-array-buffer/-/is-array-buffer-3.0.2.tgz"
  integrity sha512-y+FyyR/w8vfIRq4eQcM1EYgSTnmHXPqaF+IgzgraytCFq5Xh8lllDVmAZolPJiZttZLeFSINPYMaEJ7/vWUa1w==
  dependencies:
    call-bind "^1.0.2"
    get-intrinsic "^1.2.0"
    is-typed-array "^1.1.10"

is-arrayish@^0.2.1:
  version "0.2.1"
  resolved "https://registry.npmjs.org/is-arrayish/-/is-arrayish-0.2.1.tgz"
  integrity sha512-zz06S8t0ozoDXMG+ube26zeCTNXcKIPJZJi8hBrF4idCLms4CG9QtK7qBl1boi5ODzFpjswb5JPmHCbMpjaYzg==

is-bigint@^1.0.1:
  version "1.0.4"
  resolved "https://registry.npmjs.org/is-bigint/-/is-bigint-1.0.4.tgz"
  integrity sha512-zB9CruMamjym81i2JZ3UMn54PKGsQzsJeo6xvN3HJJ4CAsQNB6iRutp2To77OfCNuoxspsIhzaPoO1zyCEhFOg==
  dependencies:
    has-bigints "^1.0.1"

is-binary-path@~2.1.0:
  version "2.1.0"
  resolved "https://registry.npmjs.org/is-binary-path/-/is-binary-path-2.1.0.tgz"
  integrity sha512-ZMERYes6pDydyuGidse7OsHxtbI7WVeUEozgR/g7rd0xUimYNlvZRE/K2MgZTjWy725IfelLeVcEM97mmtRGXw==
  dependencies:
    binary-extensions "^2.0.0"

is-boolean-object@^1.1.0:
  version "1.1.2"
  resolved "https://registry.npmjs.org/is-boolean-object/-/is-boolean-object-1.1.2.tgz"
  integrity sha512-gDYaKHJmnj4aWxyj6YHyXVpdQawtVLHU5cb+eztPGczf6cjuTdwve5ZIEfgXqH4e57An1D1AKf8CZ3kYrQRqYA==
  dependencies:
    call-bind "^1.0.2"
    has-tostringtag "^1.0.0"

is-callable@^1.1.3, is-callable@^1.1.4, is-callable@^1.2.7:
  version "1.2.7"
  resolved "https://registry.npmjs.org/is-callable/-/is-callable-1.2.7.tgz"
  integrity sha512-1BC0BVFhS/p0qtw6enp8e+8OD0UrK0oFLztSjNzhcKA3WDuJxxAPXzPuPtKkjEY9UUoEWlX/8fgKeu2S8i9JTA==

is-core-module@^2.11.0, is-core-module@^2.9.0:
  version "2.11.0"
  resolved "https://registry.npmjs.org/is-core-module/-/is-core-module-2.11.0.tgz"
  integrity sha512-RRjxlvLDkD1YJwDbroBHMb+cukurkDWNyHx7D3oNB5x9rb5ogcksMC5wHCadcXoo67gVr/+3GFySh3134zi6rw==
  dependencies:
    has "^1.0.3"

is-date-object@^1.0.1, is-date-object@^1.0.5:
  version "1.0.5"
  resolved "https://registry.npmjs.org/is-date-object/-/is-date-object-1.0.5.tgz"
  integrity sha512-9YQaSxsAiSwcvS33MBk3wTCVnWK+HhF8VZR2jRxehM16QcVOdHqPn4VPHmRK4lSr38n9JriurInLcP90xsYNfQ==
  dependencies:
    has-tostringtag "^1.0.0"

is-docker@^2.0.0, is-docker@^2.1.1:
  version "2.2.1"
  resolved "https://registry.npmjs.org/is-docker/-/is-docker-2.2.1.tgz"
  integrity sha512-F+i2BKsFrH66iaUFc0woD8sLy8getkwTwtOBjvs56Cx4CgJDeKQeqfz8wAYiSb8JOprWhHH5p77PbmYCvvUuXQ==

is-extglob@^2.1.1:
  version "2.1.1"
  resolved "https://registry.npmjs.org/is-extglob/-/is-extglob-2.1.1.tgz"
  integrity sha512-SbKbANkN603Vi4jEZv49LeVJMn4yGwsbzZworEoyEiutsN3nJYdbO36zfhGJ6QEDpOZIFkDtnq5JRxmvl3jsoQ==

is-fullwidth-code-point@^3.0.0:
  version "3.0.0"
  resolved "https://registry.npmjs.org/is-fullwidth-code-point/-/is-fullwidth-code-point-3.0.0.tgz"
  integrity sha512-zymm5+u+sCsSWyD9qNaejV3DFvhCKclKdizYaJUuHA83RLjb7nSuGnddCHGv0hk+KY7BMAlsWeK4Ueg6EV6XQg==

is-generator-fn@^2.0.0:
  version "2.1.0"
  resolved "https://registry.npmjs.org/is-generator-fn/-/is-generator-fn-2.1.0.tgz"
  integrity sha512-cTIB4yPYL/Grw0EaSzASzg6bBy9gqCofvWN8okThAYIxKJZC+udlRAmGbM0XLeniEJSs8uEgHPGuHSe1XsOLSQ==

is-glob@^4.0.0, is-glob@^4.0.1, is-glob@^4.0.3, is-glob@~4.0.1:
  version "4.0.3"
  resolved "https://registry.npmjs.org/is-glob/-/is-glob-4.0.3.tgz"
  integrity sha512-xelSayHH36ZgE7ZWhli7pW34hNbNl8Ojv5KVmkJD4hBdD3th8Tfk9vYasLM+mXWOZhFkgZfxhLSnrwRr4elSSg==
  dependencies:
    is-extglob "^2.1.1"

is-map@^2.0.1, is-map@^2.0.2:
  version "2.0.2"
  resolved "https://registry.npmjs.org/is-map/-/is-map-2.0.2.tgz"
  integrity sha512-cOZFQQozTha1f4MxLFzlgKYPTyj26picdZTx82hbc/Xf4K/tZOOXSCkMvU4pKioRXGDLJRn0GM7Upe7kR721yg==

is-module@^1.0.0:
  version "1.0.0"
  resolved "https://registry.npmjs.org/is-module/-/is-module-1.0.0.tgz"
  integrity sha512-51ypPSPCoTEIN9dy5Oy+h4pShgJmPCygKfyRCISBI+JoWT/2oJvK8QPxmwv7b/p239jXrm9M1mlQbyKJ5A152g==

is-negative-zero@^2.0.2:
  version "2.0.2"
  resolved "https://registry.npmjs.org/is-negative-zero/-/is-negative-zero-2.0.2.tgz"
  integrity sha512-dqJvarLawXsFbNDeJW7zAz8ItJ9cd28YufuuFzh0G8pNHjJMnY08Dv7sYX2uF5UpQOwieAeOExEYAWWfu7ZZUA==

is-number-object@^1.0.4:
  version "1.0.7"
  resolved "https://registry.npmjs.org/is-number-object/-/is-number-object-1.0.7.tgz"
  integrity sha512-k1U0IRzLMo7ZlYIfzRu23Oh6MiIFasgpb9X76eqfFZAqwH44UI4KTBvBYIZ1dSL9ZzChTB9ShHfLkR4pdW5krQ==
  dependencies:
    has-tostringtag "^1.0.0"

is-number@^7.0.0:
  version "7.0.0"
  resolved "https://registry.npmjs.org/is-number/-/is-number-7.0.0.tgz"
  integrity sha512-41Cifkg6e8TylSpdtTpeLVMqvSBEVzTttHvERD741+pnZ8ANv0004MRL43QKPDlK9cGvNp6NZWZUBlbGXYxxng==

is-obj@^1.0.1:
  version "1.0.1"
  resolved "https://registry.npmjs.org/is-obj/-/is-obj-1.0.1.tgz"
  integrity sha512-l4RyHgRqGN4Y3+9JHVrNqO+tN0rV5My76uW5/nuO4K1b6vw5G8d/cmFjP9tRfEsdhZNt0IFdZuK/c2Vr4Nb+Qg==

is-path-inside@^3.0.3:
  version "3.0.3"
  resolved "https://registry.npmjs.org/is-path-inside/-/is-path-inside-3.0.3.tgz"
  integrity sha512-Fd4gABb+ycGAmKou8eMftCupSir5lRxqf4aD/vd0cD2qc4HL07OjCeuHMr8Ro4CoMaeCKDB0/ECBOVWjTwUvPQ==

is-plain-obj@^3.0.0:
  version "3.0.0"
  resolved "https://registry.npmjs.org/is-plain-obj/-/is-plain-obj-3.0.0.tgz"
  integrity sha512-gwsOE28k+23GP1B6vFl1oVh/WOzmawBrKwo5Ev6wMKzPkaXaCDIQKzLnvsA42DRlbVTWorkgTKIviAKCWkfUwA==

is-potential-custom-element-name@^1.0.1:
  version "1.0.1"
  resolved "https://registry.npmjs.org/is-potential-custom-element-name/-/is-potential-custom-element-name-1.0.1.tgz"
  integrity sha512-bCYeRA2rVibKZd+s2625gGnGF/t7DSqDs4dP7CrLA1m7jKWz6pps0LpYLJN8Q64HtmPKJ1hrN3nzPNKFEKOUiQ==

is-regex@^1.1.4:
  version "1.1.4"
  resolved "https://registry.npmjs.org/is-regex/-/is-regex-1.1.4.tgz"
  integrity sha512-kvRdxDsxZjhzUX07ZnLydzS1TU/TJlTUHHY4YLL87e37oUA49DfkLqgy+VjFocowy29cKvcSiu+kIv728jTTVg==
  dependencies:
    call-bind "^1.0.2"
    has-tostringtag "^1.0.0"

is-regexp@^1.0.0:
  version "1.0.0"
  resolved "https://registry.npmjs.org/is-regexp/-/is-regexp-1.0.0.tgz"
  integrity sha512-7zjFAPO4/gwyQAAgRRmqeEeyIICSdmCqa3tsVHMdBzaXXRiqopZL4Cyghg/XulGWrtABTpbnYYzzIRffLkP4oA==

is-root@^2.1.0:
  version "2.1.0"
  resolved "https://registry.npmjs.org/is-root/-/is-root-2.1.0.tgz"
  integrity sha512-AGOriNp96vNBd3HtU+RzFEc75FfR5ymiYv8E553I71SCeXBiMsVDUtdio1OEFvrPyLIQ9tVR5RxXIFe5PUFjMg==

is-set@^2.0.1, is-set@^2.0.2:
  version "2.0.2"
  resolved "https://registry.npmjs.org/is-set/-/is-set-2.0.2.tgz"
  integrity sha512-+2cnTEZeY5z/iXGbLhPrOAaK/Mau5k5eXq9j14CpRTftq0pAJu2MwVRSZhyZWBzx3o6X795Lz6Bpb6R0GKf37g==

is-shared-array-buffer@^1.0.2:
  version "1.0.2"
  resolved "https://registry.npmjs.org/is-shared-array-buffer/-/is-shared-array-buffer-1.0.2.tgz"
  integrity sha512-sqN2UDu1/0y6uvXyStCOzyhAjCSlHceFoMKJW8W9EU9cvic/QdsZ0kEU93HEy3IUEFZIiH/3w+AH/UQbPHNdhA==
  dependencies:
    call-bind "^1.0.2"

is-stream@^2.0.0:
  version "2.0.1"
  resolved "https://registry.npmjs.org/is-stream/-/is-stream-2.0.1.tgz"
  integrity sha512-hFoiJiTl63nn+kstHGBtewWSKnQLpyb155KHheA1l39uvtO9nWIop1p3udqPcUd/xbF1VLMO4n7OI6p7RbngDg==

is-string@^1.0.5, is-string@^1.0.7:
  version "1.0.7"
  resolved "https://registry.npmjs.org/is-string/-/is-string-1.0.7.tgz"
  integrity sha512-tE2UXzivje6ofPW7l23cjDOMa09gb7xlAqG6jG5ej6uPV32TlWP3NKPigtaGeHNu9fohccRYvIiZMfOOnOYUtg==
  dependencies:
    has-tostringtag "^1.0.0"

is-symbol@^1.0.2, is-symbol@^1.0.3:
  version "1.0.4"
  resolved "https://registry.npmjs.org/is-symbol/-/is-symbol-1.0.4.tgz"
  integrity sha512-C/CPBqKWnvdcxqIARxyOh4v1UUEOCHpgDa0WYgpKDFMszcrPcffg5uhwSgPCLD2WWxmq6isisz87tzT01tuGhg==
  dependencies:
    has-symbols "^1.0.2"

is-typed-array@^1.1.10, is-typed-array@^1.1.9:
  version "1.1.10"
  resolved "https://registry.npmjs.org/is-typed-array/-/is-typed-array-1.1.10.tgz"
  integrity sha512-PJqgEHiWZvMpaFZ3uTc8kHPM4+4ADTlDniuQL7cU/UDA0Ql7F70yGfHph3cLNe+c9toaigv+DFzTJKhc2CtO6A==
  dependencies:
    available-typed-arrays "^1.0.5"
    call-bind "^1.0.2"
    for-each "^0.3.3"
    gopd "^1.0.1"
    has-tostringtag "^1.0.0"

is-typedarray@^1.0.0:
  version "1.0.0"
  resolved "https://registry.npmjs.org/is-typedarray/-/is-typedarray-1.0.0.tgz"
  integrity sha512-cyA56iCMHAh5CdzjJIa4aohJyeO1YbwLi3Jc35MmRU6poroFjIGZzUzupGiRPOjgHg9TLu43xbpwXk523fMxKA==

is-weakmap@^2.0.1:
  version "2.0.1"
  resolved "https://registry.npmjs.org/is-weakmap/-/is-weakmap-2.0.1.tgz"
  integrity sha512-NSBR4kH5oVj1Uwvv970ruUkCV7O1mzgVFO4/rev2cLRda9Tm9HrL70ZPut4rOHgY0FNrUu9BCbXA2sdQ+x0chA==

is-weakref@^1.0.2:
  version "1.0.2"
  resolved "https://registry.npmjs.org/is-weakref/-/is-weakref-1.0.2.tgz"
  integrity sha512-qctsuLZmIQ0+vSSMfoVvyFe2+GSEvnmZ2ezTup1SBse9+twCCeial6EEi3Nc2KFcf6+qz2FBPnjXsk8xhKSaPQ==
  dependencies:
    call-bind "^1.0.2"

is-weakset@^2.0.1:
  version "2.0.2"
  resolved "https://registry.npmjs.org/is-weakset/-/is-weakset-2.0.2.tgz"
  integrity sha512-t2yVvttHkQktwnNNmBQ98AhENLdPUTDTE21uPqAQ0ARwQfGeQKRVS0NNurH7bTf7RrvcVn1OOge45CnBeHCSmg==
  dependencies:
    call-bind "^1.0.2"
    get-intrinsic "^1.1.1"

is-wsl@^2.2.0:
  version "2.2.0"
  resolved "https://registry.npmjs.org/is-wsl/-/is-wsl-2.2.0.tgz"
  integrity sha512-fKzAra0rGJUUBwGBgNkHZuToZcn+TtXHpeCgmkMJMMYx1sQDYaCSyjJBSCa2nH1DGm7s3n1oBnohoVTBaN7Lww==
  dependencies:
    is-docker "^2.0.0"

isarray@^2.0.5:
  version "2.0.5"
  resolved "https://registry.npmjs.org/isarray/-/isarray-2.0.5.tgz"
  integrity sha512-xHjhDr3cNBK0BzdUJSPXZntQUx/mwMS5Rw4A7lPJ90XGAO6ISP/ePDNuo0vhqOZU+UD5JoodwCAAoZQd3FeAKw==

isarray@~1.0.0:
  version "1.0.0"
  resolved "https://registry.npmjs.org/isarray/-/isarray-1.0.0.tgz"
  integrity sha512-VLghIWNM6ELQzo7zwmcg0NmTVyWKYjvIeM83yjp0wRDTmUnrM678fQbcKBo6n2CJEF0szoG//ytg+TKla89ALQ==

isexe@^2.0.0:
  version "2.0.0"
  resolved "https://registry.npmjs.org/isexe/-/isexe-2.0.0.tgz"
  integrity sha512-RHxMLp9lnKHGHRng9QFhRCMbYAcVpn69smSGcq3f36xjgVVWThj4qqLbTLlq7Ssj8B+fIQ1EuCEGI2lKsyQeIw==

istanbul-lib-coverage@^3.0.0, istanbul-lib-coverage@^3.2.0:
  version "3.2.0"
  resolved "https://registry.npmjs.org/istanbul-lib-coverage/-/istanbul-lib-coverage-3.2.0.tgz"
  integrity sha512-eOeJ5BHCmHYvQK7xt9GkdHuzuCGS1Y6g9Gvnx3Ym33fz/HpLRYxiS0wHNr+m/MBC8B647Xt608vCDEvhl9c6Mw==

istanbul-lib-instrument@^5.0.4, istanbul-lib-instrument@^5.1.0:
  version "5.2.1"
  resolved "https://registry.npmjs.org/istanbul-lib-instrument/-/istanbul-lib-instrument-5.2.1.tgz"
  integrity sha512-pzqtp31nLv/XFOzXGuvhCb8qhjmTVo5vjVk19XE4CRlSWz0KoeJ3bw9XsA7nOp9YBf4qHjwBxkDzKcME/J29Yg==
  dependencies:
    "@babel/core" "^7.12.3"
    "@babel/parser" "^7.14.7"
    "@istanbuljs/schema" "^0.1.2"
    istanbul-lib-coverage "^3.2.0"
    semver "^6.3.0"

istanbul-lib-report@^3.0.0:
  version "3.0.0"
  resolved "https://registry.npmjs.org/istanbul-lib-report/-/istanbul-lib-report-3.0.0.tgz"
  integrity sha512-wcdi+uAKzfiGT2abPpKZ0hSU1rGQjUQnLvtY5MpQ7QCTahD3VODhcu4wcfY1YtkGaDD5yuydOLINXsfbus9ROw==
  dependencies:
    istanbul-lib-coverage "^3.0.0"
    make-dir "^3.0.0"
    supports-color "^7.1.0"

istanbul-lib-source-maps@^4.0.0:
  version "4.0.1"
  resolved "https://registry.npmjs.org/istanbul-lib-source-maps/-/istanbul-lib-source-maps-4.0.1.tgz"
  integrity sha512-n3s8EwkdFIJCG3BPKBYvskgXGoy88ARzvegkitk60NxRdwltLOTaH7CUiMRXvwYorl0Q712iEjcWB+fK/MrWVw==
  dependencies:
    debug "^4.1.1"
    istanbul-lib-coverage "^3.0.0"
    source-map "^0.6.1"

istanbul-reports@^3.1.3:
  version "3.1.5"
  resolved "https://registry.npmjs.org/istanbul-reports/-/istanbul-reports-3.1.5.tgz"
  integrity sha512-nUsEMa9pBt/NOHqbcbeJEgqIlY/K7rVWUX6Lql2orY5e9roQOthbR3vtY4zzf2orPELg80fnxxk9zUyPlgwD1w==
  dependencies:
    html-escaper "^2.0.0"
    istanbul-lib-report "^3.0.0"

jake@^10.8.5:
  version "10.8.5"
  resolved "https://registry.npmjs.org/jake/-/jake-10.8.5.tgz"
  integrity sha512-sVpxYeuAhWt0OTWITwT98oyV0GsXyMlXCF+3L1SuafBVUIr/uILGRB+NqwkzhgXKvoJpDIpQvqkUALgdmQsQxw==
  dependencies:
    async "^3.2.3"
    chalk "^4.0.2"
    filelist "^1.0.1"
    minimatch "^3.0.4"

jest-changed-files@^27.5.1:
  version "27.5.1"
  resolved "https://registry.npmjs.org/jest-changed-files/-/jest-changed-files-27.5.1.tgz"
  integrity sha512-buBLMiByfWGCoMsLLzGUUSpAmIAGnbR2KJoMN10ziLhOLvP4e0SlypHnAel8iqQXTrcbmfEY9sSqae5sgUsTvw==
  dependencies:
    "@jest/types" "^27.5.1"
    execa "^5.0.0"
    throat "^6.0.1"

jest-circus@^27.5.1:
  version "27.5.1"
  resolved "https://registry.npmjs.org/jest-circus/-/jest-circus-27.5.1.tgz"
  integrity sha512-D95R7x5UtlMA5iBYsOHFFbMD/GVA4R/Kdq15f7xYWUfWHBto9NYRsOvnSauTgdF+ogCpJ4tyKOXhUifxS65gdw==
  dependencies:
    "@jest/environment" "^27.5.1"
    "@jest/test-result" "^27.5.1"
    "@jest/types" "^27.5.1"
    "@types/node" "*"
    chalk "^4.0.0"
    co "^4.6.0"
    dedent "^0.7.0"
    expect "^27.5.1"
    is-generator-fn "^2.0.0"
    jest-each "^27.5.1"
    jest-matcher-utils "^27.5.1"
    jest-message-util "^27.5.1"
    jest-runtime "^27.5.1"
    jest-snapshot "^27.5.1"
    jest-util "^27.5.1"
    pretty-format "^27.5.1"
    slash "^3.0.0"
    stack-utils "^2.0.3"
    throat "^6.0.1"

jest-cli@^27.5.1:
  version "27.5.1"
  resolved "https://registry.npmjs.org/jest-cli/-/jest-cli-27.5.1.tgz"
  integrity sha512-Hc6HOOwYq4/74/c62dEE3r5elx8wjYqxY0r0G/nFrLDPMFRu6RA/u8qINOIkvhxG7mMQ5EJsOGfRpI8L6eFUVw==
  dependencies:
    "@jest/core" "^27.5.1"
    "@jest/test-result" "^27.5.1"
    "@jest/types" "^27.5.1"
    chalk "^4.0.0"
    exit "^0.1.2"
    graceful-fs "^4.2.9"
    import-local "^3.0.2"
    jest-config "^27.5.1"
    jest-util "^27.5.1"
    jest-validate "^27.5.1"
    prompts "^2.0.1"
    yargs "^16.2.0"

jest-config@^27.5.1:
  version "27.5.1"
  resolved "https://registry.npmjs.org/jest-config/-/jest-config-27.5.1.tgz"
  integrity sha512-5sAsjm6tGdsVbW9ahcChPAFCk4IlkQUknH5AvKjuLTSlcO/wCZKyFdn7Rg0EkC+OGgWODEy2hDpWB1PgzH0JNA==
  dependencies:
    "@babel/core" "^7.8.0"
    "@jest/test-sequencer" "^27.5.1"
    "@jest/types" "^27.5.1"
    babel-jest "^27.5.1"
    chalk "^4.0.0"
    ci-info "^3.2.0"
    deepmerge "^4.2.2"
    glob "^7.1.1"
    graceful-fs "^4.2.9"
    jest-circus "^27.5.1"
    jest-environment-jsdom "^27.5.1"
    jest-environment-node "^27.5.1"
    jest-get-type "^27.5.1"
    jest-jasmine2 "^27.5.1"
    jest-regex-util "^27.5.1"
    jest-resolve "^27.5.1"
    jest-runner "^27.5.1"
    jest-util "^27.5.1"
    jest-validate "^27.5.1"
    micromatch "^4.0.4"
    parse-json "^5.2.0"
    pretty-format "^27.5.1"
    slash "^3.0.0"
    strip-json-comments "^3.1.1"

jest-diff@^27.5.1:
  version "27.5.1"
  resolved "https://registry.npmjs.org/jest-diff/-/jest-diff-27.5.1.tgz"
  integrity sha512-m0NvkX55LDt9T4mctTEgnZk3fmEg3NRYutvMPWM/0iPnkFj2wIeF45O1718cMSOFO1vINkqmxqD8vE37uTEbqw==
  dependencies:
    chalk "^4.0.0"
    diff-sequences "^27.5.1"
    jest-get-type "^27.5.1"
    pretty-format "^27.5.1"

jest-docblock@^27.5.1:
  version "27.5.1"
  resolved "https://registry.npmjs.org/jest-docblock/-/jest-docblock-27.5.1.tgz"
  integrity sha512-rl7hlABeTsRYxKiUfpHrQrG4e2obOiTQWfMEH3PxPjOtdsfLQO4ReWSZaQ7DETm4xu07rl4q/h4zcKXyU0/OzQ==
  dependencies:
    detect-newline "^3.0.0"

jest-each@^27.5.1:
  version "27.5.1"
  resolved "https://registry.npmjs.org/jest-each/-/jest-each-27.5.1.tgz"
  integrity sha512-1Ff6p+FbhT/bXQnEouYy00bkNSY7OUpfIcmdl8vZ31A1UUaurOLPA8a8BbJOF2RDUElwJhmeaV7LnagI+5UwNQ==
  dependencies:
    "@jest/types" "^27.5.1"
    chalk "^4.0.0"
    jest-get-type "^27.5.1"
    jest-util "^27.5.1"
    pretty-format "^27.5.1"

jest-environment-jsdom@^27.5.1:
  version "27.5.1"
  resolved "https://registry.npmjs.org/jest-environment-jsdom/-/jest-environment-jsdom-27.5.1.tgz"
  integrity sha512-TFBvkTC1Hnnnrka/fUb56atfDtJ9VMZ94JkjTbggl1PEpwrYtUBKMezB3inLmWqQsXYLcMwNoDQwoBTAvFfsfw==
  dependencies:
    "@jest/environment" "^27.5.1"
    "@jest/fake-timers" "^27.5.1"
    "@jest/types" "^27.5.1"
    "@types/node" "*"
    jest-mock "^27.5.1"
    jest-util "^27.5.1"
    jsdom "^16.6.0"

jest-environment-node@^27.5.1:
  version "27.5.1"
  resolved "https://registry.npmjs.org/jest-environment-node/-/jest-environment-node-27.5.1.tgz"
  integrity sha512-Jt4ZUnxdOsTGwSRAfKEnE6BcwsSPNOijjwifq5sDFSA2kesnXTvNqKHYgM0hDq3549Uf/KzdXNYn4wMZJPlFLw==
  dependencies:
    "@jest/environment" "^27.5.1"
    "@jest/fake-timers" "^27.5.1"
    "@jest/types" "^27.5.1"
    "@types/node" "*"
    jest-mock "^27.5.1"
    jest-util "^27.5.1"

jest-get-type@^27.5.1:
  version "27.5.1"
  resolved "https://registry.npmjs.org/jest-get-type/-/jest-get-type-27.5.1.tgz"
  integrity sha512-2KY95ksYSaK7DMBWQn6dQz3kqAf3BB64y2udeG+hv4KfSOb9qwcYQstTJc1KCbsix+wLZWZYN8t7nwX3GOBLRw==

jest-haste-map@^27.5.1:
  version "27.5.1"
  resolved "https://registry.npmjs.org/jest-haste-map/-/jest-haste-map-27.5.1.tgz"
  integrity sha512-7GgkZ4Fw4NFbMSDSpZwXeBiIbx+t/46nJ2QitkOjvwPYyZmqttu2TDSimMHP1EkPOi4xUZAN1doE5Vd25H4Jng==
  dependencies:
    "@jest/types" "^27.5.1"
    "@types/graceful-fs" "^4.1.2"
    "@types/node" "*"
    anymatch "^3.0.3"
    fb-watchman "^2.0.0"
    graceful-fs "^4.2.9"
    jest-regex-util "^27.5.1"
    jest-serializer "^27.5.1"
    jest-util "^27.5.1"
    jest-worker "^27.5.1"
    micromatch "^4.0.4"
    walker "^1.0.7"
  optionalDependencies:
    fsevents "^2.3.2"

jest-jasmine2@^27.5.1:
  version "27.5.1"
  resolved "https://registry.npmjs.org/jest-jasmine2/-/jest-jasmine2-27.5.1.tgz"
  integrity sha512-jtq7VVyG8SqAorDpApwiJJImd0V2wv1xzdheGHRGyuT7gZm6gG47QEskOlzsN1PG/6WNaCo5pmwMHDf3AkG2pQ==
  dependencies:
    "@jest/environment" "^27.5.1"
    "@jest/source-map" "^27.5.1"
    "@jest/test-result" "^27.5.1"
    "@jest/types" "^27.5.1"
    "@types/node" "*"
    chalk "^4.0.0"
    co "^4.6.0"
    expect "^27.5.1"
    is-generator-fn "^2.0.0"
    jest-each "^27.5.1"
    jest-matcher-utils "^27.5.1"
    jest-message-util "^27.5.1"
    jest-runtime "^27.5.1"
    jest-snapshot "^27.5.1"
    jest-util "^27.5.1"
    pretty-format "^27.5.1"
    throat "^6.0.1"

jest-leak-detector@^27.5.1:
  version "27.5.1"
  resolved "https://registry.npmjs.org/jest-leak-detector/-/jest-leak-detector-27.5.1.tgz"
  integrity sha512-POXfWAMvfU6WMUXftV4HolnJfnPOGEu10fscNCA76KBpRRhcMN2c8d3iT2pxQS3HLbA+5X4sOUPzYO2NUyIlHQ==
  dependencies:
    jest-get-type "^27.5.1"
    pretty-format "^27.5.1"

jest-matcher-utils@^27.5.1:
  version "27.5.1"
  resolved "https://registry.npmjs.org/jest-matcher-utils/-/jest-matcher-utils-27.5.1.tgz"
  integrity sha512-z2uTx/T6LBaCoNWNFWwChLBKYxTMcGBRjAt+2SbP929/Fflb9aa5LGma654Rz8z9HLxsrUaYzxE9T/EFIL/PAw==
  dependencies:
    chalk "^4.0.0"
    jest-diff "^27.5.1"
    jest-get-type "^27.5.1"
    pretty-format "^27.5.1"

jest-message-util@^27.5.1:
  version "27.5.1"
  resolved "https://registry.npmjs.org/jest-message-util/-/jest-message-util-27.5.1.tgz"
  integrity sha512-rMyFe1+jnyAAf+NHwTclDz0eAaLkVDdKVHHBFWsBWHnnh5YeJMNWWsv7AbFYXfK3oTqvL7VTWkhNLu1jX24D+g==
  dependencies:
    "@babel/code-frame" "^7.12.13"
    "@jest/types" "^27.5.1"
    "@types/stack-utils" "^2.0.0"
    chalk "^4.0.0"
    graceful-fs "^4.2.9"
    micromatch "^4.0.4"
    pretty-format "^27.5.1"
    slash "^3.0.0"
    stack-utils "^2.0.3"

jest-message-util@^28.1.3:
  version "28.1.3"
  resolved "https://registry.npmjs.org/jest-message-util/-/jest-message-util-28.1.3.tgz"
  integrity sha512-PFdn9Iewbt575zKPf1286Ht9EPoJmYT7P0kY+RibeYZ2XtOr53pDLEFoTWXbd1h4JiGiWpTBC84fc8xMXQMb7g==
  dependencies:
    "@babel/code-frame" "^7.12.13"
    "@jest/types" "^28.1.3"
    "@types/stack-utils" "^2.0.0"
    chalk "^4.0.0"
    graceful-fs "^4.2.9"
    micromatch "^4.0.4"
    pretty-format "^28.1.3"
    slash "^3.0.0"
    stack-utils "^2.0.3"

jest-mock@^27.5.1:
  version "27.5.1"
  resolved "https://registry.npmjs.org/jest-mock/-/jest-mock-27.5.1.tgz"
  integrity sha512-K4jKbY1d4ENhbrG2zuPWaQBvDly+iZ2yAW+T1fATN78hc0sInwn7wZB8XtlNnvHug5RMwV897Xm4LqmPM4e2Og==
  dependencies:
    "@jest/types" "^27.5.1"
    "@types/node" "*"

jest-pnp-resolver@^1.2.2:
  version "1.2.3"
  resolved "https://registry.npmjs.org/jest-pnp-resolver/-/jest-pnp-resolver-1.2.3.tgz"
  integrity sha512-+3NpwQEnRoIBtx4fyhblQDPgJI0H1IEIkX7ShLUjPGA7TtUTvI1oiKi3SR4oBR0hQhQR80l4WAe5RrXBwWMA8w==

jest-regex-util@^27.5.1:
  version "27.5.1"
  resolved "https://registry.npmjs.org/jest-regex-util/-/jest-regex-util-27.5.1.tgz"
  integrity sha512-4bfKq2zie+x16okqDXjXn9ql2B0dScQu+vcwe4TvFVhkVyuWLqpZrZtXxLLWoXYgn0E87I6r6GRYHF7wFZBUvg==

jest-regex-util@^28.0.0:
  version "28.0.2"
  resolved "https://registry.npmjs.org/jest-regex-util/-/jest-regex-util-28.0.2.tgz"
  integrity sha512-4s0IgyNIy0y9FK+cjoVYoxamT7Zeo7MhzqRGx7YDYmaQn1wucY9rotiGkBzzcMXTtjrCAP/f7f+E0F7+fxPNdw==

jest-resolve-dependencies@^27.5.1:
  version "27.5.1"
  resolved "https://registry.npmjs.org/jest-resolve-dependencies/-/jest-resolve-dependencies-27.5.1.tgz"
  integrity sha512-QQOOdY4PE39iawDn5rzbIePNigfe5B9Z91GDD1ae/xNDlu9kaat8QQ5EKnNmVWPV54hUdxCVwwj6YMgR2O7IOg==
  dependencies:
    "@jest/types" "^27.5.1"
    jest-regex-util "^27.5.1"
    jest-snapshot "^27.5.1"

jest-resolve@^27.4.2, jest-resolve@^27.5.1:
  version "27.5.1"
  resolved "https://registry.npmjs.org/jest-resolve/-/jest-resolve-27.5.1.tgz"
  integrity sha512-FFDy8/9E6CV83IMbDpcjOhumAQPDyETnU2KZ1O98DwTnz8AOBsW/Xv3GySr1mOZdItLR+zDZ7I/UdTFbgSOVCw==
  dependencies:
    "@jest/types" "^27.5.1"
    chalk "^4.0.0"
    graceful-fs "^4.2.9"
    jest-haste-map "^27.5.1"
    jest-pnp-resolver "^1.2.2"
    jest-util "^27.5.1"
    jest-validate "^27.5.1"
    resolve "^1.20.0"
    resolve.exports "^1.1.0"
    slash "^3.0.0"

jest-runner@^27.5.1:
  version "27.5.1"
  resolved "https://registry.npmjs.org/jest-runner/-/jest-runner-27.5.1.tgz"
  integrity sha512-g4NPsM4mFCOwFKXO4p/H/kWGdJp9V8kURY2lX8Me2drgXqG7rrZAx5kv+5H7wtt/cdFIjhqYx1HrlqWHaOvDaQ==
  dependencies:
    "@jest/console" "^27.5.1"
    "@jest/environment" "^27.5.1"
    "@jest/test-result" "^27.5.1"
    "@jest/transform" "^27.5.1"
    "@jest/types" "^27.5.1"
    "@types/node" "*"
    chalk "^4.0.0"
    emittery "^0.8.1"
    graceful-fs "^4.2.9"
    jest-docblock "^27.5.1"
    jest-environment-jsdom "^27.5.1"
    jest-environment-node "^27.5.1"
    jest-haste-map "^27.5.1"
    jest-leak-detector "^27.5.1"
    jest-message-util "^27.5.1"
    jest-resolve "^27.5.1"
    jest-runtime "^27.5.1"
    jest-util "^27.5.1"
    jest-worker "^27.5.1"
    source-map-support "^0.5.6"
    throat "^6.0.1"

jest-runtime@^27.5.1:
  version "27.5.1"
  resolved "https://registry.npmjs.org/jest-runtime/-/jest-runtime-27.5.1.tgz"
  integrity sha512-o7gxw3Gf+H2IGt8fv0RiyE1+r83FJBRruoA+FXrlHw6xEyBsU8ugA6IPfTdVyA0w8HClpbK+DGJxH59UrNMx8A==
  dependencies:
    "@jest/environment" "^27.5.1"
    "@jest/fake-timers" "^27.5.1"
    "@jest/globals" "^27.5.1"
    "@jest/source-map" "^27.5.1"
    "@jest/test-result" "^27.5.1"
    "@jest/transform" "^27.5.1"
    "@jest/types" "^27.5.1"
    chalk "^4.0.0"
    cjs-module-lexer "^1.0.0"
    collect-v8-coverage "^1.0.0"
    execa "^5.0.0"
    glob "^7.1.3"
    graceful-fs "^4.2.9"
    jest-haste-map "^27.5.1"
    jest-message-util "^27.5.1"
    jest-mock "^27.5.1"
    jest-regex-util "^27.5.1"
    jest-resolve "^27.5.1"
    jest-snapshot "^27.5.1"
    jest-util "^27.5.1"
    slash "^3.0.0"
    strip-bom "^4.0.0"

jest-serializer@^27.5.1:
  version "27.5.1"
  resolved "https://registry.npmjs.org/jest-serializer/-/jest-serializer-27.5.1.tgz"
  integrity sha512-jZCyo6iIxO1aqUxpuBlwTDMkzOAJS4a3eYz3YzgxxVQFwLeSA7Jfq5cbqCY+JLvTDrWirgusI/0KwxKMgrdf7w==
  dependencies:
    "@types/node" "*"
    graceful-fs "^4.2.9"

jest-snapshot@^27.5.1:
  version "27.5.1"
  resolved "https://registry.npmjs.org/jest-snapshot/-/jest-snapshot-27.5.1.tgz"
  integrity sha512-yYykXI5a0I31xX67mgeLw1DZ0bJB+gpq5IpSuCAoyDi0+BhgU/RIrL+RTzDmkNTchvDFWKP8lp+w/42Z3us5sA==
  dependencies:
    "@babel/core" "^7.7.2"
    "@babel/generator" "^7.7.2"
    "@babel/plugin-syntax-typescript" "^7.7.2"
    "@babel/traverse" "^7.7.2"
    "@babel/types" "^7.0.0"
    "@jest/transform" "^27.5.1"
    "@jest/types" "^27.5.1"
    "@types/babel__traverse" "^7.0.4"
    "@types/prettier" "^2.1.5"
    babel-preset-current-node-syntax "^1.0.0"
    chalk "^4.0.0"
    expect "^27.5.1"
    graceful-fs "^4.2.9"
    jest-diff "^27.5.1"
    jest-get-type "^27.5.1"
    jest-haste-map "^27.5.1"
    jest-matcher-utils "^27.5.1"
    jest-message-util "^27.5.1"
    jest-util "^27.5.1"
    natural-compare "^1.4.0"
    pretty-format "^27.5.1"
    semver "^7.3.2"

jest-util@^27.5.1:
  version "27.5.1"
  resolved "https://registry.npmjs.org/jest-util/-/jest-util-27.5.1.tgz"
  integrity sha512-Kv2o/8jNvX1MQ0KGtw480E/w4fBCDOnH6+6DmeKi6LZUIlKA5kwY0YNdlzaWTiVgxqAqik11QyxDOKk543aKXw==
  dependencies:
    "@jest/types" "^27.5.1"
    "@types/node" "*"
    chalk "^4.0.0"
    ci-info "^3.2.0"
    graceful-fs "^4.2.9"
    picomatch "^2.2.3"

jest-util@^28.1.3:
  version "28.1.3"
  resolved "https://registry.npmjs.org/jest-util/-/jest-util-28.1.3.tgz"
  integrity sha512-XdqfpHwpcSRko/C35uLYFM2emRAltIIKZiJ9eAmhjsj0CqZMa0p1ib0R5fWIqGhn1a103DebTbpqIaP1qCQ6tQ==
  dependencies:
    "@jest/types" "^28.1.3"
    "@types/node" "*"
    chalk "^4.0.0"
    ci-info "^3.2.0"
    graceful-fs "^4.2.9"
    picomatch "^2.2.3"

jest-validate@^27.5.1:
  version "27.5.1"
  resolved "https://registry.npmjs.org/jest-validate/-/jest-validate-27.5.1.tgz"
  integrity sha512-thkNli0LYTmOI1tDB3FI1S1RTp/Bqyd9pTarJwL87OIBFuqEb5Apv5EaApEudYg4g86e3CT6kM0RowkhtEnCBQ==
  dependencies:
    "@jest/types" "^27.5.1"
    camelcase "^6.2.0"
    chalk "^4.0.0"
    jest-get-type "^27.5.1"
    leven "^3.1.0"
    pretty-format "^27.5.1"

jest-watch-typeahead@^1.0.0:
  version "1.1.0"
  resolved "https://registry.npmjs.org/jest-watch-typeahead/-/jest-watch-typeahead-1.1.0.tgz"
  integrity sha512-Va5nLSJTN7YFtC2jd+7wsoe1pNe5K4ShLux/E5iHEwlB9AxaxmggY7to9KUqKojhaJw3aXqt5WAb4jGPOolpEw==
  dependencies:
    ansi-escapes "^4.3.1"
    chalk "^4.0.0"
    jest-regex-util "^28.0.0"
    jest-watcher "^28.0.0"
    slash "^4.0.0"
    string-length "^5.0.1"
    strip-ansi "^7.0.1"

jest-watcher@^27.5.1:
  version "27.5.1"
  resolved "https://registry.npmjs.org/jest-watcher/-/jest-watcher-27.5.1.tgz"
  integrity sha512-z676SuD6Z8o8qbmEGhoEUFOM1+jfEiL3DXHK/xgEiG2EyNYfFG60jluWcupY6dATjfEsKQuibReS1djInQnoVw==
  dependencies:
    "@jest/test-result" "^27.5.1"
    "@jest/types" "^27.5.1"
    "@types/node" "*"
    ansi-escapes "^4.2.1"
    chalk "^4.0.0"
    jest-util "^27.5.1"
    string-length "^4.0.1"

jest-watcher@^28.0.0:
  version "28.1.3"
  resolved "https://registry.npmjs.org/jest-watcher/-/jest-watcher-28.1.3.tgz"
  integrity sha512-t4qcqj9hze+jviFPUN3YAtAEeFnr/azITXQEMARf5cMwKY2SMBRnCQTXLixTl20OR6mLh9KLMrgVJgJISym+1g==
  dependencies:
    "@jest/test-result" "^28.1.3"
    "@jest/types" "^28.1.3"
    "@types/node" "*"
    ansi-escapes "^4.2.1"
    chalk "^4.0.0"
    emittery "^0.10.2"
    jest-util "^28.1.3"
    string-length "^4.0.1"

jest-worker@^26.2.1:
  version "26.6.2"
  resolved "https://registry.npmjs.org/jest-worker/-/jest-worker-26.6.2.tgz"
  integrity sha512-KWYVV1c4i+jbMpaBC+U++4Va0cp8OisU185o73T1vo99hqi7w8tSJfUXYswwqqrjzwxa6KpRK54WhPvwf5w6PQ==
  dependencies:
    "@types/node" "*"
    merge-stream "^2.0.0"
    supports-color "^7.0.0"

jest-worker@^27.0.2, jest-worker@^27.4.5, jest-worker@^27.5.1:
  version "27.5.1"
  resolved "https://registry.npmjs.org/jest-worker/-/jest-worker-27.5.1.tgz"
  integrity sha512-7vuh85V5cdDofPyxn58nrPjBktZo0u9x1g8WtjQol+jZDaE+fhN+cIvTj11GndBnMnyfrUOG1sZQxCdjKh+DKg==
  dependencies:
    "@types/node" "*"
    merge-stream "^2.0.0"
    supports-color "^8.0.0"

jest-worker@^28.0.2:
  version "28.1.3"
  resolved "https://registry.npmjs.org/jest-worker/-/jest-worker-28.1.3.tgz"
  integrity sha512-CqRA220YV/6jCo8VWvAt1KKx6eek1VIHMPeLEbpcfSfkEeWyBNppynM/o6q+Wmw+sOhos2ml34wZbSX3G13//g==
  dependencies:
    "@types/node" "*"
    merge-stream "^2.0.0"
    supports-color "^8.0.0"

jest@^27.4.3:
  version "27.5.1"
  resolved "https://registry.npmjs.org/jest/-/jest-27.5.1.tgz"
  integrity sha512-Yn0mADZB89zTtjkPJEXwrac3LHudkQMR+Paqa8uxJHCBr9agxztUifWCyiYrjhMPBoUVBjyny0I7XH6ozDr7QQ==
  dependencies:
    "@jest/core" "^27.5.1"
    import-local "^3.0.2"
    jest-cli "^27.5.1"

js-sdsl@^4.1.4:
  version "4.4.0"
  resolved "https://registry.npmjs.org/js-sdsl/-/js-sdsl-4.4.0.tgz"
  integrity sha512-FfVSdx6pJ41Oa+CF7RDaFmTnCaFhua+SNYQX74riGOpl96x+2jQCqEfQ2bnXu/5DPCqlRuiqyvTJM0Qjz26IVg==

"js-tokens@^3.0.0 || ^4.0.0", js-tokens@^4.0.0:
  version "4.0.0"
  resolved "https://registry.npmjs.org/js-tokens/-/js-tokens-4.0.0.tgz"
  integrity sha512-RdJUflcE3cUzKiMqQgsCu06FPu9UdIJO0beYbPhHN4k6apgJtifcoCtT9bcxOpYBtpD2kCM6Sbzg4CausW/PKQ==

js-yaml@^3.13.1:
  version "3.14.1"
  resolved "https://registry.npmjs.org/js-yaml/-/js-yaml-3.14.1.tgz"
  integrity sha512-okMH7OXXJ7YrN9Ok3/SXrnu4iX9yOk+25nqX4imS2npuvTYDmo/QEZoqwZkYaIDk3jVvBOTOIEgEhaLOynBS9g==
  dependencies:
    argparse "^1.0.7"
    esprima "^4.0.0"

js-yaml@^4.1.0:
  version "4.1.0"
  resolved "https://registry.npmjs.org/js-yaml/-/js-yaml-4.1.0.tgz"
  integrity sha512-wpxZs9NoxZaJESJGIZTyDEaYpl0FKSA+FB9aJiyemKhMwkxQg63h4T1KJgUGHpTqPDNRcmmYLugrRjJlBtWvRA==
  dependencies:
    argparse "^2.0.1"

jsdom@^16.6.0:
  version "16.7.0"
  resolved "https://registry.npmjs.org/jsdom/-/jsdom-16.7.0.tgz"
  integrity sha512-u9Smc2G1USStM+s/x1ru5Sxrl6mPYCbByG1U/hUmqaVsm4tbNyS7CicOSRyuGQYZhTu0h84qkZZQ/I+dzizSVw==
  dependencies:
    abab "^2.0.5"
    acorn "^8.2.4"
    acorn-globals "^6.0.0"
    cssom "^0.4.4"
    cssstyle "^2.3.0"
    data-urls "^2.0.0"
    decimal.js "^10.2.1"
    domexception "^2.0.1"
    escodegen "^2.0.0"
    form-data "^3.0.0"
    html-encoding-sniffer "^2.0.1"
    http-proxy-agent "^4.0.1"
    https-proxy-agent "^5.0.0"
    is-potential-custom-element-name "^1.0.1"
    nwsapi "^2.2.0"
    parse5 "6.0.1"
    saxes "^5.0.1"
    symbol-tree "^3.2.4"
    tough-cookie "^4.0.0"
    w3c-hr-time "^1.0.2"
    w3c-xmlserializer "^2.0.0"
    webidl-conversions "^6.1.0"
    whatwg-encoding "^1.0.5"
    whatwg-mimetype "^2.3.0"
    whatwg-url "^8.5.0"
    ws "^7.4.6"
    xml-name-validator "^3.0.0"

jsesc@^2.5.1:
  version "2.5.2"
  resolved "https://registry.npmjs.org/jsesc/-/jsesc-2.5.2.tgz"
  integrity sha512-OYu7XEzjkCQ3C5Ps3QIZsQfNpqoJyZZA99wd9aWd05NCtC5pWOkShK2mkL6HXQR6/Cy2lbNdPlZBpuQHXE63gA==

jsesc@~0.5.0:
  version "0.5.0"
  resolved "https://registry.npmjs.org/jsesc/-/jsesc-0.5.0.tgz"
  integrity sha512-uZz5UnB7u4T9LvwmFqXii7pZSouaRPorGs5who1Ip7VO0wxanFvBL7GkM6dTHlgX+jhBApRetaWpnDabOeTcnA==

json-parse-even-better-errors@^2.3.0, json-parse-even-better-errors@^2.3.1:
  version "2.3.1"
  resolved "https://registry.npmjs.org/json-parse-even-better-errors/-/json-parse-even-better-errors-2.3.1.tgz"
  integrity sha512-xyFwyhro/JEof6Ghe2iz2NcXoj2sloNsWr/XsERDK/oiPCfaNhl5ONfp+jQdAZRQQ0IJWNzH9zIZF7li91kh2w==

json-schema-traverse@^0.4.1:
  version "0.4.1"
  resolved "https://registry.npmjs.org/json-schema-traverse/-/json-schema-traverse-0.4.1.tgz"
  integrity sha512-xbbCH5dCYU5T8LcEhhuh7HJ88HXuW3qsI3Y0zOZFKfZEHcpWiHU/Jxzk629Brsab/mMiHQti9wMP+845RPe3Vg==

json-schema-traverse@^1.0.0:
  version "1.0.0"
  resolved "https://registry.npmjs.org/json-schema-traverse/-/json-schema-traverse-1.0.0.tgz"
  integrity sha512-NM8/P9n3XjXhIZn1lLhkFaACTOURQXjWhV4BA/RnOv8xvgqtqpAX9IO4mRQxSx1Rlo4tqzeqb0sOlruaOy3dug==

json-schema@^0.4.0:
  version "0.4.0"
  resolved "https://registry.npmjs.org/json-schema/-/json-schema-0.4.0.tgz"
  integrity sha512-es94M3nTIfsEPisRafak+HDLfHXnKBhV3vU5eqPcS3flIWqcxJWgXHXiey3YrpaNsanY5ei1VoYEbOzijuq9BA==

json-stable-stringify-without-jsonify@^1.0.1:
  version "1.0.1"
  resolved "https://registry.npmjs.org/json-stable-stringify-without-jsonify/-/json-stable-stringify-without-jsonify-1.0.1.tgz"
  integrity sha512-Bdboy+l7tA3OGW6FjyFHWkP5LuByj1Tk33Ljyq0axyzdk9//JSi2u3fP1QSmd1KNwq6VOKYGlAu87CisVir6Pw==

json5@^1.0.2:
  version "1.0.2"
  resolved "https://registry.npmjs.org/json5/-/json5-1.0.2.tgz"
  integrity sha512-g1MWMLBiz8FKi1e4w0UyVL3w+iJceWAFBAaBnnGKOpNa5f8TLktkbre1+s6oICydWAm+HRUGTmI+//xv2hvXYA==
  dependencies:
    minimist "^1.2.0"

json5@^2.1.2, json5@^2.2.0, json5@^2.2.2:
  version "2.2.3"
  resolved "https://registry.npmjs.org/json5/-/json5-2.2.3.tgz"
  integrity sha512-XmOWe7eyHYH14cLdVPoyg+GOH3rYX++KpzrylJwSW98t3Nk+U8XOl8FWKOgwtzdb8lXGf6zYwDUzeHMWfxasyg==

jsonfile@^6.0.1:
  version "6.1.0"
  resolved "https://registry.npmjs.org/jsonfile/-/jsonfile-6.1.0.tgz"
  integrity sha512-5dgndWOriYSm5cnYaJNhalLNDKOqFwyDB/rr1E9ZsGciGvKPs8R2xYGCacuf3z6K1YKDz182fd+fY3cn3pMqXQ==
  dependencies:
    universalify "^2.0.0"
  optionalDependencies:
    graceful-fs "^4.1.6"

jsonpointer@^5.0.0:
  version "5.0.1"
  resolved "https://registry.npmjs.org/jsonpointer/-/jsonpointer-5.0.1.tgz"
  integrity sha512-p/nXbhSEcu3pZRdkW1OfJhpsVtW1gd4Wa1fnQc9YLiTfAjn0312eMKimbdIQzuZl9aa9xUGaRlP9T/CJE/ditQ==

"jsx-ast-utils@^2.4.1 || ^3.0.0", jsx-ast-utils@^3.3.3:
  version "3.3.3"
  resolved "https://registry.npmjs.org/jsx-ast-utils/-/jsx-ast-utils-3.3.3.tgz"
  integrity sha512-fYQHZTZ8jSfmWZ0iyzfwiU4WDX4HpHbMCZ3gPlWYiCl3BoeOTsqKBqnTVfH2rYT7eP5c3sVbeSPHnnJOaTrWiw==
  dependencies:
    array-includes "^3.1.5"
    object.assign "^4.1.3"

kind-of@^6.0.2:
  version "6.0.3"
  resolved "https://registry.npmjs.org/kind-of/-/kind-of-6.0.3.tgz"
  integrity sha512-dcS1ul+9tmeD95T+x28/ehLgd9mENa3LsvDTtzm3vyBEO7RPptvAD+t44WVXaUjTBRcrpFeFlC8WCruUR456hw==

kleur@^3.0.3:
  version "3.0.3"
  resolved "https://registry.npmjs.org/kleur/-/kleur-3.0.3.tgz"
  integrity sha512-eTIzlVOSUR+JxdDFepEYcBMtZ9Qqdef+rnzWdRZuMbOywu5tO2w2N7rqjoANZ5k9vywhL6Br1VRjUIgTQx4E8w==

klona@^2.0.4, klona@^2.0.5:
  version "2.0.6"
  resolved "https://registry.npmjs.org/klona/-/klona-2.0.6.tgz"
  integrity sha512-dhG34DXATL5hSxJbIexCft8FChFXtmskoZYnoPWjXQuebWYCNkVeV3KkGegCK9CP1oswI/vQibS2GY7Em/sJJA==

language-subtag-registry@~0.3.2:
  version "0.3.22"
  resolved "https://registry.npmjs.org/language-subtag-registry/-/language-subtag-registry-0.3.22.tgz"
  integrity sha512-tN0MCzyWnoz/4nHS6uxdlFWoUZT7ABptwKPQ52Ea7URk6vll88bWBVhodtnlfEuCcKWNGoc+uGbw1cwa9IKh/w==

language-tags@=1.0.5:
  version "1.0.5"
  resolved "https://registry.npmjs.org/language-tags/-/language-tags-1.0.5.tgz"
  integrity sha512-qJhlO9cGXi6hBGKoxEG/sKZDAHD5Hnu9Hs4WbOY3pCWXDhw0N8x1NenNzm2EnNLkLkk7J2SdxAkDSbb6ftT+UQ==
  dependencies:
    language-subtag-registry "~0.3.2"

launch-editor@^2.6.0:
  version "2.6.0"
  resolved "https://registry.npmjs.org/launch-editor/-/launch-editor-2.6.0.tgz"
  integrity sha512-JpDCcQnyAAzZZaZ7vEiSqL690w7dAEyLao+KC96zBplnYbJS7TYNjvM3M7y3dGz+v7aIsJk3hllWuc0kWAjyRQ==
  dependencies:
    picocolors "^1.0.0"
    shell-quote "^1.7.3"

leven@^3.1.0:
  version "3.1.0"
  resolved "https://registry.npmjs.org/leven/-/leven-3.1.0.tgz"
  integrity sha512-qsda+H8jTaUaN/x5vzW2rzc+8Rw4TAQ/4KjB46IwK5VH+IlVeeeje/EoZRpiXvIqjFgK84QffqPztGI3VBLG1A==

levn@^0.4.1:
  version "0.4.1"
  resolved "https://registry.npmjs.org/levn/-/levn-0.4.1.tgz"
  integrity sha512-+bT2uH4E5LGE7h/n3evcS/sQlJXCpIp6ym8OWJ5eV6+67Dsql/LaaT7qJBAt2rzfoa/5QBGBhxDix1dMt2kQKQ==
  dependencies:
    prelude-ls "^1.2.1"
    type-check "~0.4.0"

levn@~0.3.0:
  version "0.3.0"
  resolved "https://registry.npmjs.org/levn/-/levn-0.3.0.tgz"
  integrity sha512-0OO4y2iOHix2W6ujICbKIaEQXvFQHue65vUG3pb5EUomzPI90z9hsA1VsO/dbIIpC53J8gxM9Q4Oho0jrCM/yA==
  dependencies:
    prelude-ls "~1.1.2"
    type-check "~0.3.2"

lilconfig@^2.0.3, lilconfig@^2.0.5, lilconfig@^2.0.6:
  version "2.1.0"
  resolved "https://registry.npmjs.org/lilconfig/-/lilconfig-2.1.0.tgz"
  integrity sha512-utWOt/GHzuUxnLKxB6dk81RoOeoNeHgbrXiuGk4yyF5qlRz+iIVWu56E2fqGHFrXz0QNUhLB/8nKqvRH66JKGQ==

lines-and-columns@^1.1.6:
  version "1.2.4"
  resolved "https://registry.npmjs.org/lines-and-columns/-/lines-and-columns-1.2.4.tgz"
  integrity sha512-7ylylesZQ/PV29jhEDl3Ufjo6ZX7gCqJr5F7PKrqc93v7fzSymt1BpwEU8nAUXs8qzzvqhbjhK5QZg6Mt/HkBg==

loader-runner@^4.2.0:
  version "4.3.0"
  resolved "https://registry.npmjs.org/loader-runner/-/loader-runner-4.3.0.tgz"
  integrity sha512-3R/1M+yS3j5ou80Me59j7F9IMs4PXs3VqRrm0TU3AbKPxlmpoY1TNscJV/oGJXo8qCatFGTfDbY6W6ipGOYXfg==

loader-utils@^2.0.0, loader-utils@^2.0.4:
  version "2.0.4"
  resolved "https://registry.npmjs.org/loader-utils/-/loader-utils-2.0.4.tgz"
  integrity sha512-xXqpXoINfFhgua9xiqD8fPFHgkoq1mmmpE92WlDbm9rNRd/EbRb+Gqf908T2DMfuHjjJlksiK2RbHVOdD/MqSw==
  dependencies:
    big.js "^5.2.2"
    emojis-list "^3.0.0"
    json5 "^2.1.2"

loader-utils@^3.2.0:
  version "3.2.1"
  resolved "https://registry.npmjs.org/loader-utils/-/loader-utils-3.2.1.tgz"
  integrity sha512-ZvFw1KWS3GVyYBYb7qkmRM/WwL2TQQBxgCK62rlvm4WpVQ23Nb4tYjApUlfjrEGvOs7KHEsmyUn75OHZrJMWPw==

locate-path@^3.0.0:
  version "3.0.0"
  resolved "https://registry.npmjs.org/locate-path/-/locate-path-3.0.0.tgz"
  integrity sha512-7AO748wWnIhNqAuaty2ZWHkQHRSNfPVIsPIfwEOWO22AmaoVrWavlOcMR5nzTLNYvp36X220/maaRsrec1G65A==
  dependencies:
    p-locate "^3.0.0"
    path-exists "^3.0.0"

locate-path@^5.0.0:
  version "5.0.0"
  resolved "https://registry.npmjs.org/locate-path/-/locate-path-5.0.0.tgz"
  integrity sha512-t7hw9pI+WvuwNJXwk5zVHpyhIqzg2qTlklJOf0mVxGSbe3Fp2VieZcduNYjaLDoy6p9uGpQEGWG87WpMKlNq8g==
  dependencies:
    p-locate "^4.1.0"

locate-path@^6.0.0:
  version "6.0.0"
  resolved "https://registry.npmjs.org/locate-path/-/locate-path-6.0.0.tgz"
  integrity sha512-iPZK6eYjbxRu3uB4/WZ3EsEIMJFMqAoopl3R+zuq0UjcAm/MO6KCweDgPfP3elTztoKP3KtnVHxTn2NHBSDVUw==
  dependencies:
    p-locate "^5.0.0"

lodash.debounce@^4.0.8:
  version "4.0.8"
  resolved "https://registry.npmjs.org/lodash.debounce/-/lodash.debounce-4.0.8.tgz"
  integrity sha512-FT1yDzDYEoYWhnSGnpE/4Kj1fLZkDFyqRb7fNt6FdYOSxlUWAtp42Eh6Wb0rGIv/m9Bgo7x4GhQbm5Ys4SG5ow==

lodash.memoize@^4.1.2:
  version "4.1.2"
  resolved "https://registry.npmjs.org/lodash.memoize/-/lodash.memoize-4.1.2.tgz"
  integrity sha512-t7j+NzmgnQzTAYXcsHYLgimltOV1MXHtlOWf6GjL9Kj8GK5FInw5JotxvbOs+IvV1/Dzo04/fCGfLVs7aXb4Ag==

lodash.merge@^4.6.2:
  version "4.6.2"
  resolved "https://registry.npmjs.org/lodash.merge/-/lodash.merge-4.6.2.tgz"
  integrity sha512-0KpjqXRVvrYyCsX1swR/XTK0va6VQkQM6MNo7PqW77ByjAhoARA8EfrP1N4+KlKj8YS0ZUCtRT/YUuhyYDujIQ==

lodash.sortby@^4.7.0:
  version "4.7.0"
  resolved "https://registry.npmjs.org/lodash.sortby/-/lodash.sortby-4.7.0.tgz"
  integrity sha512-HDWXG8isMntAyRF5vZ7xKuEvOhT4AhlRt/3czTSjvGUxjYCBVRQY48ViDHyfYz9VIoBkW4TMGQNapx+l3RUwdA==

lodash.uniq@^4.5.0:
  version "4.5.0"
  resolved "https://registry.npmjs.org/lodash.uniq/-/lodash.uniq-4.5.0.tgz"
  integrity sha512-xfBaXQd9ryd9dlSDvnvI0lvxfLJlYAZzXomUYzLKtUeOQvOP5piqAWuGtrhWeqaXK9hhoM/iyJc5AV+XfsX3HQ==

lodash@^4.17.20, lodash@^4.17.21, lodash@^4.7.0:
  version "4.17.21"
  resolved "https://registry.npmjs.org/lodash/-/lodash-4.17.21.tgz"
  integrity sha512-v2kDEe57lecTulaDIuNTPy3Ry4gLGJ6Z1O3vE1krgXZNrsQ+LFTGHVxVjcXPs17LhbZVGedAJv8XZ1tvj5FvSg==

loose-envify@^1.1.0, loose-envify@^1.4.0:
  version "1.4.0"
  resolved "https://registry.npmjs.org/loose-envify/-/loose-envify-1.4.0.tgz"
  integrity sha512-lyuxPGr/Wfhrlem2CL/UcnUc1zcqKAImBDzukY7Y5F/yQiNdko6+fRLevlw1HgMySw7f611UIY408EtxRSoK3Q==
  dependencies:
    js-tokens "^3.0.0 || ^4.0.0"

lower-case@^2.0.2:
  version "2.0.2"
  resolved "https://registry.npmjs.org/lower-case/-/lower-case-2.0.2.tgz"
  integrity sha512-7fm3l3NAF9WfN6W3JOmf5drwpVqX78JtoGJ3A6W0a6ZnldM41w2fV5D490psKFTpMds8TJse/eHLFFsNHHjHgg==
  dependencies:
    tslib "^2.0.3"

lru-cache@^5.1.1:
  version "5.1.1"
  resolved "https://registry.npmjs.org/lru-cache/-/lru-cache-5.1.1.tgz"
  integrity sha512-KpNARQA3Iwv+jTA0utUVVbrh+Jlrr1Fv0e56GGzAFOXN7dk/FviaDW8LHmK52DlcH4WP2n6gI8vN1aesBFgo9w==
  dependencies:
    yallist "^3.0.2"

lru-cache@^6.0.0:
  version "6.0.0"
  resolved "https://registry.npmjs.org/lru-cache/-/lru-cache-6.0.0.tgz"
  integrity sha512-Jo6dJ04CmSjuznwJSS3pUeWmd/H0ffTlkXXgwZi+eq1UCmqQwCh+eLsYOYCwY991i2Fah4h1BEMCx4qThGbsiA==
  dependencies:
    yallist "^4.0.0"

magic-string@^0.25.0, magic-string@^0.25.7:
  version "0.25.9"
  resolved "https://registry.npmjs.org/magic-string/-/magic-string-0.25.9.tgz"
  integrity sha512-RmF0AsMzgt25qzqqLc1+MbHmhdx0ojF2Fvs4XnOqz2ZOBXzzkEwc/dJQZCYHAn7v1jbVOjAZfK8msRn4BxO4VQ==
  dependencies:
    sourcemap-codec "^1.4.8"

make-dir@^3.0.0, make-dir@^3.0.2, make-dir@^3.1.0:
  version "3.1.0"
  resolved "https://registry.npmjs.org/make-dir/-/make-dir-3.1.0.tgz"
  integrity sha512-g3FeP20LNwhALb/6Cz6Dd4F2ngze0jz7tbzrD2wAV+o9FeNHe4rL+yK2md0J/fiSf1sa1ADhXqi5+oVwOM/eGw==
  dependencies:
    semver "^6.0.0"

makeerror@1.0.12:
  version "1.0.12"
  resolved "https://registry.npmjs.org/makeerror/-/makeerror-1.0.12.tgz"
  integrity sha512-JmqCvUhmt43madlpFzG4BQzG2Z3m6tvQDNKdClZnO3VbIudJYmxsT0FNJMeiB2+JTSlTQTSbU8QdesVmwJcmLg==
  dependencies:
    tmpl "1.0.5"

mdn-data@2.0.14:
  version "2.0.14"
  resolved "https://registry.npmjs.org/mdn-data/-/mdn-data-2.0.14.tgz"
  integrity sha512-dn6wd0uw5GsdswPFfsgMp5NSB0/aDe6fK94YJV/AJDYXL6HVLWBsxeq7js7Ad+mU2K9LAlwpk6kN2D5mwCPVow==

mdn-data@2.0.4:
  version "2.0.4"
  resolved "https://registry.npmjs.org/mdn-data/-/mdn-data-2.0.4.tgz"
  integrity sha512-iV3XNKw06j5Q7mi6h+9vbx23Tv7JkjEVgKHW4pimwyDGWm0OIQntJJ+u1C6mg6mK1EaTv42XQ7w76yuzH7M2cA==

media-typer@0.3.0:
  version "0.3.0"
  resolved "https://registry.npmjs.org/media-typer/-/media-typer-0.3.0.tgz"
  integrity sha512-dq+qelQ9akHpcOl/gUVRTxVIOkAJ1wR3QAvb4RsVjS8oVoFjDGTc679wJYmUmknUF5HwMLOgb5O+a3KxfWapPQ==

memfs@^3.1.2, memfs@^3.4.3:
  version "3.4.13"
  resolved "https://registry.npmjs.org/memfs/-/memfs-3.4.13.tgz"
  integrity sha512-omTM41g3Skpvx5dSYeZIbXKcXoAVc/AoMNwn9TKx++L/gaen/+4TTttmu8ZSch5vfVJ8uJvGbroTsIlslRg6lg==
  dependencies:
    fs-monkey "^1.0.3"

merge-descriptors@1.0.1:
  version "1.0.1"
  resolved "https://registry.npmjs.org/merge-descriptors/-/merge-descriptors-1.0.1.tgz"
  integrity sha512-cCi6g3/Zr1iqQi6ySbseM1Xvooa98N0w31jzUYrXPX2xqObmFGHJ0tQ5u74H3mVh7wLouTseZyYIq39g8cNp1w==

merge-stream@^2.0.0:
  version "2.0.0"
  resolved "https://registry.npmjs.org/merge-stream/-/merge-stream-2.0.0.tgz"
  integrity sha512-abv/qOcuPfk3URPfDzmZU1LKmuw8kT+0nIHvKrKgFrwifol/doWcdA4ZqsWQ8ENrFKkd67Mfpo/LovbIUsbt3w==

merge2@^1.3.0, merge2@^1.4.1:
  version "1.4.1"
  resolved "https://registry.npmjs.org/merge2/-/merge2-1.4.1.tgz"
  integrity sha512-8q7VEgMJW4J8tcfVPy8g09NcQwZdbwFEqhe/WZkoIzjn/3TGDwtOCYtXGxA3O8tPzpczCCDgv+P2P5y00ZJOOg==

methods@~1.1.2:
  version "1.1.2"
  resolved "https://registry.npmjs.org/methods/-/methods-1.1.2.tgz"
  integrity sha512-iclAHeNqNm68zFtnZ0e+1L2yUIdvzNoauKU4WBA3VvH/vPFieF7qfRlwUZU+DA9P9bPXIS90ulxoUoCH23sV2w==

micromatch@^4.0.2, micromatch@^4.0.4, micromatch@^4.0.5:
  version "4.0.5"
  resolved "https://registry.npmjs.org/micromatch/-/micromatch-4.0.5.tgz"
  integrity sha512-DMy+ERcEW2q8Z2Po+WNXuw3c5YaUSFjAO5GsJqfEl7UjvtIuFKO6ZrKvcItdy98dwFI2N1tg3zNIdKaQT+aNdA==
  dependencies:
    braces "^3.0.2"
    picomatch "^2.3.1"

"mime-db@>= 1.43.0 < 2", mime-db@1.52.0:
  version "1.52.0"
  resolved "https://registry.npmjs.org/mime-db/-/mime-db-1.52.0.tgz"
  integrity sha512-sPU4uV7dYlvtWJxwwxHD0PuihVNiE7TyAbQ5SWxDCB9mUYvOgroQOwYQQOKPJ8CIbE+1ETVlOoK1UC2nU3gYvg==

mime-types@^2.1.12, mime-types@^2.1.27, mime-types@^2.1.31, mime-types@~2.1.17, mime-types@~2.1.24, mime-types@~2.1.34:
  version "2.1.35"
  resolved "https://registry.npmjs.org/mime-types/-/mime-types-2.1.35.tgz"
  integrity sha512-ZDY+bPm5zTTF+YpCrAU9nK0UgICYPT0QtT1NZWFv4s++TNkcgVaT0g6+4R2uI4MjQjzysHB1zxuWL50hzaeXiw==
  dependencies:
    mime-db "1.52.0"

mime@1.6.0:
  version "1.6.0"
  resolved "https://registry.npmjs.org/mime/-/mime-1.6.0.tgz"
  integrity sha512-x0Vn8spI+wuJ1O6S7gnbaQg8Pxh4NNHb7KSINmEWKiPE4RKOplvijn+NkmYmmRgP68mc70j2EbeTFRsrswaQeg==

mimic-fn@^2.1.0:
  version "2.1.0"
  resolved "https://registry.npmjs.org/mimic-fn/-/mimic-fn-2.1.0.tgz"
  integrity sha512-OqbOk5oEQeAZ8WXWydlu9HJjz9WVdEIvamMCcXmuqUYjTknH/sqsWvhQ3vgwKFRR1HpjvNBKQ37nbJgYzGqGcg==

mini-css-extract-plugin@^2.4.5:
  version "2.7.5"
  resolved "https://registry.npmjs.org/mini-css-extract-plugin/-/mini-css-extract-plugin-2.7.5.tgz"
  integrity sha512-9HaR++0mlgom81s95vvNjxkg52n2b5s//3ZTI1EtzFb98awsLSivs2LMsVqnQ3ay0PVhqWcGNyDaTE961FOcjQ==
  dependencies:
    schema-utils "^4.0.0"

minimalistic-assert@^1.0.0:
  version "1.0.1"
  resolved "https://registry.npmjs.org/minimalistic-assert/-/minimalistic-assert-1.0.1.tgz"
  integrity sha512-UtJcAD4yEaGtjPezWuO9wC4nwUnVH/8/Im3yEHQP4b67cXlD/Qr9hdITCU1xDbSEXg2XKNaP8jsReV7vQd00/A==

minimatch@^3.0.4, minimatch@^3.0.5, minimatch@^3.1.1, minimatch@^3.1.2:
  version "3.1.2"
  resolved "https://registry.npmjs.org/minimatch/-/minimatch-3.1.2.tgz"
  integrity sha512-J7p63hRiAjw1NDEww1W7i37+ByIrOWO5XQQAzZ3VOcL0PNybwpfmV/N05zFAzwQ9USyEcX6t3UO+K5aqBQOIHw==
  dependencies:
    brace-expansion "^1.1.7"

minimatch@^5.0.1:
  version "5.1.6"
  resolved "https://registry.npmjs.org/minimatch/-/minimatch-5.1.6.tgz"
  integrity sha512-lKwV/1brpG6mBUFHtb7NUmtABCb2WZZmm2wNiOA5hAb8VdCS4B3dtMWyvcoViccwAW/COERjXLt0zP1zXUN26g==
  dependencies:
    brace-expansion "^2.0.1"

minimist@^1.2.0, minimist@^1.2.6:
  version "1.2.8"
  resolved "https://registry.npmjs.org/minimist/-/minimist-1.2.8.tgz"
  integrity sha512-2yyAR8qBkN3YuheJanUpWC5U3bb5osDywNB8RzDVlDwDHbocAJveqqj1u8+SVD7jkWT4yvsHCpWqqWqAxb0zCA==

mkdirp@~0.5.1:
  version "0.5.6"
  resolved "https://registry.npmjs.org/mkdirp/-/mkdirp-0.5.6.tgz"
  integrity sha512-FP+p8RB8OWpF3YZBCrP5gtADmtXApB5AMLn+vdyA+PyxCjrCs00mjyUozssO33cwDeT3wNGdLxJ5M//YqtHAJw==
  dependencies:
    minimist "^1.2.6"

ms@^2.1.1, ms@2.1.2:
  version "2.1.2"
  resolved "https://registry.npmjs.org/ms/-/ms-2.1.2.tgz"
  integrity sha512-sGkPx+VjMtmA6MX27oA4FBFELFCZZ4S4XqeGOXCv68tT+jb3vk/RyaKWP0PTKyWtmLSM0b+adUTEvbs1PEaH2w==

ms@2.0.0:
  version "2.0.0"
  resolved "https://registry.npmjs.org/ms/-/ms-2.0.0.tgz"
  integrity sha512-Tpp60P6IUJDTuOq/5Z8cdskzJujfwqfOTkrwIwj7IRISpnkJnT6SyJ4PCPnGMoFjC9ddhal5KVIYtAt97ix05A==

ms@2.1.3:
  version "2.1.3"
  resolved "https://registry.npmjs.org/ms/-/ms-2.1.3.tgz"
  integrity sha512-6FlzubTLZG3J2a/NVCAleEhjzq5oxgHyaCU9yYXvcLsvoVaHJq/s5xXI6/XXP6tz7R9xAOtHnSO/tXtF3WRTlA==

multicast-dns@^7.2.5:
  version "7.2.5"
  resolved "https://registry.npmjs.org/multicast-dns/-/multicast-dns-7.2.5.tgz"
  integrity sha512-2eznPJP8z2BFLX50tf0LuODrpINqP1RVIm/CObbTcBRITQgmC/TjcREF1NeTBzIcR5XO/ukWo+YHOjBbFwIupg==
  dependencies:
    dns-packet "^5.2.2"
    thunky "^1.0.2"

nanoid@^3.3.4:
  version "3.3.4"
  resolved "https://registry.npmjs.org/nanoid/-/nanoid-3.3.4.tgz"
  integrity sha512-MqBkQh/OHTS2egovRtLk45wEyNXwF+cokD+1YPf9u5VfJiRdAiRwB2froX5Co9Rh20xs4siNPm8naNotSD6RBw==

natural-compare-lite@^1.4.0:
  version "1.4.0"
  resolved "https://registry.npmjs.org/natural-compare-lite/-/natural-compare-lite-1.4.0.tgz"
  integrity sha512-Tj+HTDSJJKaZnfiuw+iaF9skdPpTo2GtEly5JHnWV/hfv2Qj/9RKsGISQtLh2ox3l5EAGw487hnBee0sIJ6v2g==

natural-compare@^1.4.0:
  version "1.4.0"
  resolved "https://registry.npmjs.org/natural-compare/-/natural-compare-1.4.0.tgz"
  integrity sha512-OWND8ei3VtNC9h7V60qff3SVobHr996CTwgxubgyQYEpg290h9J0buyECNNJexkFm5sOajh5G116RYA1c8ZMSw==

negotiator@0.6.3:
  version "0.6.3"
  resolved "https://registry.npmjs.org/negotiator/-/negotiator-0.6.3.tgz"
  integrity sha512-+EUsqGPLsM+j/zdChZjsnX51g4XrHFOIXwfnCVPGlQk/k5giakcKsuxCObBRu6DSm9opw/O6slWbJdghQM4bBg==

neo-async@^2.6.2:
  version "2.6.2"
  resolved "https://registry.npmjs.org/neo-async/-/neo-async-2.6.2.tgz"
  integrity sha512-Yd3UES5mWCSqR+qNT93S3UoYUkqAZ9lLg8a7g9rimsWmYGK8cVToA4/sF3RrshdyV3sAGMXVUmpMYOw+dLpOuw==

no-case@^3.0.4:
  version "3.0.4"
  resolved "https://registry.npmjs.org/no-case/-/no-case-3.0.4.tgz"
  integrity sha512-fgAN3jGAh+RoxUGZHTSOLJIqUc2wmoBwGR4tbpNAKmmovFoWq0OdRkb0VkldReO2a2iBT/OEulG9XSUc10r3zg==
  dependencies:
    lower-case "^2.0.2"
    tslib "^2.0.3"

node-forge@^1:
  version "1.3.1"
  resolved "https://registry.npmjs.org/node-forge/-/node-forge-1.3.1.tgz"
  integrity sha512-dPEtOeMvF9VMcYV/1Wb8CPoVAXtp6MKMlcbAt4ddqmGqUJ6fQZFXkNZNkNlfevtNkGtaSoXf/vNNNSvgrdXwtA==

node-int64@^0.4.0:
  version "0.4.0"
  resolved "https://registry.npmjs.org/node-int64/-/node-int64-0.4.0.tgz"
  integrity sha512-O5lz91xSOeoXP6DulyHfllpq+Eg00MWitZIbtPfoSEvqIHdl5gfcY6hYzDWnj0qD5tz52PI08u9qUvSVeUBeHw==

node-releases@^2.0.8:
  version "2.0.10"
  resolved "https://registry.npmjs.org/node-releases/-/node-releases-2.0.10.tgz"
  integrity sha512-5GFldHPXVG/YZmFzJvKK2zDSzPKhEp0+ZR5SVaoSag9fsL5YgHbUHDfnG5494ISANDcK4KwPXAx2xqVEydmd7w==

normalize-path@^3.0.0, normalize-path@~3.0.0:
  version "3.0.0"
  resolved "https://registry.npmjs.org/normalize-path/-/normalize-path-3.0.0.tgz"
  integrity sha512-6eZs5Ls3WtCisHWp9S2GUy8dqkpGi4BVSz3GaqiE6ezub0512ESztXUwUB6C6IKbQkY2Pnb/mD4WYojCRwcwLA==

normalize-range@^0.1.2:
  version "0.1.2"
  resolved "https://registry.npmjs.org/normalize-range/-/normalize-range-0.1.2.tgz"
  integrity sha512-bdok/XvKII3nUpklnV6P2hxtMNrCboOjAcyBuQnWEhO665FwrSNRxU+AqpsyvO6LgGYPspN+lu5CLtw4jPRKNA==

normalize-url@^6.0.1:
  version "6.1.0"
  resolved "https://registry.npmjs.org/normalize-url/-/normalize-url-6.1.0.tgz"
  integrity sha512-DlL+XwOy3NxAQ8xuC0okPgK46iuVNAK01YN7RueYBqqFeGsBjV9XmCAzAdgt+667bCl5kPh9EqKKDwnaPG1I7A==

npm-run-path@^4.0.1:
  version "4.0.1"
  resolved "https://registry.npmjs.org/npm-run-path/-/npm-run-path-4.0.1.tgz"
  integrity sha512-S48WzZW777zhNIrn7gxOlISNAqi9ZC/uQFnRdbeIHhZhCA6UqpkOT8T1G7BvfdgP4Er8gF4sUbaS0i7QvIfCWw==
  dependencies:
    path-key "^3.0.0"

nth-check@^1.0.2:
  version "1.0.2"
  resolved "https://registry.npmjs.org/nth-check/-/nth-check-1.0.2.tgz"
  integrity sha512-WeBOdju8SnzPN5vTUJYxYUxLeXpCaVP5i5e0LF8fg7WORF2Wd7wFX/pk0tYZk7s8T+J7VLy0Da6J1+wCT0AtHg==
  dependencies:
    boolbase "~1.0.0"

nth-check@^2.0.1:
  version "2.1.1"
  resolved "https://registry.npmjs.org/nth-check/-/nth-check-2.1.1.tgz"
  integrity sha512-lqjrjmaOoAnWfMmBPL+XNnynZh2+swxiX3WUE0s4yEHI6m+AwrK2UZOimIRl3X/4QctVqS8AiZjFqyOGrMXb/w==
  dependencies:
    boolbase "^1.0.0"

nwsapi@^2.2.0:
  version "2.2.2"
  resolved "https://registry.npmjs.org/nwsapi/-/nwsapi-2.2.2.tgz"
  integrity sha512-90yv+6538zuvUMnN+zCr8LuV6bPFdq50304114vJYJ8RDyK8D5O9Phpbd6SZWgI7PwzmmfN1upeOJlvybDSgCw==

object-assign@^4.1.1:
  version "4.1.1"
  resolved "https://registry.npmjs.org/object-assign/-/object-assign-4.1.1.tgz"
  integrity sha512-rJgTQnkUnH1sFw8yT6VSU3zD3sWmu6sZhIseY8VX+GRu3P6F7Fu+JNDoXfklElbLJSnc3FUQHVe4cU5hj+BcUg==

object-hash@^3.0.0:
  version "3.0.0"
  resolved "https://registry.npmjs.org/object-hash/-/object-hash-3.0.0.tgz"
  integrity sha512-RSn9F68PjH9HqtltsSnqYC1XXoWe9Bju5+213R98cNGttag9q9yAOTzdbsqvIa7aNm5WffBZFpWYr2aWrklWAw==

object-inspect@^1.12.3, object-inspect@^1.9.0:
  version "1.12.3"
  resolved "https://registry.npmjs.org/object-inspect/-/object-inspect-1.12.3.tgz"
  integrity sha512-geUvdk7c+eizMNUDkRpW1wJwgfOiOeHbxBR/hLXK1aT6zmVSO0jsQcs7fj6MGw89jC/cjGfLcNOrtMYtGqm81g==

object-is@^1.1.5:
  version "1.1.5"
  resolved "https://registry.npmjs.org/object-is/-/object-is-1.1.5.tgz"
  integrity sha512-3cyDsyHgtmi7I7DfSSI2LDp6SK2lwvtbg0p0R1e0RvTqF5ceGx+K2dfSjm1bKDMVCFEDAQvy+o8c6a7VujOddw==
  dependencies:
    call-bind "^1.0.2"
    define-properties "^1.1.3"

object-keys@^1.1.1:
  version "1.1.1"
  resolved "https://registry.npmjs.org/object-keys/-/object-keys-1.1.1.tgz"
  integrity sha512-NuAESUOUMrlIXOfHKzD6bpPu3tYt3xvjNdRIQ+FeT0lNb4K8WR70CaDxhuNguS2XG+GjkyMwOzsN5ZktImfhLA==

object.assign@^4.1.3, object.assign@^4.1.4:
  version "4.1.4"
  resolved "https://registry.npmjs.org/object.assign/-/object.assign-4.1.4.tgz"
  integrity sha512-1mxKf0e58bvyjSCtKYY4sRe9itRk3PJpquJOjeIkz885CczcI4IvJJDLPS72oowuSh+pBxUFROpX+TU++hxhZQ==
  dependencies:
    call-bind "^1.0.2"
    define-properties "^1.1.4"
    has-symbols "^1.0.3"
    object-keys "^1.1.1"

object.entries@^1.1.6:
  version "1.1.6"
  resolved "https://registry.npmjs.org/object.entries/-/object.entries-1.1.6.tgz"
  integrity sha512-leTPzo4Zvg3pmbQ3rDK69Rl8GQvIqMWubrkxONG9/ojtFE2rD9fjMKfSI5BxW3osRH1m6VdzmqK8oAY9aT4x5w==
  dependencies:
    call-bind "^1.0.2"
    define-properties "^1.1.4"
    es-abstract "^1.20.4"

object.fromentries@^2.0.6:
  version "2.0.6"
  resolved "https://registry.npmjs.org/object.fromentries/-/object.fromentries-2.0.6.tgz"
  integrity sha512-VciD13dswC4j1Xt5394WR4MzmAQmlgN72phd/riNp9vtD7tp4QQWJ0R4wvclXcafgcYK8veHRed2W6XeGBvcfg==
  dependencies:
    call-bind "^1.0.2"
    define-properties "^1.1.4"
    es-abstract "^1.20.4"

object.getownpropertydescriptors@^2.1.0:
  version "2.1.5"
  resolved "https://registry.npmjs.org/object.getownpropertydescriptors/-/object.getownpropertydescriptors-2.1.5.tgz"
  integrity sha512-yDNzckpM6ntyQiGTik1fKV1DcVDRS+w8bvpWNCBanvH5LfRX9O8WTHqQzG4RZwRAM4I0oU7TV11Lj5v0g20ibw==
  dependencies:
    array.prototype.reduce "^1.0.5"
    call-bind "^1.0.2"
    define-properties "^1.1.4"
    es-abstract "^1.20.4"

object.hasown@^1.1.2:
  version "1.1.2"
  resolved "https://registry.npmjs.org/object.hasown/-/object.hasown-1.1.2.tgz"
  integrity sha512-B5UIT3J1W+WuWIU55h0mjlwaqxiE5vYENJXIXZ4VFe05pNYrkKuK0U/6aFcb0pKywYJh7IhfoqUfKVmrJJHZHw==
  dependencies:
    define-properties "^1.1.4"
    es-abstract "^1.20.4"

object.values@^1.1.0, object.values@^1.1.6:
  version "1.1.6"
  resolved "https://registry.npmjs.org/object.values/-/object.values-1.1.6.tgz"
  integrity sha512-FVVTkD1vENCsAcwNs9k6jea2uHC/X0+JcjG8YA60FN5CMaJmG95wT9jek/xX9nornqGRrBkKtzuAu2wuHpKqvw==
  dependencies:
    call-bind "^1.0.2"
    define-properties "^1.1.4"
    es-abstract "^1.20.4"

obuf@^1.0.0, obuf@^1.1.2:
  version "1.1.2"
  resolved "https://registry.npmjs.org/obuf/-/obuf-1.1.2.tgz"
  integrity sha512-PX1wu0AmAdPqOL1mWhqmlOd8kOIZQwGZw6rh7uby9fTc5lhaOWFLX3I6R1hrF9k3zUY40e6igsLGkDXK92LJNg==

on-finished@2.4.1:
  version "2.4.1"
  resolved "https://registry.npmjs.org/on-finished/-/on-finished-2.4.1.tgz"
  integrity sha512-oVlzkg3ENAhCk2zdv7IJwd/QUD4z2RxRwpkcGY8psCVcCYZNq4wYnVWALHM+brtuJjePWiYF/ClmuDr8Ch5+kg==
  dependencies:
    ee-first "1.1.1"

on-headers@~1.0.2:
  version "1.0.2"
  resolved "https://registry.npmjs.org/on-headers/-/on-headers-1.0.2.tgz"
  integrity sha512-pZAE+FJLoyITytdqK0U5s+FIpjN0JP3OzFi/u8Rx+EV5/W+JTWGXG8xFzevE7AjBfDqHv/8vL8qQsIhHnqRkrA==

once@^1.3.0:
  version "1.4.0"
  resolved "https://registry.npmjs.org/once/-/once-1.4.0.tgz"
  integrity sha512-lNaJgI+2Q5URQBkccEKHTQOPaXdUxnZZElQTZY0MFUAuaEqe1E+Nyvgdz/aIyNi6Z9MzO5dv1H8n58/GELp3+w==
  dependencies:
    wrappy "1"

onetime@^5.1.2:
  version "5.1.2"
  resolved "https://registry.npmjs.org/onetime/-/onetime-5.1.2.tgz"
  integrity sha512-kbpaSSGJTWdAY5KPVeMOKXSrPtr8C8C7wodJbcsd51jRnmD+GZu8Y0VoU6Dm5Z4vWr0Ig/1NKuWRKf7j5aaYSg==
  dependencies:
    mimic-fn "^2.1.0"

open@^8.0.9, open@^8.4.0:
  version "8.4.2"
  resolved "https://registry.npmjs.org/open/-/open-8.4.2.tgz"
  integrity sha512-7x81NCL719oNbsq/3mh+hVrAWmFuEYUqrq/Iw3kUzH8ReypT9QQ0BLoJS7/G9k6N81XjW4qHWtjWwe/9eLy1EQ==
  dependencies:
    define-lazy-prop "^2.0.0"
    is-docker "^2.1.1"
    is-wsl "^2.2.0"

optionator@^0.8.1:
  version "0.8.3"
  resolved "https://registry.npmjs.org/optionator/-/optionator-0.8.3.tgz"
  integrity sha512-+IW9pACdk3XWmmTXG8m3upGUJst5XRGzxMRjXzAuJ1XnIFNvfhjjIuYkDvysnPQ7qzqVzLt78BCruntqRhWQbA==
  dependencies:
    deep-is "~0.1.3"
    fast-levenshtein "~2.0.6"
    levn "~0.3.0"
    prelude-ls "~1.1.2"
    type-check "~0.3.2"
    word-wrap "~1.2.3"

optionator@^0.9.1:
  version "0.9.1"
  resolved "https://registry.npmjs.org/optionator/-/optionator-0.9.1.tgz"
  integrity sha512-74RlY5FCnhq4jRxVUPKDaRwrVNXMqsGsiW6AJw4XK8hmtm10wC0ypZBLw5IIp85NZMr91+qd1RvvENwg7jjRFw==
  dependencies:
    deep-is "^0.1.3"
    fast-levenshtein "^2.0.6"
    levn "^0.4.1"
    prelude-ls "^1.2.1"
    type-check "^0.4.0"
    word-wrap "^1.2.3"

p-limit@^2.0.0:
  version "2.3.0"
  resolved "https://registry.npmjs.org/p-limit/-/p-limit-2.3.0.tgz"
  integrity sha512-//88mFWSJx8lxCzwdAABTJL2MyWB12+eIY7MDL2SqLmAkeKU9qxRvWuSyTjm3FUmpBEMuFfckAIqEaVGUDxb6w==
  dependencies:
    p-try "^2.0.0"

p-limit@^2.2.0:
  version "2.3.0"
  resolved "https://registry.npmjs.org/p-limit/-/p-limit-2.3.0.tgz"
  integrity sha512-//88mFWSJx8lxCzwdAABTJL2MyWB12+eIY7MDL2SqLmAkeKU9qxRvWuSyTjm3FUmpBEMuFfckAIqEaVGUDxb6w==
  dependencies:
    p-try "^2.0.0"

p-limit@^3.0.2:
  version "3.1.0"
  resolved "https://registry.npmjs.org/p-limit/-/p-limit-3.1.0.tgz"
  integrity sha512-TYOanM3wGwNGsZN2cVTYPArw454xnXj5qmWF1bEoAc4+cU/ol7GVh7odevjp1FNHduHc3KZMcFduxU5Xc6uJRQ==
  dependencies:
    yocto-queue "^0.1.0"

p-locate@^3.0.0:
  version "3.0.0"
  resolved "https://registry.npmjs.org/p-locate/-/p-locate-3.0.0.tgz"
  integrity sha512-x+12w/To+4GFfgJhBEpiDcLozRJGegY+Ei7/z0tSLkMmxGZNybVMSfWj9aJn8Z5Fc7dBUNJOOVgPv2H7IwulSQ==
  dependencies:
    p-limit "^2.0.0"

p-locate@^4.1.0:
  version "4.1.0"
  resolved "https://registry.npmjs.org/p-locate/-/p-locate-4.1.0.tgz"
  integrity sha512-R79ZZ/0wAxKGu3oYMlz8jy/kbhsNrS7SKZ7PxEHBgJ5+F2mtFW2fK2cOtBh1cHYkQsbzFV7I+EoRKe6Yt0oK7A==
  dependencies:
    p-limit "^2.2.0"

p-locate@^5.0.0:
  version "5.0.0"
  resolved "https://registry.npmjs.org/p-locate/-/p-locate-5.0.0.tgz"
  integrity sha512-LaNjtRWUBY++zB5nE/NwcaoMylSPk+S+ZHNB1TzdbMJMny6dynpAGt7X/tl/QYq3TIeE6nxHppbo2LGymrG5Pw==
  dependencies:
    p-limit "^3.0.2"

p-retry@^4.5.0:
  version "4.6.2"
  resolved "https://registry.npmjs.org/p-retry/-/p-retry-4.6.2.tgz"
  integrity sha512-312Id396EbJdvRONlngUx0NydfrIQ5lsYu0znKVUzVvArzEIt08V1qhtyESbGVd1FGX7UKtiFp5uwKZdM8wIuQ==
  dependencies:
    "@types/retry" "0.12.0"
    retry "^0.13.1"

p-try@^2.0.0:
  version "2.2.0"
  resolved "https://registry.npmjs.org/p-try/-/p-try-2.2.0.tgz"
  integrity sha512-R4nPAVTAU0B9D35/Gk3uJf/7XYbQcyohSKdvAxIRSNghFl4e71hVoGnBNQz9cWaXxO2I10KTC+3jMdvvoKw6dQ==

param-case@^3.0.4:
  version "3.0.4"
  resolved "https://registry.npmjs.org/param-case/-/param-case-3.0.4.tgz"
  integrity sha512-RXlj7zCYokReqWpOPH9oYivUzLYZ5vAPIfEmCTNViosC78F8F0H9y7T7gG2M39ymgutxF5gcFEsyZQSph9Bp3A==
  dependencies:
    dot-case "^3.0.4"
    tslib "^2.0.3"

parent-module@^1.0.0:
  version "1.0.1"
  resolved "https://registry.npmjs.org/parent-module/-/parent-module-1.0.1.tgz"
  integrity sha512-GQ2EWRpQV8/o+Aw8YqtfZZPfNRWZYkbidE9k5rpl/hC3vtHHBfGm2Ifi6qWV+coDGkrUKZAxE3Lot5kcsRlh+g==
  dependencies:
    callsites "^3.0.0"

parse-json@^5.0.0, parse-json@^5.2.0:
  version "5.2.0"
  resolved "https://registry.npmjs.org/parse-json/-/parse-json-5.2.0.tgz"
  integrity sha512-ayCKvm/phCGxOkYRSCM82iDwct8/EonSEgCSxWxD7ve6jHggsFl4fZVQBPRNgQoKiuV/odhFrGzQXZwbifC8Rg==
  dependencies:
    "@babel/code-frame" "^7.0.0"
    error-ex "^1.3.1"
    json-parse-even-better-errors "^2.3.0"
    lines-and-columns "^1.1.6"

parse5@6.0.1:
  version "6.0.1"
  resolved "https://registry.npmjs.org/parse5/-/parse5-6.0.1.tgz"
  integrity sha512-Ofn/CTFzRGTTxwpNEs9PP93gXShHcTq255nzRYSKe8AkVpZY7e1fpmTfOyoIvjP5HG7Z2ZM7VS9PPhQGW2pOpw==

parseurl@~1.3.2, parseurl@~1.3.3:
  version "1.3.3"
  resolved "https://registry.npmjs.org/parseurl/-/parseurl-1.3.3.tgz"
  integrity sha512-CiyeOxFT/JZyN5m0z9PfXw4SCBJ6Sygz1Dpl0wqjlhDEGGBP1GnsUVEL0p63hoG1fcj3fHynXi9NYO4nWOL+qQ==

pascal-case@^3.1.2:
  version "3.1.2"
  resolved "https://registry.npmjs.org/pascal-case/-/pascal-case-3.1.2.tgz"
  integrity sha512-uWlGT3YSnK9x3BQJaOdcZwrnV6hPpd8jFH1/ucpiLRPh/2zCVJKS19E4GvYHvaCcACn3foXZ0cLB9Wrx1KGe5g==
  dependencies:
    no-case "^3.0.4"
    tslib "^2.0.3"

path-exists@^3.0.0:
  version "3.0.0"
  resolved "https://registry.npmjs.org/path-exists/-/path-exists-3.0.0.tgz"
  integrity sha512-bpC7GYwiDYQ4wYLe+FA8lhRjhQCMcQGuSgGGqDkg/QerRWw9CmGRT0iSOVRSZJ29NMLZgIzqaljJ63oaL4NIJQ==

path-exists@^4.0.0:
  version "4.0.0"
  resolved "https://registry.npmjs.org/path-exists/-/path-exists-4.0.0.tgz"
  integrity sha512-ak9Qy5Q7jYb2Wwcey5Fpvg2KoAc/ZIhLSLOSBmRmygPsGwkVVt0fZa0qrtMz+m6tJTAHfZQ8FnmB4MG4LWy7/w==

path-is-absolute@^1.0.0:
  version "1.0.1"
  resolved "https://registry.npmjs.org/path-is-absolute/-/path-is-absolute-1.0.1.tgz"
  integrity sha512-AVbw3UJ2e9bq64vSaS9Am0fje1Pa8pbGqTTsmXfaIiMpnr5DlDhfJOuLj9Sf95ZPVDAUerDfEk88MPmPe7UCQg==

path-key@^3.0.0, path-key@^3.1.0:
  version "3.1.1"
  resolved "https://registry.npmjs.org/path-key/-/path-key-3.1.1.tgz"
  integrity sha512-ojmeN0qd+y0jszEtoY48r0Peq5dwMEkIlCOu6Q5f41lfkswXuKtYrhgoTpLnyIcHm24Uhqx+5Tqm2InSwLhE6Q==

path-parse@^1.0.7:
  version "1.0.7"
  resolved "https://registry.npmjs.org/path-parse/-/path-parse-1.0.7.tgz"
  integrity sha512-LDJzPVEEEPR+y48z93A0Ed0yXb8pAByGWo/k5YYdYgpY2/2EsOsksJrq7lOHxryrVOn1ejG6oAp8ahvOIQD8sw==

path-to-regexp@0.1.7:
  version "0.1.7"
  resolved "https://registry.npmjs.org/path-to-regexp/-/path-to-regexp-0.1.7.tgz"
  integrity sha512-5DFkuoqlv1uYQKxy8omFBeJPQcdoE07Kv2sferDCrAq1ohOU+MSDswDIbnx3YAM60qIOnYa53wBhXW0EbMonrQ==

path-type@^4.0.0:
  version "4.0.0"
  resolved "https://registry.npmjs.org/path-type/-/path-type-4.0.0.tgz"
  integrity sha512-gDKb8aZMDeD/tZWs9P6+q0J9Mwkdl6xMV8TjnGP3qJVJ06bdMgkbBlLU8IdfOsIsFz2BW1rNVT3XuNEl8zPAvw==

performance-now@^2.1.0:
  version "2.1.0"
  resolved "https://registry.npmjs.org/performance-now/-/performance-now-2.1.0.tgz"
  integrity sha512-7EAHlyLHI56VEIdK57uwHdHKIaAGbnXPiw0yWbarQZOKaKpvUIgW0jWRVLiatnM+XXlSwsanIBH/hzGMJulMow==

picocolors@^0.2.1:
  version "0.2.1"
  resolved "https://registry.npmjs.org/picocolors/-/picocolors-0.2.1.tgz"
  integrity sha512-cMlDqaLEqfSaW8Z7N5Jw+lyIW869EzT73/F5lhtY9cLGoVxSXznfgfXMO0Z5K0o0Q2TkTXq+0KFsdnSe3jDViA==

picocolors@^1.0.0:
  version "1.0.0"
  resolved "https://registry.npmjs.org/picocolors/-/picocolors-1.0.0.tgz"
  integrity sha512-1fygroTLlHu66zi26VoTDv8yRgm0Fccecssto+MhsZ0D/DGW2sm8E8AjW7NU5VVTRt5GxbeZ5qBuJr+HyLYkjQ==

picomatch@^2.0.4, picomatch@^2.2.1, picomatch@^2.2.2, picomatch@^2.2.3, picomatch@^2.3.1:
  version "2.3.1"
  resolved "https://registry.npmjs.org/picomatch/-/picomatch-2.3.1.tgz"
  integrity sha512-JU3teHTNjmE2VCGFzuY8EXzCDVwEqB2a8fsIvwaStHhAWJEeVd1o1QD80CU6+ZdEXXSLbSsuLwJjkCBWqRQUVA==

pify@^2.3.0:
  version "2.3.0"
  resolved "https://registry.npmjs.org/pify/-/pify-2.3.0.tgz"
  integrity sha512-udgsAY+fTnvv7kI7aaxbqwWNb0AHiB0qBO89PZKPkoTmGOgdbrHDKD+0B2X4uTfJ/FT1R09r9gTsjUjNJotuog==

pirates@^4.0.4:
  version "4.0.5"
  resolved "https://registry.npmjs.org/pirates/-/pirates-4.0.5.tgz"
  integrity sha512-8V9+HQPupnaXMA23c5hvl69zXvTwTzyAYasnkb0Tts4XvO4CliqONMOnvlq26rkhLC3nWDFBJf73LU1e1VZLaQ==

pkg-dir@^4.1.0, pkg-dir@^4.2.0:
  version "4.2.0"
  resolved "https://registry.npmjs.org/pkg-dir/-/pkg-dir-4.2.0.tgz"
  integrity sha512-HRDzbaKjC+AOWVXxAU/x54COGeIv9eb+6CkDSQoNTt4XyWoIJvuPsXizxu/Fr23EiekbtZwmh1IcIG/l/a10GQ==
  dependencies:
    find-up "^4.0.0"

pkg-up@^3.1.0:
  version "3.1.0"
  resolved "https://registry.npmjs.org/pkg-up/-/pkg-up-3.1.0.tgz"
  integrity sha512-nDywThFk1i4BQK4twPQ6TA4RT8bDY96yeuCVBWL3ePARCiEKDRSrNGbFIgUJpLp+XeIR65v8ra7WuJOFUBtkMA==
  dependencies:
    find-up "^3.0.0"

postcss-attribute-case-insensitive@^5.0.2:
  version "5.0.2"
  resolved "https://registry.npmjs.org/postcss-attribute-case-insensitive/-/postcss-attribute-case-insensitive-5.0.2.tgz"
  integrity sha512-XIidXV8fDr0kKt28vqki84fRK8VW8eTuIa4PChv2MqKuT6C9UjmSKzen6KaWhWEoYvwxFCa7n/tC1SZ3tyq4SQ==
  dependencies:
    postcss-selector-parser "^6.0.10"

postcss-browser-comments@^4:
  version "4.0.0"
  resolved "https://registry.npmjs.org/postcss-browser-comments/-/postcss-browser-comments-4.0.0.tgz"
  integrity sha512-X9X9/WN3KIvY9+hNERUqX9gncsgBA25XaeR+jshHz2j8+sYyHktHw1JdKuMjeLpGktXidqDhA7b/qm1mrBDmgg==

postcss-calc@^8.2.3:
  version "8.2.4"
  resolved "https://registry.npmjs.org/postcss-calc/-/postcss-calc-8.2.4.tgz"
  integrity sha512-SmWMSJmB8MRnnULldx0lQIyhSNvuDl9HfrZkaqqE/WHAhToYsAvDq+yAsA/kIyINDszOp3Rh0GFoNuH5Ypsm3Q==
  dependencies:
    postcss-selector-parser "^6.0.9"
    postcss-value-parser "^4.2.0"

postcss-clamp@^4.1.0:
  version "4.1.0"
  resolved "https://registry.npmjs.org/postcss-clamp/-/postcss-clamp-4.1.0.tgz"
  integrity sha512-ry4b1Llo/9zz+PKC+030KUnPITTJAHeOwjfAyyB60eT0AorGLdzp52s31OsPRHRf8NchkgFoG2y6fCfn1IV1Ow==
  dependencies:
    postcss-value-parser "^4.2.0"

postcss-color-functional-notation@^4.2.4:
  version "4.2.4"
  resolved "https://registry.npmjs.org/postcss-color-functional-notation/-/postcss-color-functional-notation-4.2.4.tgz"
  integrity sha512-2yrTAUZUab9s6CpxkxC4rVgFEVaR6/2Pipvi6qcgvnYiVqZcbDHEoBDhrXzyb7Efh2CCfHQNtcqWcIruDTIUeg==
  dependencies:
    postcss-value-parser "^4.2.0"

postcss-color-hex-alpha@^8.0.4:
  version "8.0.4"
  resolved "https://registry.npmjs.org/postcss-color-hex-alpha/-/postcss-color-hex-alpha-8.0.4.tgz"
  integrity sha512-nLo2DCRC9eE4w2JmuKgVA3fGL3d01kGq752pVALF68qpGLmx2Qrk91QTKkdUqqp45T1K1XV8IhQpcu1hoAQflQ==
  dependencies:
    postcss-value-parser "^4.2.0"

postcss-color-rebeccapurple@^7.1.1:
  version "7.1.1"
  resolved "https://registry.npmjs.org/postcss-color-rebeccapurple/-/postcss-color-rebeccapurple-7.1.1.tgz"
  integrity sha512-pGxkuVEInwLHgkNxUc4sdg4g3py7zUeCQ9sMfwyHAT+Ezk8a4OaaVZ8lIY5+oNqA/BXXgLyXv0+5wHP68R79hg==
  dependencies:
    postcss-value-parser "^4.2.0"

postcss-colormin@^5.3.1:
  version "5.3.1"
  resolved "https://registry.npmjs.org/postcss-colormin/-/postcss-colormin-5.3.1.tgz"
  integrity sha512-UsWQG0AqTFQmpBegeLLc1+c3jIqBNB0zlDGRWR+dQ3pRKJL1oeMzyqmH3o2PIfn9MBdNrVPWhDbT769LxCTLJQ==
  dependencies:
    browserslist "^4.21.4"
    caniuse-api "^3.0.0"
    colord "^2.9.1"
    postcss-value-parser "^4.2.0"

postcss-convert-values@^5.1.3:
  version "5.1.3"
  resolved "https://registry.npmjs.org/postcss-convert-values/-/postcss-convert-values-5.1.3.tgz"
  integrity sha512-82pC1xkJZtcJEfiLw6UXnXVXScgtBrjlO5CBmuDQc+dlb88ZYheFsjTn40+zBVi3DkfF7iezO0nJUPLcJK3pvA==
  dependencies:
    browserslist "^4.21.4"
    postcss-value-parser "^4.2.0"

postcss-custom-media@^8.0.2:
  version "8.0.2"
  resolved "https://registry.npmjs.org/postcss-custom-media/-/postcss-custom-media-8.0.2.tgz"
  integrity sha512-7yi25vDAoHAkbhAzX9dHx2yc6ntS4jQvejrNcC+csQJAXjj15e7VcWfMgLqBNAbOvqi5uIa9huOVwdHbf+sKqg==
  dependencies:
    postcss-value-parser "^4.2.0"

postcss-custom-properties@^12.1.10:
  version "12.1.11"
  resolved "https://registry.npmjs.org/postcss-custom-properties/-/postcss-custom-properties-12.1.11.tgz"
  integrity sha512-0IDJYhgU8xDv1KY6+VgUwuQkVtmYzRwu+dMjnmdMafXYv86SWqfxkc7qdDvWS38vsjaEtv8e0vGOUQrAiMBLpQ==
  dependencies:
    postcss-value-parser "^4.2.0"

postcss-custom-selectors@^6.0.3:
  version "6.0.3"
  resolved "https://registry.npmjs.org/postcss-custom-selectors/-/postcss-custom-selectors-6.0.3.tgz"
  integrity sha512-fgVkmyiWDwmD3JbpCmB45SvvlCD6z9CG6Ie6Iere22W5aHea6oWa7EM2bpnv2Fj3I94L3VbtvX9KqwSi5aFzSg==
  dependencies:
    postcss-selector-parser "^6.0.4"

postcss-dir-pseudo-class@^6.0.5:
  version "6.0.5"
  resolved "https://registry.npmjs.org/postcss-dir-pseudo-class/-/postcss-dir-pseudo-class-6.0.5.tgz"
  integrity sha512-eqn4m70P031PF7ZQIvSgy9RSJ5uI2171O/OO/zcRNYpJbvaeKFUlar1aJ7rmgiQtbm0FSPsRewjpdS0Oew7MPA==
  dependencies:
    postcss-selector-parser "^6.0.10"

postcss-discard-comments@^5.1.2:
  version "5.1.2"
  resolved "https://registry.npmjs.org/postcss-discard-comments/-/postcss-discard-comments-5.1.2.tgz"
  integrity sha512-+L8208OVbHVF2UQf1iDmRcbdjJkuBF6IS29yBDSiWUIzpYaAhtNl6JYnYm12FnkeCwQqF5LeklOu6rAqgfBZqQ==

postcss-discard-duplicates@^5.1.0:
  version "5.1.0"
  resolved "https://registry.npmjs.org/postcss-discard-duplicates/-/postcss-discard-duplicates-5.1.0.tgz"
  integrity sha512-zmX3IoSI2aoenxHV6C7plngHWWhUOV3sP1T8y2ifzxzbtnuhk1EdPwm0S1bIUNaJ2eNbWeGLEwzw8huPD67aQw==

postcss-discard-empty@^5.1.1:
  version "5.1.1"
  resolved "https://registry.npmjs.org/postcss-discard-empty/-/postcss-discard-empty-5.1.1.tgz"
  integrity sha512-zPz4WljiSuLWsI0ir4Mcnr4qQQ5e1Ukc3i7UfE2XcrwKK2LIPIqE5jxMRxO6GbI3cv//ztXDsXwEWT3BHOGh3A==

postcss-discard-overridden@^5.1.0:
  version "5.1.0"
  resolved "https://registry.npmjs.org/postcss-discard-overridden/-/postcss-discard-overridden-5.1.0.tgz"
  integrity sha512-21nOL7RqWR1kasIVdKs8HNqQJhFxLsyRfAnUDm4Fe4t4mCWL9OJiHvlHPjcd8zc5Myu89b/7wZDnOSjFgeWRtw==

postcss-double-position-gradients@^3.1.2:
  version "3.1.2"
  resolved "https://registry.npmjs.org/postcss-double-position-gradients/-/postcss-double-position-gradients-3.1.2.tgz"
  integrity sha512-GX+FuE/uBR6eskOK+4vkXgT6pDkexLokPaz/AbJna9s5Kzp/yl488pKPjhy0obB475ovfT1Wv8ho7U/cHNaRgQ==
  dependencies:
    "@csstools/postcss-progressive-custom-properties" "^1.1.0"
    postcss-value-parser "^4.2.0"

postcss-env-function@^4.0.6:
  version "4.0.6"
  resolved "https://registry.npmjs.org/postcss-env-function/-/postcss-env-function-4.0.6.tgz"
  integrity sha512-kpA6FsLra+NqcFnL81TnsU+Z7orGtDTxcOhl6pwXeEq1yFPpRMkCDpHhrz8CFQDr/Wfm0jLiNQ1OsGGPjlqPwA==
  dependencies:
    postcss-value-parser "^4.2.0"

postcss-flexbugs-fixes@^5.0.2:
  version "5.0.2"
  resolved "https://registry.npmjs.org/postcss-flexbugs-fixes/-/postcss-flexbugs-fixes-5.0.2.tgz"
  integrity sha512-18f9voByak7bTktR2QgDveglpn9DTbBWPUzSOe9g0N4WR/2eSt6Vrcbf0hmspvMI6YWGywz6B9f7jzpFNJJgnQ==

postcss-focus-visible@^6.0.4:
  version "6.0.4"
  resolved "https://registry.npmjs.org/postcss-focus-visible/-/postcss-focus-visible-6.0.4.tgz"
  integrity sha512-QcKuUU/dgNsstIK6HELFRT5Y3lbrMLEOwG+A4s5cA+fx3A3y/JTq3X9LaOj3OC3ALH0XqyrgQIgey/MIZ8Wczw==
  dependencies:
    postcss-selector-parser "^6.0.9"

postcss-focus-within@^5.0.4:
  version "5.0.4"
  resolved "https://registry.npmjs.org/postcss-focus-within/-/postcss-focus-within-5.0.4.tgz"
  integrity sha512-vvjDN++C0mu8jz4af5d52CB184ogg/sSxAFS+oUJQq2SuCe7T5U2iIsVJtsCp2d6R4j0jr5+q3rPkBVZkXD9fQ==
  dependencies:
    postcss-selector-parser "^6.0.9"

postcss-font-variant@^5.0.0:
  version "5.0.0"
  resolved "https://registry.npmjs.org/postcss-font-variant/-/postcss-font-variant-5.0.0.tgz"
  integrity sha512-1fmkBaCALD72CK2a9i468mA/+tr9/1cBxRRMXOUaZqO43oWPR5imcyPjXwuv7PXbCid4ndlP5zWhidQVVa3hmA==

postcss-gap-properties@^3.0.5:
  version "3.0.5"
  resolved "https://registry.npmjs.org/postcss-gap-properties/-/postcss-gap-properties-3.0.5.tgz"
  integrity sha512-IuE6gKSdoUNcvkGIqdtjtcMtZIFyXZhmFd5RUlg97iVEvp1BZKV5ngsAjCjrVy+14uhGBQl9tzmi1Qwq4kqVOg==

postcss-image-set-function@^4.0.7:
  version "4.0.7"
  resolved "https://registry.npmjs.org/postcss-image-set-function/-/postcss-image-set-function-4.0.7.tgz"
  integrity sha512-9T2r9rsvYzm5ndsBE8WgtrMlIT7VbtTfE7b3BQnudUqnBcBo7L758oc+o+pdj/dUV0l5wjwSdjeOH2DZtfv8qw==
  dependencies:
    postcss-value-parser "^4.2.0"

postcss-import@^14.1.0:
  version "14.1.0"
  resolved "https://registry.npmjs.org/postcss-import/-/postcss-import-14.1.0.tgz"
  integrity sha512-flwI+Vgm4SElObFVPpTIT7SU7R3qk2L7PyduMcokiaVKuWv9d/U+Gm/QAd8NDLuykTWTkcrjOeD2Pp1rMeBTGw==
  dependencies:
    postcss-value-parser "^4.0.0"
    read-cache "^1.0.0"
    resolve "^1.1.7"

postcss-initial@^4.0.1:
  version "4.0.1"
  resolved "https://registry.npmjs.org/postcss-initial/-/postcss-initial-4.0.1.tgz"
  integrity sha512-0ueD7rPqX8Pn1xJIjay0AZeIuDoF+V+VvMt/uOnn+4ezUKhZM/NokDeP6DwMNyIoYByuN/94IQnt5FEkaN59xQ==

postcss-js@^4.0.0:
  version "4.0.1"
  resolved "https://registry.npmjs.org/postcss-js/-/postcss-js-4.0.1.tgz"
  integrity sha512-dDLF8pEO191hJMtlHFPRa8xsizHaM82MLfNkUHdUtVEV3tgTp5oj+8qbEqYM57SLfc74KSbw//4SeJma2LRVIw==
  dependencies:
    camelcase-css "^2.0.1"

postcss-lab-function@^4.2.1:
  version "4.2.1"
  resolved "https://registry.npmjs.org/postcss-lab-function/-/postcss-lab-function-4.2.1.tgz"
  integrity sha512-xuXll4isR03CrQsmxyz92LJB2xX9n+pZJ5jE9JgcnmsCammLyKdlzrBin+25dy6wIjfhJpKBAN80gsTlCgRk2w==
  dependencies:
    "@csstools/postcss-progressive-custom-properties" "^1.1.0"
    postcss-value-parser "^4.2.0"

postcss-load-config@^3.1.4:
  version "3.1.4"
  resolved "https://registry.npmjs.org/postcss-load-config/-/postcss-load-config-3.1.4.tgz"
  integrity sha512-6DiM4E7v4coTE4uzA8U//WhtPwyhiim3eyjEMFCnUpzbrkK9wJHgKDT2mR+HbtSrd/NubVaYTOpSpjUl8NQeRg==
  dependencies:
    lilconfig "^2.0.5"
    yaml "^1.10.2"

postcss-loader@^6.2.1:
  version "6.2.1"
  resolved "https://registry.npmjs.org/postcss-loader/-/postcss-loader-6.2.1.tgz"
  integrity sha512-WbbYpmAaKcux/P66bZ40bpWsBucjx/TTgVVzRZ9yUO8yQfVBlameJ0ZGVaPfH64hNSBh63a+ICP5nqOpBA0w+Q==
  dependencies:
    cosmiconfig "^7.0.0"
    klona "^2.0.5"
    semver "^7.3.5"

postcss-logical@^5.0.4:
  version "5.0.4"
  resolved "https://registry.npmjs.org/postcss-logical/-/postcss-logical-5.0.4.tgz"
  integrity sha512-RHXxplCeLh9VjinvMrZONq7im4wjWGlRJAqmAVLXyZaXwfDWP73/oq4NdIp+OZwhQUMj0zjqDfM5Fj7qby+B4g==

postcss-media-minmax@^5.0.0:
  version "5.0.0"
  resolved "https://registry.npmjs.org/postcss-media-minmax/-/postcss-media-minmax-5.0.0.tgz"
  integrity sha512-yDUvFf9QdFZTuCUg0g0uNSHVlJ5X1lSzDZjPSFaiCWvjgsvu8vEVxtahPrLMinIDEEGnx6cBe6iqdx5YWz08wQ==

postcss-merge-longhand@^5.1.7:
  version "5.1.7"
  resolved "https://registry.npmjs.org/postcss-merge-longhand/-/postcss-merge-longhand-5.1.7.tgz"
  integrity sha512-YCI9gZB+PLNskrK0BB3/2OzPnGhPkBEwmwhfYk1ilBHYVAZB7/tkTHFBAnCrvBBOmeYyMYw3DMjT55SyxMBzjQ==
  dependencies:
    postcss-value-parser "^4.2.0"
    stylehacks "^5.1.1"

postcss-merge-rules@^5.1.4:
  version "5.1.4"
  resolved "https://registry.npmjs.org/postcss-merge-rules/-/postcss-merge-rules-5.1.4.tgz"
  integrity sha512-0R2IuYpgU93y9lhVbO/OylTtKMVcHb67zjWIfCiKR9rWL3GUk1677LAqD/BcHizukdZEjT8Ru3oHRoAYoJy44g==
  dependencies:
    browserslist "^4.21.4"
    caniuse-api "^3.0.0"
    cssnano-utils "^3.1.0"
    postcss-selector-parser "^6.0.5"

postcss-minify-font-values@^5.1.0:
  version "5.1.0"
  resolved "https://registry.npmjs.org/postcss-minify-font-values/-/postcss-minify-font-values-5.1.0.tgz"
  integrity sha512-el3mYTgx13ZAPPirSVsHqFzl+BBBDrXvbySvPGFnQcTI4iNslrPaFq4muTkLZmKlGk4gyFAYUBMH30+HurREyA==
  dependencies:
    postcss-value-parser "^4.2.0"

postcss-minify-gradients@^5.1.1:
  version "5.1.1"
  resolved "https://registry.npmjs.org/postcss-minify-gradients/-/postcss-minify-gradients-5.1.1.tgz"
  integrity sha512-VGvXMTpCEo4qHTNSa9A0a3D+dxGFZCYwR6Jokk+/3oB6flu2/PnPXAh2x7x52EkY5xlIHLm+Le8tJxe/7TNhzw==
  dependencies:
    colord "^2.9.1"
    cssnano-utils "^3.1.0"
    postcss-value-parser "^4.2.0"

postcss-minify-params@^5.1.4:
  version "5.1.4"
  resolved "https://registry.npmjs.org/postcss-minify-params/-/postcss-minify-params-5.1.4.tgz"
  integrity sha512-+mePA3MgdmVmv6g+30rn57USjOGSAyuxUmkfiWpzalZ8aiBkdPYjXWtHuwJGm1v5Ojy0Z0LaSYhHaLJQB0P8Jw==
  dependencies:
    browserslist "^4.21.4"
    cssnano-utils "^3.1.0"
    postcss-value-parser "^4.2.0"

postcss-minify-selectors@^5.2.1:
  version "5.2.1"
  resolved "https://registry.npmjs.org/postcss-minify-selectors/-/postcss-minify-selectors-5.2.1.tgz"
  integrity sha512-nPJu7OjZJTsVUmPdm2TcaiohIwxP+v8ha9NehQ2ye9szv4orirRU3SDdtUmKH+10nzn0bAyOXZ0UEr7OpvLehg==
  dependencies:
    postcss-selector-parser "^6.0.5"

postcss-modules-extract-imports@^3.0.0:
  version "3.0.0"
  resolved "https://registry.npmjs.org/postcss-modules-extract-imports/-/postcss-modules-extract-imports-3.0.0.tgz"
  integrity sha512-bdHleFnP3kZ4NYDhuGlVK+CMrQ/pqUm8bx/oGL93K6gVwiclvX5x0n76fYMKuIGKzlABOy13zsvqjb0f92TEXw==

postcss-modules-local-by-default@^4.0.0:
  version "4.0.0"
  resolved "https://registry.npmjs.org/postcss-modules-local-by-default/-/postcss-modules-local-by-default-4.0.0.tgz"
  integrity sha512-sT7ihtmGSF9yhm6ggikHdV0hlziDTX7oFoXtuVWeDd3hHObNkcHRo9V3yg7vCAY7cONyxJC/XXCmmiHHcvX7bQ==
  dependencies:
    icss-utils "^5.0.0"
    postcss-selector-parser "^6.0.2"
    postcss-value-parser "^4.1.0"

postcss-modules-scope@^3.0.0:
  version "3.0.0"
  resolved "https://registry.npmjs.org/postcss-modules-scope/-/postcss-modules-scope-3.0.0.tgz"
  integrity sha512-hncihwFA2yPath8oZ15PZqvWGkWf+XUfQgUGamS4LqoP1anQLOsOJw0vr7J7IwLpoY9fatA2qiGUGmuZL0Iqlg==
  dependencies:
    postcss-selector-parser "^6.0.4"

postcss-modules-values@^4.0.0:
  version "4.0.0"
  resolved "https://registry.npmjs.org/postcss-modules-values/-/postcss-modules-values-4.0.0.tgz"
  integrity sha512-RDxHkAiEGI78gS2ofyvCsu7iycRv7oqw5xMWn9iMoR0N/7mf9D50ecQqUo5BZ9Zh2vH4bCUR/ktCqbB9m8vJjQ==
  dependencies:
    icss-utils "^5.0.0"

postcss-nested@6.0.0:
  version "6.0.0"
  resolved "https://registry.npmjs.org/postcss-nested/-/postcss-nested-6.0.0.tgz"
  integrity sha512-0DkamqrPcmkBDsLn+vQDIrtkSbNkv5AD/M322ySo9kqFkCIYklym2xEmWkwo+Y3/qZo34tzEPNUw4y7yMCdv5w==
  dependencies:
    postcss-selector-parser "^6.0.10"

postcss-nesting@^10.2.0:
  version "10.2.0"
  resolved "https://registry.npmjs.org/postcss-nesting/-/postcss-nesting-10.2.0.tgz"
  integrity sha512-EwMkYchxiDiKUhlJGzWsD9b2zvq/r2SSubcRrgP+jujMXFzqvANLt16lJANC+5uZ6hjI7lpRmI6O8JIl+8l1KA==
  dependencies:
    "@csstools/selector-specificity" "^2.0.0"
    postcss-selector-parser "^6.0.10"

postcss-normalize-charset@^5.1.0:
  version "5.1.0"
  resolved "https://registry.npmjs.org/postcss-normalize-charset/-/postcss-normalize-charset-5.1.0.tgz"
  integrity sha512-mSgUJ+pd/ldRGVx26p2wz9dNZ7ji6Pn8VWBajMXFf8jk7vUoSrZ2lt/wZR7DtlZYKesmZI680qjr2CeFF2fbUg==

postcss-normalize-display-values@^5.1.0:
  version "5.1.0"
  resolved "https://registry.npmjs.org/postcss-normalize-display-values/-/postcss-normalize-display-values-5.1.0.tgz"
  integrity sha512-WP4KIM4o2dazQXWmFaqMmcvsKmhdINFblgSeRgn8BJ6vxaMyaJkwAzpPpuvSIoG/rmX3M+IrRZEz2H0glrQNEA==
  dependencies:
    postcss-value-parser "^4.2.0"

postcss-normalize-positions@^5.1.1:
  version "5.1.1"
  resolved "https://registry.npmjs.org/postcss-normalize-positions/-/postcss-normalize-positions-5.1.1.tgz"
  integrity sha512-6UpCb0G4eofTCQLFVuI3EVNZzBNPiIKcA1AKVka+31fTVySphr3VUgAIULBhxZkKgwLImhzMR2Bw1ORK+37INg==
  dependencies:
    postcss-value-parser "^4.2.0"

postcss-normalize-repeat-style@^5.1.1:
  version "5.1.1"
  resolved "https://registry.npmjs.org/postcss-normalize-repeat-style/-/postcss-normalize-repeat-style-5.1.1.tgz"
  integrity sha512-mFpLspGWkQtBcWIRFLmewo8aC3ImN2i/J3v8YCFUwDnPu3Xz4rLohDO26lGjwNsQxB3YF0KKRwspGzE2JEuS0g==
  dependencies:
    postcss-value-parser "^4.2.0"

postcss-normalize-string@^5.1.0:
  version "5.1.0"
  resolved "https://registry.npmjs.org/postcss-normalize-string/-/postcss-normalize-string-5.1.0.tgz"
  integrity sha512-oYiIJOf4T9T1N4i+abeIc7Vgm/xPCGih4bZz5Nm0/ARVJ7K6xrDlLwvwqOydvyL3RHNf8qZk6vo3aatiw/go3w==
  dependencies:
    postcss-value-parser "^4.2.0"

postcss-normalize-timing-functions@^5.1.0:
  version "5.1.0"
  resolved "https://registry.npmjs.org/postcss-normalize-timing-functions/-/postcss-normalize-timing-functions-5.1.0.tgz"
  integrity sha512-DOEkzJ4SAXv5xkHl0Wa9cZLF3WCBhF3o1SKVxKQAa+0pYKlueTpCgvkFAHfk+Y64ezX9+nITGrDZeVGgITJXjg==
  dependencies:
    postcss-value-parser "^4.2.0"

postcss-normalize-unicode@^5.1.1:
  version "5.1.1"
  resolved "https://registry.npmjs.org/postcss-normalize-unicode/-/postcss-normalize-unicode-5.1.1.tgz"
  integrity sha512-qnCL5jzkNUmKVhZoENp1mJiGNPcsJCs1aaRmURmeJGES23Z/ajaln+EPTD+rBeNkSryI+2WTdW+lwcVdOikrpA==
  dependencies:
    browserslist "^4.21.4"
    postcss-value-parser "^4.2.0"

postcss-normalize-url@^5.1.0:
  version "5.1.0"
  resolved "https://registry.npmjs.org/postcss-normalize-url/-/postcss-normalize-url-5.1.0.tgz"
  integrity sha512-5upGeDO+PVthOxSmds43ZeMeZfKH+/DKgGRD7TElkkyS46JXAUhMzIKiCa7BabPeIy3AQcTkXwVVN7DbqsiCew==
  dependencies:
    normalize-url "^6.0.1"
    postcss-value-parser "^4.2.0"

postcss-normalize-whitespace@^5.1.1:
  version "5.1.1"
  resolved "https://registry.npmjs.org/postcss-normalize-whitespace/-/postcss-normalize-whitespace-5.1.1.tgz"
  integrity sha512-83ZJ4t3NUDETIHTa3uEg6asWjSBYL5EdkVB0sDncx9ERzOKBVJIUeDO9RyA9Zwtig8El1d79HBp0JEi8wvGQnA==
  dependencies:
    postcss-value-parser "^4.2.0"

postcss-normalize@^10.0.1:
  version "10.0.1"
  resolved "https://registry.npmjs.org/postcss-normalize/-/postcss-normalize-10.0.1.tgz"
  integrity sha512-+5w18/rDev5mqERcG3W5GZNMJa1eoYYNGo8gB7tEwaos0ajk3ZXAI4mHGcNT47NE+ZnZD1pEpUOFLvltIwmeJA==
  dependencies:
    "@csstools/normalize.css" "*"
    postcss-browser-comments "^4"
    sanitize.css "*"

postcss-opacity-percentage@^1.1.2:
  version "1.1.3"
  resolved "https://registry.npmjs.org/postcss-opacity-percentage/-/postcss-opacity-percentage-1.1.3.tgz"
  integrity sha512-An6Ba4pHBiDtyVpSLymUUERMo2cU7s+Obz6BTrS+gxkbnSBNKSuD0AVUc+CpBMrpVPKKfoVz0WQCX+Tnst0i4A==

postcss-ordered-values@^5.1.3:
  version "5.1.3"
  resolved "https://registry.npmjs.org/postcss-ordered-values/-/postcss-ordered-values-5.1.3.tgz"
  integrity sha512-9UO79VUhPwEkzbb3RNpqqghc6lcYej1aveQteWY+4POIwlqkYE21HKWaLDF6lWNuqCobEAyTovVhtI32Rbv2RQ==
  dependencies:
    cssnano-utils "^3.1.0"
    postcss-value-parser "^4.2.0"

postcss-overflow-shorthand@^3.0.4:
  version "3.0.4"
  resolved "https://registry.npmjs.org/postcss-overflow-shorthand/-/postcss-overflow-shorthand-3.0.4.tgz"
  integrity sha512-otYl/ylHK8Y9bcBnPLo3foYFLL6a6Ak+3EQBPOTR7luMYCOsiVTUk1iLvNf6tVPNGXcoL9Hoz37kpfriRIFb4A==
  dependencies:
    postcss-value-parser "^4.2.0"

postcss-page-break@^3.0.4:
  version "3.0.4"
  resolved "https://registry.npmjs.org/postcss-page-break/-/postcss-page-break-3.0.4.tgz"
  integrity sha512-1JGu8oCjVXLa9q9rFTo4MbeeA5FMe00/9C7lN4va606Rdb+HkxXtXsmEDrIraQ11fGz/WvKWa8gMuCKkrXpTsQ==

postcss-place@^7.0.5:
  version "7.0.5"
  resolved "https://registry.npmjs.org/postcss-place/-/postcss-place-7.0.5.tgz"
  integrity sha512-wR8igaZROA6Z4pv0d+bvVrvGY4GVHihBCBQieXFY3kuSuMyOmEnnfFzHl/tQuqHZkfkIVBEbDvYcFfHmpSet9g==
  dependencies:
    postcss-value-parser "^4.2.0"

postcss-preset-env@^7.0.1:
  version "7.8.3"
  resolved "https://registry.npmjs.org/postcss-preset-env/-/postcss-preset-env-7.8.3.tgz"
  integrity sha512-T1LgRm5uEVFSEF83vHZJV2z19lHg4yJuZ6gXZZkqVsqv63nlr6zabMH3l4Pc01FQCyfWVrh2GaUeCVy9Po+Aag==
  dependencies:
    "@csstools/postcss-cascade-layers" "^1.1.1"
    "@csstools/postcss-color-function" "^1.1.1"
    "@csstools/postcss-font-format-keywords" "^1.0.1"
    "@csstools/postcss-hwb-function" "^1.0.2"
    "@csstools/postcss-ic-unit" "^1.0.1"
    "@csstools/postcss-is-pseudo-class" "^2.0.7"
    "@csstools/postcss-nested-calc" "^1.0.0"
    "@csstools/postcss-normalize-display-values" "^1.0.1"
    "@csstools/postcss-oklab-function" "^1.1.1"
    "@csstools/postcss-progressive-custom-properties" "^1.3.0"
    "@csstools/postcss-stepped-value-functions" "^1.0.1"
    "@csstools/postcss-text-decoration-shorthand" "^1.0.0"
    "@csstools/postcss-trigonometric-functions" "^1.0.2"
    "@csstools/postcss-unset-value" "^1.0.2"
    autoprefixer "^10.4.13"
    browserslist "^4.21.4"
    css-blank-pseudo "^3.0.3"
    css-has-pseudo "^3.0.4"
    css-prefers-color-scheme "^6.0.3"
    cssdb "^7.1.0"
    postcss-attribute-case-insensitive "^5.0.2"
    postcss-clamp "^4.1.0"
    postcss-color-functional-notation "^4.2.4"
    postcss-color-hex-alpha "^8.0.4"
    postcss-color-rebeccapurple "^7.1.1"
    postcss-custom-media "^8.0.2"
    postcss-custom-properties "^12.1.10"
    postcss-custom-selectors "^6.0.3"
    postcss-dir-pseudo-class "^6.0.5"
    postcss-double-position-gradients "^3.1.2"
    postcss-env-function "^4.0.6"
    postcss-focus-visible "^6.0.4"
    postcss-focus-within "^5.0.4"
    postcss-font-variant "^5.0.0"
    postcss-gap-properties "^3.0.5"
    postcss-image-set-function "^4.0.7"
    postcss-initial "^4.0.1"
    postcss-lab-function "^4.2.1"
    postcss-logical "^5.0.4"
    postcss-media-minmax "^5.0.0"
    postcss-nesting "^10.2.0"
    postcss-opacity-percentage "^1.1.2"
    postcss-overflow-shorthand "^3.0.4"
    postcss-page-break "^3.0.4"
    postcss-place "^7.0.5"
    postcss-pseudo-class-any-link "^7.1.6"
    postcss-replace-overflow-wrap "^4.0.0"
    postcss-selector-not "^6.0.1"
    postcss-value-parser "^4.2.0"

postcss-pseudo-class-any-link@^7.1.6:
  version "7.1.6"
  resolved "https://registry.npmjs.org/postcss-pseudo-class-any-link/-/postcss-pseudo-class-any-link-7.1.6.tgz"
  integrity sha512-9sCtZkO6f/5ML9WcTLcIyV1yz9D1rf0tWc+ulKcvV30s0iZKS/ONyETvoWsr6vnrmW+X+KmuK3gV/w5EWnT37w==
  dependencies:
    postcss-selector-parser "^6.0.10"

postcss-reduce-initial@^5.1.2:
  version "5.1.2"
  resolved "https://registry.npmjs.org/postcss-reduce-initial/-/postcss-reduce-initial-5.1.2.tgz"
  integrity sha512-dE/y2XRaqAi6OvjzD22pjTUQ8eOfc6m/natGHgKFBK9DxFmIm69YmaRVQrGgFlEfc1HePIurY0TmDeROK05rIg==
  dependencies:
    browserslist "^4.21.4"
    caniuse-api "^3.0.0"

postcss-reduce-transforms@^5.1.0:
  version "5.1.0"
  resolved "https://registry.npmjs.org/postcss-reduce-transforms/-/postcss-reduce-transforms-5.1.0.tgz"
  integrity sha512-2fbdbmgir5AvpW9RLtdONx1QoYG2/EtqpNQbFASDlixBbAYuTcJ0dECwlqNqH7VbaUnEnh8SrxOe2sRIn24XyQ==
  dependencies:
    postcss-value-parser "^4.2.0"

postcss-replace-overflow-wrap@^4.0.0:
  version "4.0.0"
  resolved "https://registry.npmjs.org/postcss-replace-overflow-wrap/-/postcss-replace-overflow-wrap-4.0.0.tgz"
  integrity sha512-KmF7SBPphT4gPPcKZc7aDkweHiKEEO8cla/GjcBK+ckKxiZslIu3C4GCRW3DNfL0o7yW7kMQu9xlZ1kXRXLXtw==

postcss-selector-not@^6.0.1:
  version "6.0.1"
  resolved "https://registry.npmjs.org/postcss-selector-not/-/postcss-selector-not-6.0.1.tgz"
  integrity sha512-1i9affjAe9xu/y9uqWH+tD4r6/hDaXJruk8xn2x1vzxC2U3J3LKO3zJW4CyxlNhA56pADJ/djpEwpH1RClI2rQ==
  dependencies:
    postcss-selector-parser "^6.0.10"

postcss-selector-parser@^6.0.10, postcss-selector-parser@^6.0.11, postcss-selector-parser@^6.0.2, postcss-selector-parser@^6.0.4, postcss-selector-parser@^6.0.5, postcss-selector-parser@^6.0.9:
  version "6.0.11"
  resolved "https://registry.npmjs.org/postcss-selector-parser/-/postcss-selector-parser-6.0.11.tgz"
  integrity sha512-zbARubNdogI9j7WY4nQJBiNqQf3sLS3wCP4WfOidu+p28LofJqDH1tcXypGrcmMHhDk2t9wGhCsYe/+szLTy1g==
  dependencies:
    cssesc "^3.0.0"
    util-deprecate "^1.0.2"

postcss-svgo@^5.1.0:
  version "5.1.0"
  resolved "https://registry.npmjs.org/postcss-svgo/-/postcss-svgo-5.1.0.tgz"
  integrity sha512-D75KsH1zm5ZrHyxPakAxJWtkyXew5qwS70v56exwvw542d9CRtTo78K0WeFxZB4G7JXKKMbEZtZayTGdIky/eA==
  dependencies:
    postcss-value-parser "^4.2.0"
    svgo "^2.7.0"

postcss-unique-selectors@^5.1.1:
  version "5.1.1"
  resolved "https://registry.npmjs.org/postcss-unique-selectors/-/postcss-unique-selectors-5.1.1.tgz"
  integrity sha512-5JiODlELrz8L2HwxfPnhOWZYWDxVHWL83ufOv84NrcgipI7TaeRsatAhK4Tr2/ZiYldpK/wBvw5BD3qfaK96GA==
  dependencies:
    postcss-selector-parser "^6.0.5"

postcss-value-parser@^4.0.0, postcss-value-parser@^4.1.0, postcss-value-parser@^4.2.0:
  version "4.2.0"
  resolved "https://registry.npmjs.org/postcss-value-parser/-/postcss-value-parser-4.2.0.tgz"
  integrity sha512-1NNCs6uurfkVbeXG4S8JFT9t19m45ICnif8zWLd5oPSZ50QnwMfK+H3jv408d4jw/7Bttv5axS5IiHoLaVNHeQ==

postcss@^7.0.35:
  version "7.0.39"
  resolved "https://registry.npmjs.org/postcss/-/postcss-7.0.39.tgz"
  integrity sha512-yioayjNbHn6z1/Bywyb2Y4s3yvDAeXGOyxqD+LnVOinq6Mdmd++SW2wUNVzavyyHxd6+DxzWGIuosg6P1Rj8uA==
  dependencies:
    picocolors "^0.2.1"
    source-map "^0.6.1"

postcss@^8.0.9, postcss@^8.3.5, postcss@^8.4.19, postcss@^8.4.4:
  version "8.4.21"
  resolved "https://registry.npmjs.org/postcss/-/postcss-8.4.21.tgz"
  integrity sha512-tP7u/Sn/dVxK2NnruI4H9BG+x+Wxz6oeZ1cJ8P6G/PZY0IKk4k/63TDsQf2kQq3+qoJeLm2kIBUNlZe3zgb4Zg==
  dependencies:
    nanoid "^3.3.4"
    picocolors "^1.0.0"
    source-map-js "^1.0.2"

prelude-ls@^1.2.1:
  version "1.2.1"
  resolved "https://registry.npmjs.org/prelude-ls/-/prelude-ls-1.2.1.tgz"
  integrity sha512-vkcDPrRZo1QZLbn5RLGPpg/WmIQ65qoWWhcGKf/b5eplkkarX0m9z8ppCat4mlOqUsWpyNuYgO3VRyrYHSzX5g==

prelude-ls@~1.1.2:
  version "1.1.2"
  resolved "https://registry.npmjs.org/prelude-ls/-/prelude-ls-1.1.2.tgz"
  integrity sha512-ESF23V4SKG6lVSGZgYNpbsiaAkdab6ZgOxe52p7+Kid3W3u3bxR4Vfd/o21dmN7jSt0IwgZ4v5MUd26FEtXE9w==

pretty-bytes@^5.3.0, pretty-bytes@^5.4.1:
  version "5.6.0"
  resolved "https://registry.npmjs.org/pretty-bytes/-/pretty-bytes-5.6.0.tgz"
  integrity sha512-FFw039TmrBqFK8ma/7OL3sDz/VytdtJr044/QUJtH0wK9lb9jLq9tJyIxUwtQJHwar2BqtiA4iCWSwo9JLkzFg==

pretty-error@^4.0.0:
  version "4.0.0"
  resolved "https://registry.npmjs.org/pretty-error/-/pretty-error-4.0.0.tgz"
  integrity sha512-AoJ5YMAcXKYxKhuJGdcvse+Voc6v1RgnsR3nWcYU7q4t6z0Q6T86sv5Zq8VIRbOWWFpvdGE83LtdSMNd+6Y0xw==
  dependencies:
    lodash "^4.17.20"
    renderkid "^3.0.0"

pretty-format@^27.5.1:
  version "27.5.1"
  resolved "https://registry.npmjs.org/pretty-format/-/pretty-format-27.5.1.tgz"
  integrity sha512-Qb1gy5OrP5+zDf2Bvnzdl3jsTf1qXVMazbvCoKhtKqVs4/YK4ozX4gKQJJVyNe+cajNPn0KoC0MC3FUmaHWEmQ==
  dependencies:
    ansi-regex "^5.0.1"
    ansi-styles "^5.0.0"
    react-is "^17.0.1"

pretty-format@^28.1.3:
  version "28.1.3"
  resolved "https://registry.npmjs.org/pretty-format/-/pretty-format-28.1.3.tgz"
  integrity sha512-8gFb/To0OmxHR9+ZTb14Df2vNxdGCX8g1xWGUTqUw5TiZvcQf5sHKObd5UcPyLLyowNwDAMTF3XWOG1B6mxl1Q==
  dependencies:
    "@jest/schemas" "^28.1.3"
    ansi-regex "^5.0.1"
    ansi-styles "^5.0.0"
    react-is "^18.0.0"

process-nextick-args@~2.0.0:
  version "2.0.1"
  resolved "https://registry.npmjs.org/process-nextick-args/-/process-nextick-args-2.0.1.tgz"
  integrity sha512-3ouUOpQhtgrbOa17J7+uxOTpITYWaGP7/AhoR3+A+/1e9skrzelGi/dXzEYyvbxubEF6Wn2ypscTKiKJFFn1ag==

promise@^8.1.0:
  version "8.3.0"
  resolved "https://registry.npmjs.org/promise/-/promise-8.3.0.tgz"
  integrity sha512-rZPNPKTOYVNEEKFaq1HqTgOwZD+4/YHS5ukLzQCypkj+OkYx7iv0mA91lJlpPPZ8vMau3IIGj5Qlwrx+8iiSmg==
  dependencies:
    asap "~2.0.6"

prompts@^2.0.1, prompts@^2.4.2:
  version "2.4.2"
  resolved "https://registry.npmjs.org/prompts/-/prompts-2.4.2.tgz"
  integrity sha512-NxNv/kLguCA7p3jE8oL2aEBsrJWgAakBpgmgK6lpPWV+WuOmY6r2/zbAVnP+T8bQlA0nzHXSJSJW0Hq7ylaD2Q==
  dependencies:
    kleur "^3.0.3"
    sisteransi "^1.0.5"

prop-types@^15.8.1:
  version "15.8.1"
  resolved "https://registry.npmjs.org/prop-types/-/prop-types-15.8.1.tgz"
  integrity sha512-oj87CgZICdulUohogVAR7AjlC0327U4el4L6eAvOqCeudMDVU0NThNaV+b9Df4dXgSP1gXMTnPdhfe/2qDH5cg==
  dependencies:
    loose-envify "^1.4.0"
    object-assign "^4.1.1"
    react-is "^16.13.1"

proxy-addr@~2.0.7:
  version "2.0.7"
  resolved "https://registry.npmjs.org/proxy-addr/-/proxy-addr-2.0.7.tgz"
  integrity sha512-llQsMLSUDUPT44jdrU/O37qlnifitDP+ZwrmmZcoSKyLKvtZxpyV0n2/bD/N4tBAAZ/gJEdZU7KMraoK1+XYAg==
  dependencies:
    forwarded "0.2.0"
    ipaddr.js "1.9.1"

psl@^1.1.33:
  version "1.9.0"
  resolved "https://registry.npmjs.org/psl/-/psl-1.9.0.tgz"
  integrity sha512-E/ZsdU4HLs/68gYzgGTkMicWTLPdAftJLfJFlLUAAKZGkStNU72sZjT66SnMDVOfOWY/YAoiD7Jxa9iHvngcag==

punycode@^2.1.0, punycode@^2.1.1:
  version "2.3.0"
  resolved "https://registry.npmjs.org/punycode/-/punycode-2.3.0.tgz"
  integrity sha512-rRV+zQD8tVFys26lAGR9WUuS4iUAngJScM+ZRSKtvl5tKeZ2t5bvdNFdNHBW9FWR4guGHlgmsZ1G7BSm2wTbuA==

q@^1.1.2:
  version "1.5.1"
  resolved "https://registry.npmjs.org/q/-/q-1.5.1.tgz"
  integrity sha512-kV/CThkXo6xyFEZUugw/+pIOywXcDbFYgSct5cT3gqlbkBE1SJdwy6UQoZvodiWF/ckQLZyDE/Bu1M6gVu5lVw==

qs@6.11.0:
  version "6.11.0"
  resolved "https://registry.npmjs.org/qs/-/qs-6.11.0.tgz"
  integrity sha512-MvjoMCJwEarSbUYk5O+nmoSzSutSsTwF85zcHPQ9OrlFoZOYIjaqBAJIqIXjptyD5vThxGq52Xu/MaJzRkIk4Q==
  dependencies:
    side-channel "^1.0.4"

querystringify@^2.1.1:
  version "2.2.0"
  resolved "https://registry.npmjs.org/querystringify/-/querystringify-2.2.0.tgz"
  integrity sha512-FIqgj2EUvTa7R50u0rGsyTftzjYmv/a3hO345bZNrqabNqjtgiDMgmo4mkUjd+nzU5oF3dClKqFIPUKybUyqoQ==

queue-microtask@^1.2.2:
  version "1.2.3"
  resolved "https://registry.npmjs.org/queue-microtask/-/queue-microtask-1.2.3.tgz"
  integrity sha512-NuaNSa6flKT5JaSYQzJok04JzTL1CA6aGhv5rfLW3PgqA+M2ChpZQnAC8h8i4ZFkBS8X5RqkDBHA7r4hej3K9A==

quick-lru@^5.1.1:
  version "5.1.1"
  resolved "https://registry.npmjs.org/quick-lru/-/quick-lru-5.1.1.tgz"
  integrity sha512-WuyALRjWPDGtt/wzJiadO5AXY+8hZ80hVpe6MyivgraREW751X3SbhRvG3eLKOYN+8VEvqLcf3wdnt44Z4S4SA==

raf@^3.4.1:
  version "3.4.1"
  resolved "https://registry.npmjs.org/raf/-/raf-3.4.1.tgz"
  integrity sha512-Sq4CW4QhwOHE8ucn6J34MqtZCeWFP2aQSmrlroYgqAV1PjStIhJXxYuTgUIfkEk7zTLjmIjLmU5q+fbD1NnOJA==
  dependencies:
    performance-now "^2.1.0"

randombytes@^2.1.0:
  version "2.1.0"
  resolved "https://registry.npmjs.org/randombytes/-/randombytes-2.1.0.tgz"
  integrity sha512-vYl3iOX+4CKUWuxGi9Ukhie6fsqXqS9FE2Zaic4tNFD2N2QQaXOMFbuKK4QmDHC0JO6B1Zp41J0LpT0oR68amQ==
  dependencies:
    safe-buffer "^5.1.0"

range-parser@^1.2.1, range-parser@~1.2.1:
  version "1.2.1"
  resolved "https://registry.npmjs.org/range-parser/-/range-parser-1.2.1.tgz"
  integrity sha512-Hrgsx+orqoygnmhFbKaHE6c296J+HTAQXoxEF6gNupROmmGJRoyzfG3ccAveqCBrwr/2yxQ5BVd/GTl5agOwSg==

raw-body@2.5.1:
  version "2.5.1"
  resolved "https://registry.npmjs.org/raw-body/-/raw-body-2.5.1.tgz"
  integrity sha512-qqJBtEyVgS0ZmPGdCFPWJ3FreoqvG4MVQln/kCgF7Olq95IbOp0/BWyMwbdtn4VTvkM8Y7khCQ2Xgk/tcrCXig==
  dependencies:
    bytes "3.1.2"
    http-errors "2.0.0"
    iconv-lite "0.4.24"
    unpipe "1.0.0"

react-app-polyfill@^3.0.0:
  version "3.0.0"
  resolved "https://registry.npmjs.org/react-app-polyfill/-/react-app-polyfill-3.0.0.tgz"
  integrity sha512-sZ41cxiU5llIB003yxxQBYrARBqe0repqPTTYBTmMqTz9szeBbE37BehCE891NZsmdZqqP+xWKdT3eo3vOzN8w==
  dependencies:
    core-js "^3.19.2"
    object-assign "^4.1.1"
    promise "^8.1.0"
    raf "^3.4.1"
    regenerator-runtime "^0.13.9"
    whatwg-fetch "^3.6.2"

react-dev-utils@^12.0.1:
  version "12.0.1"
  resolved "https://registry.npmjs.org/react-dev-utils/-/react-dev-utils-12.0.1.tgz"
  integrity sha512-84Ivxmr17KjUupyqzFode6xKhjwuEJDROWKJy/BthkL7Wn6NJ8h4WE6k/exAv6ImS+0oZLRRW5j/aINMHyeGeQ==
  dependencies:
    "@babel/code-frame" "^7.16.0"
    address "^1.1.2"
    browserslist "^4.18.1"
    chalk "^4.1.2"
    cross-spawn "^7.0.3"
    detect-port-alt "^1.1.6"
    escape-string-regexp "^4.0.0"
    filesize "^8.0.6"
    find-up "^5.0.0"
    fork-ts-checker-webpack-plugin "^6.5.0"
    global-modules "^2.0.0"
    globby "^11.0.4"
    gzip-size "^6.0.0"
    immer "^9.0.7"
    is-root "^2.1.0"
    loader-utils "^3.2.0"
    open "^8.4.0"
    pkg-up "^3.1.0"
    prompts "^2.4.2"
    react-error-overlay "^6.0.11"
    recursive-readdir "^2.2.2"
    shell-quote "^1.7.3"
    strip-ansi "^6.0.1"
    text-table "^0.2.0"

react-dom@^18.2.0:
  version "18.2.0"
  resolved "https://registry.npmjs.org/react-dom/-/react-dom-18.2.0.tgz"
  integrity sha512-6IMTriUmvsjHUjNtEDudZfuDQUoWXVxKHhlEGSk81n4YFS+r/Kl99wXiwlVXtPBtJenozv2P+hxDsw9eA7Xo6g==
  dependencies:
    loose-envify "^1.1.0"
    scheduler "^0.23.0"

react-error-overlay@^6.0.11:
  version "6.0.11"
  resolved "https://registry.npmjs.org/react-error-overlay/-/react-error-overlay-6.0.11.tgz"
  integrity sha512-/6UZ2qgEyH2aqzYZgQPxEnz33NJ2gNsnHA2o5+o4wW9bLM/JYQitNP9xPhsXwC08hMMovfGe/8retsdDsczPRg==

react-is@^16.13.1:
  version "16.13.1"
  resolved "https://registry.npmjs.org/react-is/-/react-is-16.13.1.tgz"
  integrity sha512-24e6ynE2H+OKt4kqsOvNd8kBpV65zoxbA4BVsEOB3ARVWQki/DHzaUoC5KuON/BiccDaCCTZBuOcfZs70kR8bQ==

react-is@^17.0.1:
  version "17.0.2"
  resolved "https://registry.npmjs.org/react-is/-/react-is-17.0.2.tgz"
  integrity sha512-w2GsyukL62IJnlaff/nRegPQR94C/XXamvMWmSHRJ4y7Ts/4ocGRmTHvOs8PSE6pB3dWOrD/nueuU5sduBsQ4w==

react-is@^18.0.0:
  version "18.2.0"
  resolved "https://registry.npmjs.org/react-is/-/react-is-18.2.0.tgz"
  integrity sha512-xWGDIW6x921xtzPkhiULtthJHoJvBbF3q26fzloPCK0hsvxtPVelvftw3zjbHWSkR2km9Z+4uxbDDK/6Zw9B8w==

react-refresh@^0.11.0:
  version "0.11.0"
  resolved "https://registry.npmjs.org/react-refresh/-/react-refresh-0.11.0.tgz"
  integrity sha512-F27qZr8uUqwhWZboondsPx8tnC3Ct3SxZA3V5WyEvujRyyNv0VYPhoBg1gZ8/MV5tubQp76Trw8lTv9hzRBa+A==

react-scripts@^5.0.1:
  version "5.0.1"
  resolved "https://registry.npmjs.org/react-scripts/-/react-scripts-5.0.1.tgz"
  integrity sha512-8VAmEm/ZAwQzJ+GOMLbBsTdDKOpuZh7RPs0UymvBR2vRk4iZWCskjbFnxqjrzoIvlNNRZ3QJFx6/qDSi6zSnaQ==
  dependencies:
    "@babel/core" "^7.16.0"
    "@pmmmwh/react-refresh-webpack-plugin" "^0.5.3"
    "@svgr/webpack" "^5.5.0"
    babel-jest "^27.4.2"
    babel-loader "^8.2.3"
    babel-plugin-named-asset-import "^0.3.8"
    babel-preset-react-app "^10.0.1"
    bfj "^7.0.2"
    browserslist "^4.18.1"
    camelcase "^6.2.1"
    case-sensitive-paths-webpack-plugin "^2.4.0"
    css-loader "^6.5.1"
    css-minimizer-webpack-plugin "^3.2.0"
    dotenv "^10.0.0"
    dotenv-expand "^5.1.0"
    eslint "^8.3.0"
    eslint-config-react-app "^7.0.1"
    eslint-webpack-plugin "^3.1.1"
    file-loader "^6.2.0"
    fs-extra "^10.0.0"
    html-webpack-plugin "^5.5.0"
    identity-obj-proxy "^3.0.0"
    jest "^27.4.3"
    jest-resolve "^27.4.2"
    jest-watch-typeahead "^1.0.0"
    mini-css-extract-plugin "^2.4.5"
    postcss "^8.4.4"
    postcss-flexbugs-fixes "^5.0.2"
    postcss-loader "^6.2.1"
    postcss-normalize "^10.0.1"
    postcss-preset-env "^7.0.1"
    prompts "^2.4.2"
    react-app-polyfill "^3.0.0"
    react-dev-utils "^12.0.1"
    react-refresh "^0.11.0"
    resolve "^1.20.0"
    resolve-url-loader "^4.0.0"
    sass-loader "^12.3.0"
    semver "^7.3.5"
    source-map-loader "^3.0.0"
    style-loader "^3.3.1"
    tailwindcss "^3.0.2"
    terser-webpack-plugin "^5.2.5"
    webpack "^5.64.4"
    webpack-dev-server "^4.6.0"
    webpack-manifest-plugin "^4.0.2"
    workbox-webpack-plugin "^6.4.1"
  optionalDependencies:
    fsevents "^2.3.2"

react@^18.2.0:
  version "18.2.0"
  resolved "https://registry.npmjs.org/react/-/react-18.2.0.tgz"
  integrity sha512-/3IjMdb2L9QbBdWiW5e3P2/npwMBaU9mHCSCUzNln0ZCYbcfTsGbTJrU/kGemdH2IWmB2ioZ+zkxtmq6g09fGQ==
  dependencies:
    loose-envify "^1.1.0"

read-cache@^1.0.0:
  version "1.0.0"
  resolved "https://registry.npmjs.org/read-cache/-/read-cache-1.0.0.tgz"
  integrity sha512-Owdv/Ft7IjOgm/i0xvNDZ1LrRANRfew4b2prF3OWMQLxLfu3bS8FVhCsrSCMK4lR56Y9ya+AThoTpDCTxCmpRA==
  dependencies:
    pify "^2.3.0"

readable-stream@^2.0.1:
  version "2.3.8"
  resolved "https://registry.npmjs.org/readable-stream/-/readable-stream-2.3.8.tgz"
  integrity sha512-8p0AUk4XODgIewSi0l8Epjs+EVnWiK7NoDIEGU0HhE7+ZyY8D1IMY7odu5lRrFXGg71L15KG8QrPmum45RTtdA==
  dependencies:
    core-util-is "~1.0.0"
    inherits "~2.0.3"
    isarray "~1.0.0"
    process-nextick-args "~2.0.0"
    safe-buffer "~5.1.1"
    string_decoder "~1.1.1"
    util-deprecate "~1.0.1"

readable-stream@^3.0.6:
  version "3.6.2"
  resolved "https://registry.npmjs.org/readable-stream/-/readable-stream-3.6.2.tgz"
  integrity sha512-9u/sniCrY3D5WdsERHzHE4G2YCXqoG5FTHUiCC4SIbr6XcLZBY05ya9EKjYek9O5xOAwjGq+1JdGBAS7Q9ScoA==
  dependencies:
    inherits "^2.0.3"
    string_decoder "^1.1.1"
    util-deprecate "^1.0.1"

readdirp@~3.6.0:
  version "3.6.0"
  resolved "https://registry.npmjs.org/readdirp/-/readdirp-3.6.0.tgz"
  integrity sha512-hOS089on8RduqdbhvQ5Z37A0ESjsqz6qnRcffsMU3495FuTdqSm+7bhJ29JvIOsBDEEnan5DPu9t3To9VRlMzA==
  dependencies:
    picomatch "^2.2.1"

recursive-readdir@^2.2.2:
  version "2.2.3"
  resolved "https://registry.npmjs.org/recursive-readdir/-/recursive-readdir-2.2.3.tgz"
  integrity sha512-8HrF5ZsXk5FAH9dgsx3BlUer73nIhuj+9OrQwEbLTPOBzGkL1lsFCR01am+v+0m2Cmbs1nP12hLDl5FA7EszKA==
  dependencies:
    minimatch "^3.0.5"

regenerate-unicode-properties@^10.1.0:
  version "10.1.0"
  resolved "https://registry.npmjs.org/regenerate-unicode-properties/-/regenerate-unicode-properties-10.1.0.tgz"
  integrity sha512-d1VudCLoIGitcU/hEg2QqvyGZQmdC0Lf8BqdOMXGFSvJP4bNV1+XqbPQeHHLD51Jh4QJJ225dlIFvY4Ly6MXmQ==
  dependencies:
    regenerate "^1.4.2"

regenerate@^1.4.2:
  version "1.4.2"
  resolved "https://registry.npmjs.org/regenerate/-/regenerate-1.4.2.tgz"
  integrity sha512-zrceR/XhGYU/d/opr2EKO7aRHUeiBI8qjtfHqADTwZd6Szfy16la6kqD0MIUs5z5hx6AaKa+PixpPrR289+I0A==

regenerator-runtime@^0.13.11, regenerator-runtime@^0.13.9:
  version "0.13.11"
  resolved "https://registry.npmjs.org/regenerator-runtime/-/regenerator-runtime-0.13.11.tgz"
  integrity sha512-kY1AZVr2Ra+t+piVaJ4gxaFaReZVH40AKNo7UCX6W+dEwBo/2oZJzqfuN1qLq1oL45o56cPaTXELwrTh8Fpggg==

regenerator-transform@^0.15.1:
  version "0.15.1"
  resolved "https://registry.npmjs.org/regenerator-transform/-/regenerator-transform-0.15.1.tgz"
  integrity sha512-knzmNAcuyxV+gQCufkYcvOqX/qIIfHLv0u5x79kRxuGojfYVky1f15TzZEu2Avte8QGepvUNTnLskf8E6X6Vyg==
  dependencies:
    "@babel/runtime" "^7.8.4"

regex-parser@^2.2.11:
  version "2.2.11"
  resolved "https://registry.npmjs.org/regex-parser/-/regex-parser-2.2.11.tgz"
  integrity sha512-jbD/FT0+9MBU2XAZluI7w2OBs1RBi6p9M83nkoZayQXXU9e8Robt69FcZc7wU4eJD/YFTjn1JdCk3rbMJajz8Q==

regexp.prototype.flags@^1.4.3:
  version "1.4.3"
  resolved "https://registry.npmjs.org/regexp.prototype.flags/-/regexp.prototype.flags-1.4.3.tgz"
  integrity sha512-fjggEOO3slI6Wvgjwflkc4NFRCTZAu5CnNfBd5qOMYhWdn67nJBBu34/TkD++eeFmd8C9r9jfXJ27+nSiRkSUA==
  dependencies:
    call-bind "^1.0.2"
    define-properties "^1.1.3"
    functions-have-names "^1.2.2"

regexpu-core@^5.3.1:
  version "5.3.2"
  resolved "https://registry.npmjs.org/regexpu-core/-/regexpu-core-5.3.2.tgz"
  integrity sha512-RAM5FlZz+Lhmo7db9L298p2vHP5ZywrVXmVXpmAD9GuL5MPH6t9ROw1iA/wfHkQ76Qe7AaPF0nGuim96/IrQMQ==
  dependencies:
    "@babel/regjsgen" "^0.8.0"
    regenerate "^1.4.2"
    regenerate-unicode-properties "^10.1.0"
    regjsparser "^0.9.1"
    unicode-match-property-ecmascript "^2.0.0"
    unicode-match-property-value-ecmascript "^2.1.0"

regjsparser@^0.9.1:
  version "0.9.1"
  resolved "https://registry.npmjs.org/regjsparser/-/regjsparser-0.9.1.tgz"
  integrity sha512-dQUtn90WanSNl+7mQKcXAgZxvUe7Z0SqXlgzv0za4LwiUhyzBC58yQO3liFoUgu8GiJVInAhJjkj1N0EtQ5nkQ==
  dependencies:
    jsesc "~0.5.0"

relateurl@^0.2.7:
  version "0.2.7"
  resolved "https://registry.npmjs.org/relateurl/-/relateurl-0.2.7.tgz"
  integrity sha512-G08Dxvm4iDN3MLM0EsP62EDV9IuhXPR6blNz6Utcp7zyV3tr4HVNINt6MpaRWbxoOHT3Q7YN2P+jaHX8vUbgog==

renderkid@^3.0.0:
  version "3.0.0"
  resolved "https://registry.npmjs.org/renderkid/-/renderkid-3.0.0.tgz"
  integrity sha512-q/7VIQA8lmM1hF+jn+sFSPWGlMkSAeNYcPLmDQx2zzuiDfaLrOmumR8iaUKlenFgh0XRPIUeSPlH3A+AW3Z5pg==
  dependencies:
    css-select "^4.1.3"
    dom-converter "^0.2.0"
    htmlparser2 "^6.1.0"
    lodash "^4.17.21"
    strip-ansi "^6.0.1"

require-directory@^2.1.1:
  version "2.1.1"
  resolved "https://registry.npmjs.org/require-directory/-/require-directory-2.1.1.tgz"
  integrity sha512-fGxEI7+wsG9xrvdjsrlmL22OMTTiHRwAMroiEeMgq8gzoLC/PQr7RsRDSTLUg/bZAZtF+TVIkHc6/4RIKrui+Q==

require-from-string@^2.0.2:
  version "2.0.2"
  resolved "https://registry.npmjs.org/require-from-string/-/require-from-string-2.0.2.tgz"
  integrity sha512-Xf0nWe6RseziFMu+Ap9biiUbmplq6S9/p+7w7YXP/JBHhrUDDUhwa+vANyubuqfZWTveU//DYVGsDG7RKL/vEw==

requires-port@^1.0.0:
  version "1.0.0"
  resolved "https://registry.npmjs.org/requires-port/-/requires-port-1.0.0.tgz"
  integrity sha512-KigOCHcocU3XODJxsu8i/j8T9tzT4adHiecwORRQ0ZZFcp7ahwXuRU1m+yuO90C5ZUyGeGfocHDI14M3L3yDAQ==

resolve-cwd@^3.0.0:
  version "3.0.0"
  resolved "https://registry.npmjs.org/resolve-cwd/-/resolve-cwd-3.0.0.tgz"
  integrity sha512-OrZaX2Mb+rJCpH/6CpSqt9xFVpN++x01XnN2ie9g6P5/3xelLAkXWVADpdz1IHD/KFfEXyE6V0U01OQ3UO2rEg==
  dependencies:
    resolve-from "^5.0.0"

resolve-from@^4.0.0:
  version "4.0.0"
  resolved "https://registry.npmjs.org/resolve-from/-/resolve-from-4.0.0.tgz"
  integrity sha512-pb/MYmXstAkysRFx8piNI1tGFNQIFA3vkE3Gq4EuA1dF6gHp/+vgZqsCGJapvy8N3Q+4o7FwvquPJcnZ7RYy4g==

resolve-from@^5.0.0:
  version "5.0.0"
  resolved "https://registry.npmjs.org/resolve-from/-/resolve-from-5.0.0.tgz"
  integrity sha512-qYg9KP24dD5qka9J47d0aVky0N+b4fTU89LN9iDnjB5waksiC49rvMB0PrUJQGoTmH50XPiqOvAjDfaijGxYZw==

resolve-url-loader@^4.0.0:
  version "4.0.0"
  resolved "https://registry.npmjs.org/resolve-url-loader/-/resolve-url-loader-4.0.0.tgz"
  integrity sha512-05VEMczVREcbtT7Bz+C+96eUO5HDNvdthIiMB34t7FcF8ehcu4wC0sSgPUubs3XW2Q3CNLJk/BJrCU9wVRymiA==
  dependencies:
    adjust-sourcemap-loader "^4.0.0"
    convert-source-map "^1.7.0"
    loader-utils "^2.0.0"
    postcss "^7.0.35"
    source-map "0.6.1"

resolve.exports@^1.1.0:
  version "1.1.1"
  resolved "https://registry.npmjs.org/resolve.exports/-/resolve.exports-1.1.1.tgz"
  integrity sha512-/NtpHNDN7jWhAaQ9BvBUYZ6YTXsRBgfqWFWP7BZBaoMJO/I3G5OFzvTuWNlZC3aPjins1F+TNrLKsGbH4rfsRQ==

resolve@^1.1.7, resolve@^1.14.2, resolve@^1.19.0, resolve@^1.20.0, resolve@^1.22.1:
  version "1.22.1"
  resolved "https://registry.npmjs.org/resolve/-/resolve-1.22.1.tgz"
  integrity sha512-nBpuuYuY5jFsli/JIs1oldw6fOQCBioohqWZg/2hiaOybXOft4lonv85uDOKXdf8rhyK159cxU5cDcK/NKk8zw==
  dependencies:
    is-core-module "^2.9.0"
    path-parse "^1.0.7"
    supports-preserve-symlinks-flag "^1.0.0"

resolve@^2.0.0-next.4:
  version "2.0.0-next.4"
  resolved "https://registry.npmjs.org/resolve/-/resolve-2.0.0-next.4.tgz"
  integrity sha512-iMDbmAWtfU+MHpxt/I5iWI7cY6YVEZUQ3MBgPQ++XD1PELuJHIl82xBmObyP2KyQmkNB2dsqF7seoQQiAn5yDQ==
  dependencies:
    is-core-module "^2.9.0"
    path-parse "^1.0.7"
    supports-preserve-symlinks-flag "^1.0.0"

retry@^0.13.1:
  version "0.13.1"
  resolved "https://registry.npmjs.org/retry/-/retry-0.13.1.tgz"
  integrity sha512-XQBQ3I8W1Cge0Seh+6gjj03LbmRFWuoszgK9ooCpwYIrhhoO80pfq4cUkU5DkknwfOfFteRwlZ56PYOGYyFWdg==

reusify@^1.0.4:
  version "1.0.4"
  resolved "https://registry.npmjs.org/reusify/-/reusify-1.0.4.tgz"
  integrity sha512-U9nH88a3fc/ekCF1l0/UP1IosiuIjyTh7hBvXVMHYgVcfGvt897Xguj2UOLDeI5BG2m7/uwyaLVT6fbtCwTyzw==

rimraf@^3.0.0, rimraf@^3.0.2:
  version "3.0.2"
  resolved "https://registry.npmjs.org/rimraf/-/rimraf-3.0.2.tgz"
  integrity sha512-JZkJMZkAGFFPP2YqXZXPbMlMBgsxzE8ILs4lMIX/2o0L9UBw9O/Y3o6wFw/i9YLapcUJWwqbi3kdxIPdC62TIA==
  dependencies:
    glob "^7.1.3"

rollup-plugin-terser@^7.0.0:
  version "7.0.2"
  resolved "https://registry.npmjs.org/rollup-plugin-terser/-/rollup-plugin-terser-7.0.2.tgz"
  integrity sha512-w3iIaU4OxcF52UUXiZNsNeuXIMDvFrr+ZXK6bFZ0Q60qyVfq4uLptoS4bbq3paG3x216eQllFZX7zt6TIImguQ==
  dependencies:
    "@babel/code-frame" "^7.10.4"
    jest-worker "^26.2.1"
    serialize-javascript "^4.0.0"
    terser "^5.0.0"

rollup@^2.43.1:
  version "2.79.1"
  resolved "https://registry.npmjs.org/rollup/-/rollup-2.79.1.tgz"
  integrity sha512-uKxbd0IhMZOhjAiD5oAFp7BqvkA4Dv47qpOCtaNvng4HBwdbWtdOh8f5nZNuk2rp51PMGk3bzfWu5oayNEuYnw==
  optionalDependencies:
    fsevents "~2.3.2"

run-parallel@^1.1.9:
  version "1.2.0"
  resolved "https://registry.npmjs.org/run-parallel/-/run-parallel-1.2.0.tgz"
  integrity sha512-5l4VyZR86LZ/lDxZTR6jqL8AFE2S0IFLMP26AbjsLVADxHdhB/c0GUsH+y39UfCi3dzz8OlQuPmnaJOMoDHQBA==
  dependencies:
    queue-microtask "^1.2.2"

safe-buffer@^5.1.0, safe-buffer@>=5.1.0, safe-buffer@~5.2.0, safe-buffer@5.2.1:
  version "5.2.1"
  resolved "https://registry.npmjs.org/safe-buffer/-/safe-buffer-5.2.1.tgz"
  integrity sha512-rp3So07KcdmmKbGvgaNxQSJr7bGVSVk5S9Eq1F+ppbRo70+YeaDxkw5Dd8NPN+GD6bjnYm2VuPuCXmpuYvmCXQ==

safe-buffer@~5.1.0, safe-buffer@~5.1.1:
  version "5.1.2"
  resolved "https://registry.npmjs.org/safe-buffer/-/safe-buffer-5.1.2.tgz"
  integrity sha512-Gd2UZBJDkXlY7GbJxfsE8/nvKkUEU1G38c1siN6QP6a9PT9MmHB8GnpscSmMJSoF8LOIrt8ud/wPtojys4G6+g==

safe-buffer@5.1.2:
  version "5.1.2"
  resolved "https://registry.npmjs.org/safe-buffer/-/safe-buffer-5.1.2.tgz"
  integrity sha512-Gd2UZBJDkXlY7GbJxfsE8/nvKkUEU1G38c1siN6QP6a9PT9MmHB8GnpscSmMJSoF8LOIrt8ud/wPtojys4G6+g==

safe-regex-test@^1.0.0:
  version "1.0.0"
  resolved "https://registry.npmjs.org/safe-regex-test/-/safe-regex-test-1.0.0.tgz"
  integrity sha512-JBUUzyOgEwXQY1NuPtvcj/qcBDbDmEvWufhlnXZIm75DEHp+afM1r1ujJpJsV/gSM4t59tpDyPi1sd6ZaPFfsA==
  dependencies:
    call-bind "^1.0.2"
    get-intrinsic "^1.1.3"
    is-regex "^1.1.4"

"safer-buffer@>= 2.1.2 < 3", "safer-buffer@>= 2.1.2 < 3.0.0":
  version "2.1.2"
  resolved "https://registry.npmjs.org/safer-buffer/-/safer-buffer-2.1.2.tgz"
  integrity sha512-YZo3K82SD7Riyi0E1EQPojLz7kpepnSQI9IyPbHHg1XXXevb5dJI7tpyN2ADxGcQbHG7vcyRHk0cbwqcQriUtg==

sanitize.css@*:
  version "13.0.0"
  resolved "https://registry.npmjs.org/sanitize.css/-/sanitize.css-13.0.0.tgz"
  integrity sha512-ZRwKbh/eQ6w9vmTjkuG0Ioi3HBwPFce0O+v//ve+aOq1oeCy7jMV2qzzAlpsNuqpqCBjjriM1lbtZbF/Q8jVyA==

sass-loader@^12.3.0:
  version "12.6.0"
  resolved "https://registry.npmjs.org/sass-loader/-/sass-loader-12.6.0.tgz"
  integrity sha512-oLTaH0YCtX4cfnJZxKSLAyglED0naiYfNG1iXfU5w1LNZ+ukoA5DtyDIN5zmKVZwYNJP4KRc5Y3hkWga+7tYfA==
  dependencies:
    klona "^2.0.4"
    neo-async "^2.6.2"

sax@~1.2.4:
  version "1.2.4"
  resolved "https://registry.npmjs.org/sax/-/sax-1.2.4.tgz"
  integrity sha512-NqVDv9TpANUjFm0N8uM5GxL36UgKi9/atZw+x7YFnQ8ckwFGKrl4xX4yWtrey3UJm5nP1kUbnYgLopqWNSRhWw==

saxes@^5.0.1:
  version "5.0.1"
  resolved "https://registry.npmjs.org/saxes/-/saxes-5.0.1.tgz"
  integrity sha512-5LBh1Tls8c9xgGjw3QrMwETmTMVk0oFgvrFSvWx62llR2hcEInrKNZ2GZCCuuy2lvWrdl5jhbpeqc5hRYKFOcw==
  dependencies:
    xmlchars "^2.2.0"

scheduler@^0.23.0:
  version "0.23.0"
  resolved "https://registry.npmjs.org/scheduler/-/scheduler-0.23.0.tgz"
  integrity sha512-CtuThmgHNg7zIZWAXi3AsyIzA3n4xx7aNyjwC2VJldO2LMVDhFK+63xGqq6CsJH4rTAt6/M+N4GhZiDYPx9eUw==
  dependencies:
    loose-envify "^1.1.0"

schema-utils@^2.6.5:
  version "2.7.1"
  resolved "https://registry.npmjs.org/schema-utils/-/schema-utils-2.7.1.tgz"
  integrity sha512-SHiNtMOUGWBQJwzISiVYKu82GiV4QYGePp3odlY1tuKO7gPtphAT5R/py0fA6xtbgLL/RvtJZnU9b8s0F1q0Xg==
  dependencies:
    "@types/json-schema" "^7.0.5"
    ajv "^6.12.4"
    ajv-keywords "^3.5.2"

schema-utils@^3.0.0, schema-utils@^3.1.0, schema-utils@^3.1.1:
  version "3.1.1"
  resolved "https://registry.npmjs.org/schema-utils/-/schema-utils-3.1.1.tgz"
  integrity sha512-Y5PQxS4ITlC+EahLuXaY86TXfR7Dc5lw294alXOq86JAHCihAIZfqv8nNCWvaEJvaC51uN9hbLGeV0cFBdH+Fw==
  dependencies:
    "@types/json-schema" "^7.0.8"
    ajv "^6.12.5"
    ajv-keywords "^3.5.2"

schema-utils@^4.0.0:
  version "4.0.0"
  resolved "https://registry.npmjs.org/schema-utils/-/schema-utils-4.0.0.tgz"
  integrity sha512-1edyXKgh6XnJsJSQ8mKWXnN/BVaIbFMLpouRUrXgVq7WYne5kw3MW7UPhO44uRXQSIpTSXoJbmrR2X0w9kUTyg==
  dependencies:
    "@types/json-schema" "^7.0.9"
    ajv "^8.8.0"
    ajv-formats "^2.1.1"
    ajv-keywords "^5.0.0"

schema-utils@2.7.0:
  version "2.7.0"
  resolved "https://registry.npmjs.org/schema-utils/-/schema-utils-2.7.0.tgz"
  integrity sha512-0ilKFI6QQF5nxDZLFn2dMjvc4hjg/Wkg7rHd3jK6/A4a1Hl9VFdQWvgB1UMGoU94pad1P/8N7fMcEnLnSiju8A==
  dependencies:
    "@types/json-schema" "^7.0.4"
    ajv "^6.12.2"
    ajv-keywords "^3.4.1"

select-hose@^2.0.0:
  version "2.0.0"
  resolved "https://registry.npmjs.org/select-hose/-/select-hose-2.0.0.tgz"
  integrity sha512-mEugaLK+YfkijB4fx0e6kImuJdCIt2LxCRcbEYPqRGCs4F2ogyfZU5IAZRdjCP8JPq2AtdNoC/Dux63d9Kiryg==

selfsigned@^2.1.1:
  version "2.1.1"
  resolved "https://registry.npmjs.org/selfsigned/-/selfsigned-2.1.1.tgz"
  integrity sha512-GSL3aowiF7wa/WtSFwnUrludWFoNhftq8bUkH9pkzjpN2XSPOAYEgg6e0sS9s0rZwgJzJiQRPU18A6clnoW5wQ==
  dependencies:
    node-forge "^1"

semver@^6.0.0:
  version "6.3.0"
  resolved "https://registry.npmjs.org/semver/-/semver-6.3.0.tgz"
  integrity sha512-b39TBaTSfV6yBrapU89p5fKekE2m/NwnDocOVruQFS1/veMgdzuPcnOM34M6CwxW8jH/lxEa5rBoDeUwu5HHTw==

semver@^6.1.1:
  version "6.3.0"
  resolved "https://registry.npmjs.org/semver/-/semver-6.3.0.tgz"
  integrity sha512-b39TBaTSfV6yBrapU89p5fKekE2m/NwnDocOVruQFS1/veMgdzuPcnOM34M6CwxW8jH/lxEa5rBoDeUwu5HHTw==

semver@^6.1.2:
  version "6.3.0"
  resolved "https://registry.npmjs.org/semver/-/semver-6.3.0.tgz"
  integrity sha512-b39TBaTSfV6yBrapU89p5fKekE2m/NwnDocOVruQFS1/veMgdzuPcnOM34M6CwxW8jH/lxEa5rBoDeUwu5HHTw==

semver@^6.3.0:
  version "6.3.0"
  resolved "https://registry.npmjs.org/semver/-/semver-6.3.0.tgz"
  integrity sha512-b39TBaTSfV6yBrapU89p5fKekE2m/NwnDocOVruQFS1/veMgdzuPcnOM34M6CwxW8jH/lxEa5rBoDeUwu5HHTw==

semver@^7.3.2, semver@^7.3.5, semver@^7.3.7, semver@^7.3.8:
  version "7.3.8"
  resolved "https://registry.npmjs.org/semver/-/semver-7.3.8.tgz"
  integrity sha512-NB1ctGL5rlHrPJtFDVIVzTyQylMLu9N9VICA6HSFJo8MCGVTMW6gfpicwKmmK/dAjTOrqu5l63JJOpDSrAis3A==
  dependencies:
    lru-cache "^6.0.0"

send@0.18.0:
  version "0.18.0"
  resolved "https://registry.npmjs.org/send/-/send-0.18.0.tgz"
  integrity sha512-qqWzuOjSFOuqPjFe4NOsMLafToQQwBSOEpS+FwEt3A2V3vKubTquT3vmLTQpFgMXp8AlFWFuP1qKaJZOtPpVXg==
  dependencies:
    debug "2.6.9"
    depd "2.0.0"
    destroy "1.2.0"
    encodeurl "~1.0.2"
    escape-html "~1.0.3"
    etag "~1.8.1"
    fresh "0.5.2"
    http-errors "2.0.0"
    mime "1.6.0"
    ms "2.1.3"
    on-finished "2.4.1"
    range-parser "~1.2.1"
    statuses "2.0.1"

serialize-javascript@^4.0.0:
  version "4.0.0"
  resolved "https://registry.npmjs.org/serialize-javascript/-/serialize-javascript-4.0.0.tgz"
  integrity sha512-GaNA54380uFefWghODBWEGisLZFj00nS5ACs6yHa9nLqlLpVLO8ChDGeKRjZnV4Nh4n0Qi7nhYZD/9fCPzEqkw==
  dependencies:
    randombytes "^2.1.0"

serialize-javascript@^6.0.0, serialize-javascript@^6.0.1:
  version "6.0.1"
  resolved "https://registry.npmjs.org/serialize-javascript/-/serialize-javascript-6.0.1.tgz"
  integrity sha512-owoXEFjWRllis8/M1Q+Cw5k8ZH40e3zhp/ovX+Xr/vi1qj6QesbyXXViFbpNvWvPNAD62SutwEXavefrLJWj7w==
  dependencies:
    randombytes "^2.1.0"

serve-index@^1.9.1:
  version "1.9.1"
  resolved "https://registry.npmjs.org/serve-index/-/serve-index-1.9.1.tgz"
  integrity sha512-pXHfKNP4qujrtteMrSBb0rc8HJ9Ms/GrXwcUtUtD5s4ewDJI8bT3Cz2zTVRMKtri49pLx2e0Ya8ziP5Ya2pZZw==
  dependencies:
    accepts "~1.3.4"
    batch "0.6.1"
    debug "2.6.9"
    escape-html "~1.0.3"
    http-errors "~1.6.2"
    mime-types "~2.1.17"
    parseurl "~1.3.2"

serve-static@1.15.0:
  version "1.15.0"
  resolved "https://registry.npmjs.org/serve-static/-/serve-static-1.15.0.tgz"
  integrity sha512-XGuRDNjXUijsUL0vl6nSD7cwURuzEgglbOaFuZM9g3kwDXOWVTck0jLzjPzGD+TazWbboZYu52/9/XPdUgne9g==
  dependencies:
    encodeurl "~1.0.2"
    escape-html "~1.0.3"
    parseurl "~1.3.3"
    send "0.18.0"

setprototypeof@1.1.0:
  version "1.1.0"
  resolved "https://registry.npmjs.org/setprototypeof/-/setprototypeof-1.1.0.tgz"
  integrity sha512-BvE/TwpZX4FXExxOxZyRGQQv651MSwmWKZGqvmPcRIjDqWub67kTKuIMx43cZZrS/cBBzwBcNDWoFxt2XEFIpQ==

setprototypeof@1.2.0:
  version "1.2.0"
  resolved "https://registry.npmjs.org/setprototypeof/-/setprototypeof-1.2.0.tgz"
  integrity sha512-E5LDX7Wrp85Kil5bhZv46j8jOeboKq5JMmYM3gVGdGH8xFpPWXUMsNrlODCrkoxMEeNi/XZIwuRvY4XNwYMJpw==

shebang-command@^2.0.0:
  version "2.0.0"
  resolved "https://registry.npmjs.org/shebang-command/-/shebang-command-2.0.0.tgz"
  integrity sha512-kHxr2zZpYtdmrN1qDjrrX/Z1rR1kG8Dx+gkpK1G4eXmvXswmcE1hTWBWYUzlraYw1/yZp6YuDY77YtvbN0dmDA==
  dependencies:
    shebang-regex "^3.0.0"

shebang-regex@^3.0.0:
  version "3.0.0"
  resolved "https://registry.npmjs.org/shebang-regex/-/shebang-regex-3.0.0.tgz"
  integrity sha512-7++dFhtcx3353uBaq8DDR4NuxBetBzC7ZQOhmTQInHEd6bSrXdiEyzCvG07Z44UYdLShWUyXt5M/yhz8ekcb1A==

shell-quote@^1.7.3:
  version "1.8.0"
  resolved "https://registry.npmjs.org/shell-quote/-/shell-quote-1.8.0.tgz"
  integrity sha512-QHsz8GgQIGKlRi24yFc6a6lN69Idnx634w49ay6+jA5yFh7a1UY+4Rp6HPx/L/1zcEDPEij8cIsiqR6bQsE5VQ==

side-channel@^1.0.4:
  version "1.0.4"
  resolved "https://registry.npmjs.org/side-channel/-/side-channel-1.0.4.tgz"
  integrity sha512-q5XPytqFEIKHkGdiMIrY10mvLRvnQh42/+GoBlFW3b2LXLE2xxJpZFdm94we0BaoV3RwJyGqg5wS7epxTv0Zvw==
  dependencies:
    call-bind "^1.0.0"
    get-intrinsic "^1.0.2"
    object-inspect "^1.9.0"

signal-exit@^3.0.2, signal-exit@^3.0.3:
  version "3.0.7"
  resolved "https://registry.npmjs.org/signal-exit/-/signal-exit-3.0.7.tgz"
  integrity sha512-wnD2ZE+l+SPC/uoS0vXeE9L1+0wuaMqKlfz9AMUo38JsyLSBWSFcHR1Rri62LZc12vLr1gb3jl7iwQhgwpAbGQ==

sisteransi@^1.0.5:
  version "1.0.5"
  resolved "https://registry.npmjs.org/sisteransi/-/sisteransi-1.0.5.tgz"
  integrity sha512-bLGGlR1QxBcynn2d5YmDX4MGjlZvy2MRBDRNHLJ8VI6l6+9FUiyTFNJ0IveOSP0bcXgVDPRcfGqA0pjaqUpfVg==

slash@^3.0.0:
  version "3.0.0"
  resolved "https://registry.npmjs.org/slash/-/slash-3.0.0.tgz"
  integrity sha512-g9Q1haeby36OSStwb4ntCGGGaKsaVSjQ68fBxoQcutl5fS1vuY18H3wSt3jFyFtrkx+Kz0V1G85A4MyAdDMi2Q==

slash@^4.0.0:
  version "4.0.0"
  resolved "https://registry.npmjs.org/slash/-/slash-4.0.0.tgz"
  integrity sha512-3dOsAHXXUkQTpOYcoAxLIorMTp4gIQr5IW3iVb7A7lFIp0VHhnynm9izx6TssdrIcVIESAlVjtnO2K8bg+Coew==

sockjs@^0.3.24:
  version "0.3.24"
  resolved "https://registry.npmjs.org/sockjs/-/sockjs-0.3.24.tgz"
  integrity sha512-GJgLTZ7vYb/JtPSSZ10hsOYIvEYsjbNU+zPdIHcUaWVNUEPivzxku31865sSSud0Da0W4lEeOPlmw93zLQchuQ==
  dependencies:
    faye-websocket "^0.11.3"
    uuid "^8.3.2"
    websocket-driver "^0.7.4"

source-list-map@^2.0.0, source-list-map@^2.0.1:
  version "2.0.1"
  resolved "https://registry.npmjs.org/source-list-map/-/source-list-map-2.0.1.tgz"
  integrity sha512-qnQ7gVMxGNxsiL4lEuJwe/To8UnK7fAnmbGEEH8RpLouuKbeEm0lhbQVFIrNSuB+G7tVrAlVsZgETT5nljf+Iw==

source-map-js@^1.0.1, source-map-js@^1.0.2:
  version "1.0.2"
  resolved "https://registry.npmjs.org/source-map-js/-/source-map-js-1.0.2.tgz"
  integrity sha512-R0XvVJ9WusLiqTCEiGCmICCMplcCkIwwR11mOSD9CR5u+IXYdiseeEuXCVAjS54zqwkLcPNnmU4OeJ6tUrWhDw==

source-map-loader@^3.0.0:
  version "3.0.2"
  resolved "https://registry.npmjs.org/source-map-loader/-/source-map-loader-3.0.2.tgz"
  integrity sha512-BokxPoLjyl3iOrgkWaakaxqnelAJSS+0V+De0kKIq6lyWrXuiPgYTGp6z3iHmqljKAaLXwZa+ctD8GccRJeVvg==
  dependencies:
    abab "^2.0.5"
    iconv-lite "^0.6.3"
    source-map-js "^1.0.1"

source-map-support@^0.5.6, source-map-support@~0.5.20:
  version "0.5.21"
  resolved "https://registry.npmjs.org/source-map-support/-/source-map-support-0.5.21.tgz"
  integrity sha512-uBHU3L3czsIyYXKX88fdrGovxdSCoTGDRZ6SYXtSRxLZUzHg5P/66Ht6uoUlHu9EZod+inXhKo3qQgwXUT/y1w==
  dependencies:
    buffer-from "^1.0.0"
    source-map "^0.6.0"

source-map@^0.6.0:
  version "0.6.1"
  resolved "https://registry.npmjs.org/source-map/-/source-map-0.6.1.tgz"
  integrity sha512-UjgapumWlbMhkBgzT7Ykc5YXUT46F0iKu8SGXq0bcwP5dz/h0Plj6enJqjz1Zbq2l5WaqYnrVbwWOWMyF3F47g==

source-map@^0.6.1, source-map@0.6.1:
  version "0.6.1"
  resolved "https://registry.npmjs.org/source-map/-/source-map-0.6.1.tgz"
  integrity sha512-UjgapumWlbMhkBgzT7Ykc5YXUT46F0iKu8SGXq0bcwP5dz/h0Plj6enJqjz1Zbq2l5WaqYnrVbwWOWMyF3F47g==

source-map@^0.7.3:
  version "0.7.4"
  resolved "https://registry.npmjs.org/source-map/-/source-map-0.7.4.tgz"
  integrity sha512-l3BikUxvPOcn5E74dZiq5BGsTb5yEwhaTSzccU6t4sDOH8NWJCstKO5QT2CvtFoK6F0saL7p9xHAqHOlCPJygA==

source-map@^0.8.0-beta.0:
  version "0.8.0-beta.0"
  resolved "https://registry.npmjs.org/source-map/-/source-map-0.8.0-beta.0.tgz"
  integrity sha512-2ymg6oRBpebeZi9UUNsgQ89bhx01TcTkmNTGnNO88imTmbSgy4nfujrgVEFKWpMTEGA11EDkTt7mqObTPdigIA==
  dependencies:
    whatwg-url "^7.0.0"

source-map@~0.6.0:
  version "0.6.1"
  resolved "https://registry.npmjs.org/source-map/-/source-map-0.6.1.tgz"
  integrity sha512-UjgapumWlbMhkBgzT7Ykc5YXUT46F0iKu8SGXq0bcwP5dz/h0Plj6enJqjz1Zbq2l5WaqYnrVbwWOWMyF3F47g==

source-map@~0.6.1:
  version "0.6.1"
  resolved "https://registry.npmjs.org/source-map/-/source-map-0.6.1.tgz"
  integrity sha512-UjgapumWlbMhkBgzT7Ykc5YXUT46F0iKu8SGXq0bcwP5dz/h0Plj6enJqjz1Zbq2l5WaqYnrVbwWOWMyF3F47g==

sourcemap-codec@^1.4.8:
  version "1.4.8"
  resolved "https://registry.npmjs.org/sourcemap-codec/-/sourcemap-codec-1.4.8.tgz"
  integrity sha512-9NykojV5Uih4lgo5So5dtw+f0JgJX30KCNI8gwhz2J9A15wD0Ml6tjHKwf6fTSa6fAdVBdZeNOs9eJ71qCk8vA==

spdy-transport@^3.0.0:
  version "3.0.0"
  resolved "https://registry.npmjs.org/spdy-transport/-/spdy-transport-3.0.0.tgz"
  integrity sha512-hsLVFE5SjA6TCisWeJXFKniGGOpBgMLmerfO2aCyCU5s7nJ/rpAepqmFifv/GCbSbueEeAJJnmSQ2rKC/g8Fcw==
  dependencies:
    debug "^4.1.0"
    detect-node "^2.0.4"
    hpack.js "^2.1.6"
    obuf "^1.1.2"
    readable-stream "^3.0.6"
    wbuf "^1.7.3"

spdy@^4.0.2:
  version "4.0.2"
  resolved "https://registry.npmjs.org/spdy/-/spdy-4.0.2.tgz"
  integrity sha512-r46gZQZQV+Kl9oItvl1JZZqJKGr+oEkB08A6BzkiR7593/7IbtuncXHd2YoYeTsG4157ZssMu9KYvUHLcjcDoA==
  dependencies:
    debug "^4.1.0"
    handle-thing "^2.0.0"
    http-deceiver "^1.2.7"
    select-hose "^2.0.0"
    spdy-transport "^3.0.0"

sprintf-js@~1.0.2:
  version "1.0.3"
  resolved "https://registry.npmjs.org/sprintf-js/-/sprintf-js-1.0.3.tgz"
  integrity sha512-D9cPgkvLlV3t3IzL0D0YLvGA9Ahk4PcvVwUbN0dSGr1aP0Nrt4AEnTUbuGvquEC0mA64Gqt1fzirlRs5ibXx8g==

stable@^0.1.8:
  version "0.1.8"
  resolved "https://registry.npmjs.org/stable/-/stable-0.1.8.tgz"
  integrity sha512-ji9qxRnOVfcuLDySj9qzhGSEFVobyt1kIOSkj1qZzYLzq7Tos/oUUWvotUPQLlrsidqsK6tBH89Bc9kL5zHA6w==

stack-utils@^2.0.3:
  version "2.0.6"
  resolved "https://registry.npmjs.org/stack-utils/-/stack-utils-2.0.6.tgz"
  integrity sha512-XlkWvfIm6RmsWtNJx+uqtKLS8eqFbxUg0ZzLXqY0caEy9l7hruX8IpiDnjsLavoBgqCCR71TqWO8MaXYheJ3RQ==
  dependencies:
    escape-string-regexp "^2.0.0"

stackframe@^1.3.4:
  version "1.3.4"
  resolved "https://registry.npmjs.org/stackframe/-/stackframe-1.3.4.tgz"
  integrity sha512-oeVtt7eWQS+Na6F//S4kJ2K2VbRlS9D43mAlMyVpVWovy9o+jfgH8O9agzANzaiLjclA0oYzUXEM4PurhSUChw==

"statuses@>= 1.4.0 < 2":
  version "1.5.0"
  resolved "https://registry.npmjs.org/statuses/-/statuses-1.5.0.tgz"
  integrity sha512-OpZ3zP+jT1PI7I8nemJX4AKmAX070ZkYPVWV/AaKTJl+tXCTGyVdC1a4SL8RUQYEwk/f34ZX8UTykN68FwrqAA==

statuses@2.0.1:
  version "2.0.1"
  resolved "https://registry.npmjs.org/statuses/-/statuses-2.0.1.tgz"
  integrity sha512-RwNA9Z/7PrK06rYLIzFMlaF+l73iwpzsqRIFgbMLbTcLD6cOao82TaWefPXQvB2fOC4AjuYSEndS7N/mTCbkdQ==

stop-iteration-iterator@^1.0.0:
  version "1.0.0"
  resolved "https://registry.npmjs.org/stop-iteration-iterator/-/stop-iteration-iterator-1.0.0.tgz"
  integrity sha512-iCGQj+0l0HOdZ2AEeBADlsRC+vsnDsZsbdSiH1yNSjcfKM7fdpCMfqAL/dwF5BLiw/XhRft/Wax6zQbhq2BcjQ==
  dependencies:
    internal-slot "^1.0.4"

string_decoder@^1.1.1:
  version "1.3.0"
  resolved "https://registry.npmjs.org/string_decoder/-/string_decoder-1.3.0.tgz"
  integrity sha512-hkRX8U1WjJFd8LsDJ2yQ/wWWxaopEsABU1XfkM8A+j0+85JAGppt16cr1Whg6KIbb4okU6Mql6BOj+uup/wKeA==
  dependencies:
    safe-buffer "~5.2.0"

string_decoder@~1.1.1:
  version "1.1.1"
  resolved "https://registry.npmjs.org/string_decoder/-/string_decoder-1.1.1.tgz"
  integrity sha512-n/ShnvDi6FHbbVfviro+WojiFzv+s8MPMHBczVePfUpDJLwoLT0ht1l4YwBCbi8pJAveEEdnkHyPyTP/mzRfwg==
  dependencies:
    safe-buffer "~5.1.0"

string-length@^4.0.1:
  version "4.0.2"
  resolved "https://registry.npmjs.org/string-length/-/string-length-4.0.2.tgz"
  integrity sha512-+l6rNN5fYHNhZZy41RXsYptCjA2Igmq4EG7kZAYFQI1E1VTXarr6ZPXBg6eq7Y6eK4FEhY6AJlyuFIb/v/S0VQ==
  dependencies:
    char-regex "^1.0.2"
    strip-ansi "^6.0.0"

string-length@^5.0.1:
  version "5.0.1"
  resolved "https://registry.npmjs.org/string-length/-/string-length-5.0.1.tgz"
  integrity sha512-9Ep08KAMUn0OadnVaBuRdE2l615CQ508kr0XMadjClfYpdCyvrbFp6Taebo8yyxokQ4viUd/xPPUA4FGgUa0ow==
  dependencies:
    char-regex "^2.0.0"
    strip-ansi "^7.0.1"

string-natural-compare@^3.0.1:
  version "3.0.1"
  resolved "https://registry.npmjs.org/string-natural-compare/-/string-natural-compare-3.0.1.tgz"
  integrity sha512-n3sPwynL1nwKi3WJ6AIsClwBMa0zTi54fn2oLU6ndfTSIO05xaznjSf15PcBZU6FNWbmN5Q6cxT4V5hGvB4taw==

string-width@^4.1.0, string-width@^4.2.0:
  version "4.2.3"
  resolved "https://registry.npmjs.org/string-width/-/string-width-4.2.3.tgz"
  integrity sha512-wKyQRQpjJ0sIp62ErSZdGsjMJWsap5oRNihHhu6G7JVO/9jIB6UyevL+tXuOqrng8j/cxKTWyWUwvSTriiZz/g==
  dependencies:
    emoji-regex "^8.0.0"
    is-fullwidth-code-point "^3.0.0"
    strip-ansi "^6.0.1"

string.prototype.matchall@^4.0.6, string.prototype.matchall@^4.0.8:
  version "4.0.8"
  resolved "https://registry.npmjs.org/string.prototype.matchall/-/string.prototype.matchall-4.0.8.tgz"
  integrity sha512-6zOCOcJ+RJAQshcTvXPHoxoQGONa3e/Lqx90wUA+wEzX78sg5Bo+1tQo4N0pohS0erG9qtCqJDjNCQBjeWVxyg==
  dependencies:
    call-bind "^1.0.2"
    define-properties "^1.1.4"
    es-abstract "^1.20.4"
    get-intrinsic "^1.1.3"
    has-symbols "^1.0.3"
    internal-slot "^1.0.3"
    regexp.prototype.flags "^1.4.3"
    side-channel "^1.0.4"

string.prototype.trim@^1.2.7:
  version "1.2.7"
  resolved "https://registry.npmjs.org/string.prototype.trim/-/string.prototype.trim-1.2.7.tgz"
  integrity sha512-p6TmeT1T3411M8Cgg9wBTMRtY2q9+PNy9EV1i2lIXUN/btt763oIfxwN3RR8VU6wHX8j/1CFy0L+YuThm6bgOg==
  dependencies:
    call-bind "^1.0.2"
    define-properties "^1.1.4"
    es-abstract "^1.20.4"

string.prototype.trimend@^1.0.6:
  version "1.0.6"
  resolved "https://registry.npmjs.org/string.prototype.trimend/-/string.prototype.trimend-1.0.6.tgz"
  integrity sha512-JySq+4mrPf9EsDBEDYMOb/lM7XQLulwg5R/m1r0PXEFqrV0qHvl58sdTilSXtKOflCsK2E8jxf+GKC0T07RWwQ==
  dependencies:
    call-bind "^1.0.2"
    define-properties "^1.1.4"
    es-abstract "^1.20.4"

string.prototype.trimstart@^1.0.6:
  version "1.0.6"
  resolved "https://registry.npmjs.org/string.prototype.trimstart/-/string.prototype.trimstart-1.0.6.tgz"
  integrity sha512-omqjMDaY92pbn5HOX7f9IccLA+U1tA9GvtU4JrodiXFfYB7jPzzHpRzpglLAjtUV6bB557zwClJezTqnAiYnQA==
  dependencies:
    call-bind "^1.0.2"
    define-properties "^1.1.4"
    es-abstract "^1.20.4"

stringify-object@^3.3.0:
  version "3.3.0"
  resolved "https://registry.npmjs.org/stringify-object/-/stringify-object-3.3.0.tgz"
  integrity sha512-rHqiFh1elqCQ9WPLIC8I0Q/g/wj5J1eMkyoiD6eoQApWHP0FtlK7rqnhmabL5VUY9JQCcqwwvlOaSuutekgyrw==
  dependencies:
    get-own-enumerable-property-symbols "^3.0.0"
    is-obj "^1.0.1"
    is-regexp "^1.0.0"

strip-ansi@^6.0.0, strip-ansi@^6.0.1:
  version "6.0.1"
  resolved "https://registry.npmjs.org/strip-ansi/-/strip-ansi-6.0.1.tgz"
  integrity sha512-Y38VPSHcqkFrCpFnQ9vuSXmquuv5oXOKpGeT6aGrr3o3Gc9AlVa6JBfUSOCnbxGGZF+/0ooI7KrPuUSztUdU5A==
  dependencies:
    ansi-regex "^5.0.1"

strip-ansi@^7.0.1:
  version "7.0.1"
  resolved "https://registry.npmjs.org/strip-ansi/-/strip-ansi-7.0.1.tgz"
  integrity sha512-cXNxvT8dFNRVfhVME3JAe98mkXDYN2O1l7jmcwMnOslDeESg1rF/OZMtK0nRAhiari1unG5cD4jG3rapUAkLbw==
  dependencies:
    ansi-regex "^6.0.1"

strip-bom@^3.0.0:
  version "3.0.0"
  resolved "https://registry.npmjs.org/strip-bom/-/strip-bom-3.0.0.tgz"
  integrity sha512-vavAMRXOgBVNF6nyEEmL3DBK19iRpDcoIwW+swQ+CbGiu7lju6t+JklA1MHweoWtadgt4ISVUsXLyDq34ddcwA==

strip-bom@^4.0.0:
  version "4.0.0"
  resolved "https://registry.npmjs.org/strip-bom/-/strip-bom-4.0.0.tgz"
  integrity sha512-3xurFv5tEgii33Zi8Jtp55wEIILR9eh34FAW00PZf+JnSsTmV/ioewSgQl97JHvgjoRGwPShsWm+IdrxB35d0w==

strip-comments@^2.0.1:
  version "2.0.1"
  resolved "https://registry.npmjs.org/strip-comments/-/strip-comments-2.0.1.tgz"
  integrity sha512-ZprKx+bBLXv067WTCALv8SSz5l2+XhpYCsVtSqlMnkAXMWDq+/ekVbl1ghqP9rUHTzv6sm/DwCOiYutU/yp1fw==

strip-final-newline@^2.0.0:
  version "2.0.0"
  resolved "https://registry.npmjs.org/strip-final-newline/-/strip-final-newline-2.0.0.tgz"
  integrity sha512-BrpvfNAE3dcvq7ll3xVumzjKjZQ5tI1sEUIKr3Uoks0XUl45St3FlatVqef9prk4jRDzhW6WZg+3bk93y6pLjA==

strip-json-comments@^3.1.0, strip-json-comments@^3.1.1:
  version "3.1.1"
  resolved "https://registry.npmjs.org/strip-json-comments/-/strip-json-comments-3.1.1.tgz"
  integrity sha512-6fPc+R4ihwqP6N/aIv2f1gMH8lOVtWQHoqC4yK6oSDVVocumAsfCqjkXnqiYMhmMwS/mEHLp7Vehlt3ql6lEig==

style-loader@^3.3.1:
  version "3.3.2"
  resolved "https://registry.npmjs.org/style-loader/-/style-loader-3.3.2.tgz"
  integrity sha512-RHs/vcrKdQK8wZliteNK4NKzxvLBzpuHMqYmUVWeKa6MkaIQ97ZTOS0b+zapZhy6GcrgWnvWYCMHRirC3FsUmw==

stylehacks@^5.1.1:
  version "5.1.1"
  resolved "https://registry.npmjs.org/stylehacks/-/stylehacks-5.1.1.tgz"
  integrity sha512-sBpcd5Hx7G6seo7b1LkpttvTz7ikD0LlH5RmdcBNb6fFR0Fl7LQwHDFr300q4cwUqi+IYrFGmsIHieMBfnN/Bw==
  dependencies:
    browserslist "^4.21.4"
    postcss-selector-parser "^6.0.4"

supports-color@^5.3.0:
  version "5.5.0"
  resolved "https://registry.npmjs.org/supports-color/-/supports-color-5.5.0.tgz"
  integrity sha512-QjVjwdXIt408MIiAqCX4oUKsgU2EqAGzs2Ppkm4aQYbjm+ZEWEcW4SfFNTr4uMNZma0ey4f5lgLrkB0aX0QMow==
  dependencies:
    has-flag "^3.0.0"

supports-color@^7.0.0:
  version "7.2.0"
  resolved "https://registry.npmjs.org/supports-color/-/supports-color-7.2.0.tgz"
  integrity sha512-qpCAvRl9stuOHveKsn7HncJRvv501qIacKzQlO/+Lwxc9+0q2wLyv4Dfvt80/DPn2pqOBsJdDiogXGR9+OvwRw==
  dependencies:
    has-flag "^4.0.0"

supports-color@^7.1.0:
  version "7.2.0"
  resolved "https://registry.npmjs.org/supports-color/-/supports-color-7.2.0.tgz"
  integrity sha512-qpCAvRl9stuOHveKsn7HncJRvv501qIacKzQlO/+Lwxc9+0q2wLyv4Dfvt80/DPn2pqOBsJdDiogXGR9+OvwRw==
  dependencies:
    has-flag "^4.0.0"

supports-color@^8.0.0:
  version "8.1.1"
  resolved "https://registry.npmjs.org/supports-color/-/supports-color-8.1.1.tgz"
  integrity sha512-MpUEN2OodtUzxvKQl72cUF7RQ5EiHsGvSsVG0ia9c5RbWGL2CI4C7EpPS8UTBIplnlzZiNuV56w+FuNxy3ty2Q==
  dependencies:
    has-flag "^4.0.0"

supports-hyperlinks@^2.0.0:
  version "2.3.0"
  resolved "https://registry.npmjs.org/supports-hyperlinks/-/supports-hyperlinks-2.3.0.tgz"
  integrity sha512-RpsAZlpWcDwOPQA22aCH4J0t7L8JmAvsCxfOSEwm7cQs3LshN36QaTkwd70DnBOXDWGssw2eUoc8CaRWT0XunA==
  dependencies:
    has-flag "^4.0.0"
    supports-color "^7.0.0"

supports-preserve-symlinks-flag@^1.0.0:
  version "1.0.0"
  resolved "https://registry.npmjs.org/supports-preserve-symlinks-flag/-/supports-preserve-symlinks-flag-1.0.0.tgz"
  integrity sha512-ot0WnXS9fgdkgIcePe6RHNk1WA8+muPa6cSjeR3V8K27q9BB1rTE3R1p7Hv0z1ZyAc8s6Vvv8DIyWf681MAt0w==

svg-parser@^2.0.2:
  version "2.0.4"
  resolved "https://registry.npmjs.org/svg-parser/-/svg-parser-2.0.4.tgz"
  integrity sha512-e4hG1hRwoOdRb37cIMSgzNsxyzKfayW6VOflrwvR+/bzrkyxY/31WkbgnQpgtrNp1SdpJvpUAGTa/ZoiPNDuRQ==

svgo@^1.2.2:
  version "1.3.2"
  resolved "https://registry.npmjs.org/svgo/-/svgo-1.3.2.tgz"
  integrity sha512-yhy/sQYxR5BkC98CY7o31VGsg014AKLEPxdfhora76l36hD9Rdy5NZA/Ocn6yayNPgSamYdtX2rFJdcv07AYVw==
  dependencies:
    chalk "^2.4.1"
    coa "^2.0.2"
    css-select "^2.0.0"
    css-select-base-adapter "^0.1.1"
    css-tree "1.0.0-alpha.37"
    csso "^4.0.2"
    js-yaml "^3.13.1"
    mkdirp "~0.5.1"
    object.values "^1.1.0"
    sax "~1.2.4"
    stable "^0.1.8"
    unquote "~1.1.1"
    util.promisify "~1.0.0"

svgo@^2.7.0:
  version "2.8.0"
  resolved "https://registry.npmjs.org/svgo/-/svgo-2.8.0.tgz"
  integrity sha512-+N/Q9kV1+F+UeWYoSiULYo4xYSDQlTgb+ayMobAXPwMnLvop7oxKMo9OzIrX5x3eS4L4f2UHhc9axXwY8DpChg==
  dependencies:
    "@trysound/sax" "0.2.0"
    commander "^7.2.0"
    css-select "^4.1.3"
    css-tree "^1.1.3"
    csso "^4.2.0"
    picocolors "^1.0.0"
    stable "^0.1.8"

symbol-tree@^3.2.4:
  version "3.2.4"
  resolved "https://registry.npmjs.org/symbol-tree/-/symbol-tree-3.2.4.tgz"
  integrity sha512-9QNk5KwDF+Bvz+PyObkmSYjI5ksVUYtjW7AU22r2NKcfLJcXp96hkDWU3+XndOsUb+AQ9QhfzfCT2O+CNWT5Tw==

tailwindcss@^3.0.2:
  version "3.2.7"
  resolved "https://registry.npmjs.org/tailwindcss/-/tailwindcss-3.2.7.tgz"
  integrity sha512-B6DLqJzc21x7wntlH/GsZwEXTBttVSl1FtCzC8WP4oBc/NKef7kaax5jeihkkCEWc831/5NDJ9gRNDK6NEioQQ==
  dependencies:
    arg "^5.0.2"
    chokidar "^3.5.3"
    color-name "^1.1.4"
    detective "^5.2.1"
    didyoumean "^1.2.2"
    dlv "^1.1.3"
    fast-glob "^3.2.12"
    glob-parent "^6.0.2"
    is-glob "^4.0.3"
    lilconfig "^2.0.6"
    micromatch "^4.0.5"
    normalize-path "^3.0.0"
    object-hash "^3.0.0"
    picocolors "^1.0.0"
    postcss "^8.0.9"
    postcss-import "^14.1.0"
    postcss-js "^4.0.0"
    postcss-load-config "^3.1.4"
    postcss-nested "6.0.0"
    postcss-selector-parser "^6.0.11"
    postcss-value-parser "^4.2.0"
    quick-lru "^5.1.1"
    resolve "^1.22.1"

tapable@^1.0.0:
  version "1.1.3"
  resolved "https://registry.npmjs.org/tapable/-/tapable-1.1.3.tgz"
  integrity sha512-4WK/bYZmj8xLr+HUCODHGF1ZFzsYffasLUgEiMBY4fgtltdO6B4WJtlSbPaDTLpYTcGVwM2qLnFTICEcNxs3kA==

tapable@^2.0.0, tapable@^2.1.1, tapable@^2.2.0:
  version "2.2.1"
  resolved "https://registry.npmjs.org/tapable/-/tapable-2.2.1.tgz"
  integrity sha512-GNzQvQTOIP6RyTfE2Qxb8ZVlNmw0n88vp1szwWRimP02mnTsx3Wtn5qRdqY9w2XduFNUgvOwhNnQsjwCp+kqaQ==

temp-dir@^2.0.0:
  version "2.0.0"
  resolved "https://registry.npmjs.org/temp-dir/-/temp-dir-2.0.0.tgz"
  integrity sha512-aoBAniQmmwtcKp/7BzsH8Cxzv8OL736p7v1ihGb5e9DJ9kTwGWHrQrVB5+lfVDzfGrdRzXch+ig7LHaY1JTOrg==

tempy@^0.6.0:
  version "0.6.0"
  resolved "https://registry.npmjs.org/tempy/-/tempy-0.6.0.tgz"
  integrity sha512-G13vtMYPT/J8A4X2SjdtBTphZlrp1gKv6hZiOjw14RCWg6GbHuQBGtjlx75xLbYV/wEc0D7G5K4rxKP/cXk8Bw==
  dependencies:
    is-stream "^2.0.0"
    temp-dir "^2.0.0"
    type-fest "^0.16.0"
    unique-string "^2.0.0"

terminal-link@^2.0.0:
  version "2.1.1"
  resolved "https://registry.npmjs.org/terminal-link/-/terminal-link-2.1.1.tgz"
  integrity sha512-un0FmiRUQNr5PJqy9kP7c40F5BOfpGlYTrxonDChEZB7pzZxRNp/bt+ymiy9/npwXya9KH99nJ/GXFIiUkYGFQ==
  dependencies:
    ansi-escapes "^4.2.1"
    supports-hyperlinks "^2.0.0"

terser-webpack-plugin@^5.1.3, terser-webpack-plugin@^5.2.5:
  version "5.3.7"
  resolved "https://registry.npmjs.org/terser-webpack-plugin/-/terser-webpack-plugin-5.3.7.tgz"
  integrity sha512-AfKwIktyP7Cu50xNjXF/6Qb5lBNzYaWpU6YfoX3uZicTx0zTy0stDDCsvjDapKsSDvOeWo5MEq4TmdBy2cNoHw==
  dependencies:
    "@jridgewell/trace-mapping" "^0.3.17"
    jest-worker "^27.4.5"
    schema-utils "^3.1.1"
    serialize-javascript "^6.0.1"
    terser "^5.16.5"

terser@^5.0.0, terser@^5.10.0, terser@^5.16.5:
  version "5.16.6"
  resolved "https://registry.npmjs.org/terser/-/terser-5.16.6.tgz"
  integrity sha512-IBZ+ZQIA9sMaXmRZCUMDjNH0D5AQQfdn4WUjHL0+1lF4TP1IHRJbrhb6fNaXWikrYQTSkb7SLxkeXAiy1p7mbg==
  dependencies:
    "@jridgewell/source-map" "^0.3.2"
    acorn "^8.5.0"
    commander "^2.20.0"
    source-map-support "~0.5.20"

test-exclude@^6.0.0:
  version "6.0.0"
  resolved "https://registry.npmjs.org/test-exclude/-/test-exclude-6.0.0.tgz"
  integrity sha512-cAGWPIyOHU6zlmg88jwm7VRyXnMN7iV68OGAbYDk/Mh/xC/pzVPlQtY6ngoIH/5/tciuhGfvESU8GrHrcxD56w==
  dependencies:
    "@istanbuljs/schema" "^0.1.2"
    glob "^7.1.4"
    minimatch "^3.0.4"

text-table@^0.2.0:
  version "0.2.0"
  resolved "https://registry.npmjs.org/text-table/-/text-table-0.2.0.tgz"
  integrity sha512-N+8UisAXDGk8PFXP4HAzVR9nbfmVJ3zYLAWiTIoqC5v5isinhr+r5uaO8+7r3BMfuNIufIsA7RdpVgacC2cSpw==

throat@^6.0.1:
  version "6.0.2"
  resolved "https://registry.npmjs.org/throat/-/throat-6.0.2.tgz"
  integrity sha512-WKexMoJj3vEuK0yFEapj8y64V0A6xcuPuK9Gt1d0R+dzCSJc0lHqQytAbSB4cDAK0dWh4T0E2ETkoLE2WZ41OQ==

thunky@^1.0.2:
  version "1.1.0"
  resolved "https://registry.npmjs.org/thunky/-/thunky-1.1.0.tgz"
  integrity sha512-eHY7nBftgThBqOyHGVN+l8gF0BucP09fMo0oO/Lb0w1OF80dJv+lDVpXG60WMQvkcxAkNybKsrEIE3ZtKGmPrA==

tmpl@1.0.5:
  version "1.0.5"
  resolved "https://registry.npmjs.org/tmpl/-/tmpl-1.0.5.tgz"
  integrity sha512-3f0uOEAQwIqGuWW2MVzYg8fV/QNnc/IpuJNG837rLuczAaLVHslWHZQj4IGiEl5Hs3kkbhwL9Ab7Hrsmuj+Smw==

to-fast-properties@^2.0.0:
  version "2.0.0"
  resolved "https://registry.npmjs.org/to-fast-properties/-/to-fast-properties-2.0.0.tgz"
  integrity sha512-/OaKK0xYrs3DmxRYqL/yDc+FxFUVYhDlXMhRmv3z915w2HF1tnN1omB354j8VUGO/hbRzyD6Y3sA7v7GS/ceog==

to-regex-range@^5.0.1:
  version "5.0.1"
  resolved "https://registry.npmjs.org/to-regex-range/-/to-regex-range-5.0.1.tgz"
  integrity sha512-65P7iz6X5yEr1cwcgvQxbbIw7Uk3gOy5dIdtZ4rDveLqhrdJP+Li/Hx6tyK0NEb+2GCyneCMJiGqrADCSNk8sQ==
  dependencies:
    is-number "^7.0.0"

toidentifier@1.0.1:
  version "1.0.1"
  resolved "https://registry.npmjs.org/toidentifier/-/toidentifier-1.0.1.tgz"
  integrity sha512-o5sSPKEkg/DIQNmH43V0/uerLrpzVedkUh8tGNvaeXpfpuwjKenlSox/2O/BTlZUtEe+JG7s5YhEz608PlAHRA==

tough-cookie@^4.0.0:
  version "4.1.2"
  resolved "https://registry.npmjs.org/tough-cookie/-/tough-cookie-4.1.2.tgz"
  integrity sha512-G9fqXWoYFZgTc2z8Q5zaHy/vJMjm+WV0AkAeHxVCQiEB1b+dGvWzFW6QV07cY5jQ5gRkeid2qIkzkxUnmoQZUQ==
  dependencies:
    psl "^1.1.33"
    punycode "^2.1.1"
    universalify "^0.2.0"
    url-parse "^1.5.3"

tr46@^1.0.1:
  version "1.0.1"
  resolved "https://registry.npmjs.org/tr46/-/tr46-1.0.1.tgz"
  integrity sha512-dTpowEjclQ7Kgx5SdBkqRzVhERQXov8/l9Ft9dVM9fmg0W0KQSVaXX9T4i6twCPNtYiZM53lpSSUAwJbFPOHxA==
  dependencies:
    punycode "^2.1.0"

tr46@^2.1.0:
  version "2.1.0"
  resolved "https://registry.npmjs.org/tr46/-/tr46-2.1.0.tgz"
  integrity sha512-15Ih7phfcdP5YxqiB+iDtLoaTz4Nd35+IiAv0kQ5FNKHzXgdWqPoTIqEDDJmXceQt4JZk6lVPT8lnDlPpGDppw==
  dependencies:
    punycode "^2.1.1"

tryer@^1.0.1:
  version "1.0.1"
  resolved "https://registry.npmjs.org/tryer/-/tryer-1.0.1.tgz"
  integrity sha512-c3zayb8/kWWpycWYg87P71E1S1ZL6b6IJxfb5fvsUgsf0S2MVGaDhDXXjDMpdCpfWXqptc+4mXwmiy1ypXqRAA==

tsconfig-paths@^3.14.1:
  version "3.14.2"
  resolved "https://registry.npmjs.org/tsconfig-paths/-/tsconfig-paths-3.14.2.tgz"
  integrity sha512-o/9iXgCYc5L/JxCHPe3Hvh8Q/2xm5Z+p18PESBU6Ff33695QnCHBEjcytY2q19ua7Mbl/DavtBOLq+oG0RCL+g==
  dependencies:
    "@types/json5" "^0.0.29"
    json5 "^1.0.2"
    minimist "^1.2.6"
    strip-bom "^3.0.0"

tslib@^1.8.1:
  version "1.14.1"
  resolved "https://registry.npmjs.org/tslib/-/tslib-1.14.1.tgz"
  integrity sha512-Xni35NKzjgMrwevysHTCArtLDpPvye8zV/0E4EyYn43P7/7qvQwPh9BGkHewbMulVntbigmcT7rdX3BNo9wRJg==

tslib@^2.0.3:
  version "2.5.0"
  resolved "https://registry.npmjs.org/tslib/-/tslib-2.5.0.tgz"
  integrity sha512-336iVw3rtn2BUK7ORdIAHTyxHGRIHVReokCR3XjbckJMK7ms8FysBfhLR8IXnAgy7T0PTPNBWKiH514FOW/WSg==

tsutils@^3.21.0:
  version "3.21.0"
  resolved "https://registry.npmjs.org/tsutils/-/tsutils-3.21.0.tgz"
  integrity sha512-mHKK3iUXL+3UF6xL5k0PEhKRUBKPBCv/+RkEOpjRWxxx27KKRBmmA60A9pgOUvMi8GKhRMPEmjBRPzs2W7O1OA==
  dependencies:
    tslib "^1.8.1"

type-check@^0.4.0, type-check@~0.4.0:
  version "0.4.0"
  resolved "https://registry.npmjs.org/type-check/-/type-check-0.4.0.tgz"
  integrity sha512-XleUoc9uwGXqjWwXaUTZAmzMcFZ5858QA2vvx1Ur5xIcixXIP+8LnFDgRplU30us6teqdlskFfu+ae4K79Ooew==
  dependencies:
    prelude-ls "^1.2.1"

type-check@~0.3.2:
  version "0.3.2"
  resolved "https://registry.npmjs.org/type-check/-/type-check-0.3.2.tgz"
  integrity sha512-ZCmOJdvOWDBYJlzAoFkC+Q0+bUyEOS1ltgp1MGU03fqHG+dbi9tBFU2Rd9QKiDZFAYrhPh2JUf7rZRIuHRKtOg==
  dependencies:
    prelude-ls "~1.1.2"

type-detect@4.0.8:
  version "4.0.8"
  resolved "https://registry.npmjs.org/type-detect/-/type-detect-4.0.8.tgz"
  integrity sha512-0fr/mIH1dlO+x7TlcMy+bIDqKPsw/70tVyeHW787goQjhmqaZe10uwLujubK9q9Lg6Fiho1KUKDYz0Z7k7g5/g==

type-fest@^0.16.0:
  version "0.16.0"
  resolved "https://registry.npmjs.org/type-fest/-/type-fest-0.16.0.tgz"
  integrity sha512-eaBzG6MxNzEn9kiwvtre90cXaNLkmadMWa1zQMs3XORCXNbsH/OewwbxC5ia9dCxIxnTAsSxXJaa/p5y8DlvJg==

type-fest@^0.20.2:
  version "0.20.2"
  resolved "https://registry.npmjs.org/type-fest/-/type-fest-0.20.2.tgz"
  integrity sha512-Ne+eE4r0/iWnpAxD852z3A+N0Bt5RN//NjJwRd2VFHEmrywxf5vsZlh4R6lixl6B+wz/8d+maTSAkN1FIkI3LQ==

type-fest@^0.21.3:
  version "0.21.3"
  resolved "https://registry.npmjs.org/type-fest/-/type-fest-0.21.3.tgz"
  integrity sha512-t0rzBq87m3fVcduHDUFhKmyyX+9eo6WQjZvf51Ea/M0Q7+T374Jp1aUiyUl0GKxp8M/OETVHSDvmkyPgvX+X2w==

type-is@~1.6.18:
  version "1.6.18"
  resolved "https://registry.npmjs.org/type-is/-/type-is-1.6.18.tgz"
  integrity sha512-TkRKr9sUTxEH8MdfuCSP7VizJyzRNMjj2J2do2Jr3Kym598JVdEksuzPQCnlFPW4ky9Q+iA+ma9BGm06XQBy8g==
  dependencies:
    media-typer "0.3.0"
    mime-types "~2.1.24"

typed-array-length@^1.0.4:
  version "1.0.4"
  resolved "https://registry.npmjs.org/typed-array-length/-/typed-array-length-1.0.4.tgz"
  integrity sha512-KjZypGq+I/H7HI5HlOoGHkWUUGq+Q0TPhQurLbyrVrvnKTBgzLhIJ7j6J/XTQOi0d1RjyZ0wdas8bKs2p0x3Ng==
  dependencies:
    call-bind "^1.0.2"
    for-each "^0.3.3"
    is-typed-array "^1.1.9"

typedarray-to-buffer@^3.1.5:
  version "3.1.5"
  resolved "https://registry.npmjs.org/typedarray-to-buffer/-/typedarray-to-buffer-3.1.5.tgz"
  integrity sha512-zdu8XMNEDepKKR+XYOXAVPtWui0ly0NtohUscw+UmaHiAWT8hrV1rr//H6V+0DvJ3OQ19S979M0laLfX8rm82Q==
  dependencies:
    is-typedarray "^1.0.0"

typescript@^5.0.2:
  version "5.0.2"
  resolved "https://registry.npmjs.org/typescript/-/typescript-5.0.2.tgz"
  integrity sha512-wVORMBGO/FAs/++blGNeAVdbNKtIh1rbBL2EyQ1+J9lClJ93KiiKe8PmFIVdXhHcyv44SL9oglmfeSsndo0jRw==

unbox-primitive@^1.0.2:
  version "1.0.2"
  resolved "https://registry.npmjs.org/unbox-primitive/-/unbox-primitive-1.0.2.tgz"
  integrity sha512-61pPlCD9h51VoreyJ0BReideM3MDKMKnh6+V9L08331ipq6Q8OFXZYiqP6n/tbHx4s5I9uRhcye6BrbkizkBDw==
  dependencies:
    call-bind "^1.0.2"
    has-bigints "^1.0.2"
    has-symbols "^1.0.3"
    which-boxed-primitive "^1.0.2"

unicode-canonical-property-names-ecmascript@^2.0.0:
  version "2.0.0"
  resolved "https://registry.npmjs.org/unicode-canonical-property-names-ecmascript/-/unicode-canonical-property-names-ecmascript-2.0.0.tgz"
  integrity sha512-yY5PpDlfVIU5+y/BSCxAJRBIS1Zc2dDG3Ujq+sR0U+JjUevW2JhocOF+soROYDSaAezOzOKuyyixhD6mBknSmQ==

unicode-match-property-ecmascript@^2.0.0:
  version "2.0.0"
  resolved "https://registry.npmjs.org/unicode-match-property-ecmascript/-/unicode-match-property-ecmascript-2.0.0.tgz"
  integrity sha512-5kaZCrbp5mmbz5ulBkDkbY0SsPOjKqVS35VpL9ulMPfSl0J0Xsm+9Evphv9CoIZFwre7aJoa94AY6seMKGVN5Q==
  dependencies:
    unicode-canonical-property-names-ecmascript "^2.0.0"
    unicode-property-aliases-ecmascript "^2.0.0"

unicode-match-property-value-ecmascript@^2.1.0:
  version "2.1.0"
  resolved "https://registry.npmjs.org/unicode-match-property-value-ecmascript/-/unicode-match-property-value-ecmascript-2.1.0.tgz"
  integrity sha512-qxkjQt6qjg/mYscYMC0XKRn3Rh0wFPlfxB0xkt9CfyTvpX1Ra0+rAmdX2QyAobptSEvuy4RtpPRui6XkV+8wjA==

unicode-property-aliases-ecmascript@^2.0.0:
  version "2.1.0"
  resolved "https://registry.npmjs.org/unicode-property-aliases-ecmascript/-/unicode-property-aliases-ecmascript-2.1.0.tgz"
  integrity sha512-6t3foTQI9qne+OZoVQB/8x8rk2k1eVy1gRXhV3oFQ5T6R1dqQ1xtin3XqSlx3+ATBkliTaR/hHyJBm+LVPNM8w==

unique-string@^2.0.0:
  version "2.0.0"
  resolved "https://registry.npmjs.org/unique-string/-/unique-string-2.0.0.tgz"
  integrity sha512-uNaeirEPvpZWSgzwsPGtU2zVSTrn/8L5q/IexZmH0eH6SA73CmAA5U4GwORTxQAZs95TAXLNqeLoPPNO5gZfWg==
  dependencies:
    crypto-random-string "^2.0.0"

universalify@^0.2.0:
  version "0.2.0"
  resolved "https://registry.npmjs.org/universalify/-/universalify-0.2.0.tgz"
  integrity sha512-CJ1QgKmNg3CwvAv/kOFmtnEN05f0D/cn9QntgNOQlQF9dgvVTHj3t+8JPdjqawCHk7V/KA+fbUqzZ9XWhcqPUg==

universalify@^2.0.0:
  version "2.0.0"
  resolved "https://registry.npmjs.org/universalify/-/universalify-2.0.0.tgz"
  integrity sha512-hAZsKq7Yy11Zu1DE0OzWjw7nnLZmJZYTDZZyEFHZdUhV8FkH5MCfoU1XMaxXovpyW5nq5scPqq0ZDP9Zyl04oQ==

unpipe@~1.0.0, unpipe@1.0.0:
  version "1.0.0"
  resolved "https://registry.npmjs.org/unpipe/-/unpipe-1.0.0.tgz"
  integrity sha512-pjy2bYhSsufwWlKwPc+l3cN7+wuJlK6uz0YdJEOlQDbl6jo/YlPi4mb8agUkVC8BF7V8NuzeyPNqRksA3hztKQ==

unquote@~1.1.1:
  version "1.1.1"
  resolved "https://registry.npmjs.org/unquote/-/unquote-1.1.1.tgz"
  integrity sha512-vRCqFv6UhXpWxZPyGDh/F3ZpNv8/qo7w6iufLpQg9aKnQ71qM4B5KiI7Mia9COcjEhrO9LueHpMYjYzsWH3OIg==

upath@^1.2.0:
  version "1.2.0"
  resolved "https://registry.npmjs.org/upath/-/upath-1.2.0.tgz"
  integrity sha512-aZwGpamFO61g3OlfT7OQCHqhGnW43ieH9WZeP7QxN/G/jS4jfqUkZxoryvJgVPEcrl5NL/ggHsSmLMHuH64Lhg==

update-browserslist-db@^1.0.10:
  version "1.0.10"
  resolved "https://registry.npmjs.org/update-browserslist-db/-/update-browserslist-db-1.0.10.tgz"
  integrity sha512-OztqDenkfFkbSG+tRxBeAnCVPckDBcvibKd35yDONx6OU8N7sqgwc7rCbkJ/WcYtVRZ4ba68d6byhC21GFh7sQ==
  dependencies:
    escalade "^3.1.1"
    picocolors "^1.0.0"

uri-js@^4.2.2:
  version "4.4.1"
  resolved "https://registry.npmjs.org/uri-js/-/uri-js-4.4.1.tgz"
  integrity sha512-7rKUyy33Q1yc98pQ1DAmLtwX109F7TIfWlW1Ydo8Wl1ii1SeHieeh0HHfPeL2fMXK6z0s8ecKs9frCuLJvndBg==
  dependencies:
    punycode "^2.1.0"

url-parse@^1.5.3:
  version "1.5.10"
  resolved "https://registry.npmjs.org/url-parse/-/url-parse-1.5.10.tgz"
  integrity sha512-WypcfiRhfeUP9vvF0j6rw0J3hrWrw6iZv3+22h6iRMJ/8z1Tj6XfLP4DsUix5MhMPnXpiHDoKyoZ/bdCkwBCiQ==
  dependencies:
    querystringify "^2.1.1"
    requires-port "^1.0.0"

util-deprecate@^1.0.1, util-deprecate@^1.0.2, util-deprecate@~1.0.1:
  version "1.0.2"
  resolved "https://registry.npmjs.org/util-deprecate/-/util-deprecate-1.0.2.tgz"
  integrity sha512-EPD5q1uXyFxJpCrLnCc1nHnq3gOa6DZBocAIiI2TaSCA7VCJ1UJDMagCzIkXNsUYfD1daK//LTEQ8xiIbrHtcw==

util.promisify@~1.0.0:
  version "1.0.1"
  resolved "https://registry.npmjs.org/util.promisify/-/util.promisify-1.0.1.tgz"
  integrity sha512-g9JpC/3He3bm38zsLupWryXHoEcS22YHthuPQSJdMy6KNrzIRzWqcsHzD/WUnqe45whVou4VIsPew37DoXWNrA==
  dependencies:
    define-properties "^1.1.3"
    es-abstract "^1.17.2"
    has-symbols "^1.0.1"
    object.getownpropertydescriptors "^2.1.0"

utila@~0.4:
  version "0.4.0"
  resolved "https://registry.npmjs.org/utila/-/utila-0.4.0.tgz"
  integrity sha512-Z0DbgELS9/L/75wZbro8xAnT50pBVFQZ+hUEueGDU5FN51YSCYM+jdxsfCiHjwNP/4LCDD0i/graKpeBnOXKRA==

utils-merge@1.0.1:
  version "1.0.1"
  resolved "https://registry.npmjs.org/utils-merge/-/utils-merge-1.0.1.tgz"
  integrity sha512-pMZTvIkT1d+TFGvDOqodOclx0QWkkgi6Tdoa8gC8ffGAAqz9pzPTZWAybbsHHoED/ztMtkv/VoYTYyShUn81hA==

uuid@^8.3.2:
  version "8.3.2"
  resolved "https://registry.npmjs.org/uuid/-/uuid-8.3.2.tgz"
  integrity sha512-+NYs2QeMWy+GWFOEm9xnn6HCDp0l7QBD7ml8zLUmJ+93Q5NF0NocErnwkTkXVFNiX3/fpC6afS8Dhb/gz7R7eg==

v8-to-istanbul@^8.1.0:
  version "8.1.1"
  resolved "https://registry.npmjs.org/v8-to-istanbul/-/v8-to-istanbul-8.1.1.tgz"
  integrity sha512-FGtKtv3xIpR6BYhvgH8MI/y78oT7d8Au3ww4QIxymrCtZEh5b8gCw2siywE+puhEmuWKDtmfrvF5UlB298ut3w==
  dependencies:
    "@types/istanbul-lib-coverage" "^2.0.1"
    convert-source-map "^1.6.0"
    source-map "^0.7.3"

vary@~1.1.2:
  version "1.1.2"
  resolved "https://registry.npmjs.org/vary/-/vary-1.1.2.tgz"
  integrity sha512-BNGbWLfd0eUPabhkXUVm0j8uuvREyTh5ovRa/dyow/BqAbZJyC+5fU+IzQOzmAKzYqYRAISoRhdQr3eIZ/PXqg==

w3c-hr-time@^1.0.2:
  version "1.0.2"
  resolved "https://registry.npmjs.org/w3c-hr-time/-/w3c-hr-time-1.0.2.tgz"
  integrity sha512-z8P5DvDNjKDoFIHK7q8r8lackT6l+jo/Ye3HOle7l9nICP9lf1Ci25fy9vHd0JOWewkIFzXIEig3TdKT7JQ5fQ==
  dependencies:
    browser-process-hrtime "^1.0.0"

w3c-xmlserializer@^2.0.0:
  version "2.0.0"
  resolved "https://registry.npmjs.org/w3c-xmlserializer/-/w3c-xmlserializer-2.0.0.tgz"
  integrity sha512-4tzD0mF8iSiMiNs30BiLO3EpfGLZUT2MSX/G+o7ZywDzliWQ3OPtTZ0PTC3B3ca1UAf4cJMHB+2Bf56EriJuRA==
  dependencies:
    xml-name-validator "^3.0.0"

walker@^1.0.7:
  version "1.0.8"
  resolved "https://registry.npmjs.org/walker/-/walker-1.0.8.tgz"
  integrity sha512-ts/8E8l5b7kY0vlWLewOkDXMmPdLcVV4GmOQLyxuSswIJsweeFZtAsMF7k1Nszz+TYBQrlYRmzOnr398y1JemQ==
  dependencies:
    makeerror "1.0.12"

watchpack@^2.4.0:
  version "2.4.0"
  resolved "https://registry.npmjs.org/watchpack/-/watchpack-2.4.0.tgz"
  integrity sha512-Lcvm7MGST/4fup+ifyKi2hjyIAwcdI4HRgtvTpIUxBRhB+RFtUh8XtDOxUfctVCnhVi+QQj49i91OyvzkJl6cg==
  dependencies:
    glob-to-regexp "^0.4.1"
    graceful-fs "^4.1.2"

wbuf@^1.1.0, wbuf@^1.7.3:
  version "1.7.3"
  resolved "https://registry.npmjs.org/wbuf/-/wbuf-1.7.3.tgz"
  integrity sha512-O84QOnr0icsbFGLS0O3bI5FswxzRr8/gHwWkDlQFskhSPryQXvrTMxjxGP4+iWYoauLoBvfDpkrOauZ+0iZpDA==
  dependencies:
    minimalistic-assert "^1.0.0"

webidl-conversions@^4.0.2:
  version "4.0.2"
  resolved "https://registry.npmjs.org/webidl-conversions/-/webidl-conversions-4.0.2.tgz"
  integrity sha512-YQ+BmxuTgd6UXZW3+ICGfyqRyHXVlD5GtQr5+qjiNW7bF0cqrzX500HVXPBOvgXb5YnzDd+h0zqyv61KUD7+Sg==

webidl-conversions@^5.0.0:
  version "5.0.0"
  resolved "https://registry.npmjs.org/webidl-conversions/-/webidl-conversions-5.0.0.tgz"
  integrity sha512-VlZwKPCkYKxQgeSbH5EyngOmRp7Ww7I9rQLERETtf5ofd9pGeswWiOtogpEO850jziPRarreGxn5QIiTqpb2wA==

webidl-conversions@^6.1.0:
  version "6.1.0"
  resolved "https://registry.npmjs.org/webidl-conversions/-/webidl-conversions-6.1.0.tgz"
  integrity sha512-qBIvFLGiBpLjfwmYAaHPXsn+ho5xZnGvyGvsarywGNc8VyQJUMHJ8OBKGGrPER0okBeMDaan4mNBlgBROxuI8w==

webpack-dev-middleware@^5.3.1:
  version "5.3.3"
  resolved "https://registry.npmjs.org/webpack-dev-middleware/-/webpack-dev-middleware-5.3.3.tgz"
  integrity sha512-hj5CYrY0bZLB+eTO+x/j67Pkrquiy7kWepMHmUMoPsmcUaeEnQJqFzHJOyxgWlq746/wUuA64p9ta34Kyb01pA==
  dependencies:
    colorette "^2.0.10"
    memfs "^3.4.3"
    mime-types "^2.1.31"
    range-parser "^1.2.1"
    schema-utils "^4.0.0"

webpack-dev-server@^4.6.0:
  version "4.13.1"
  resolved "https://registry.npmjs.org/webpack-dev-server/-/webpack-dev-server-4.13.1.tgz"
  integrity sha512-5tWg00bnWbYgkN+pd5yISQKDejRBYGEw15RaEEslH+zdbNDxxaZvEAO2WulaSaFKb5n3YG8JXsGaDsut1D0xdA==
  dependencies:
    "@types/bonjour" "^3.5.9"
    "@types/connect-history-api-fallback" "^1.3.5"
    "@types/express" "^4.17.13"
    "@types/serve-index" "^1.9.1"
    "@types/serve-static" "^1.13.10"
    "@types/sockjs" "^0.3.33"
    "@types/ws" "^8.5.1"
    ansi-html-community "^0.0.8"
    bonjour-service "^1.0.11"
    chokidar "^3.5.3"
    colorette "^2.0.10"
    compression "^1.7.4"
    connect-history-api-fallback "^2.0.0"
    default-gateway "^6.0.3"
    express "^4.17.3"
    graceful-fs "^4.2.6"
    html-entities "^2.3.2"
    http-proxy-middleware "^2.0.3"
    ipaddr.js "^2.0.1"
    launch-editor "^2.6.0"
    open "^8.0.9"
    p-retry "^4.5.0"
    rimraf "^3.0.2"
    schema-utils "^4.0.0"
    selfsigned "^2.1.1"
    serve-index "^1.9.1"
    sockjs "^0.3.24"
    spdy "^4.0.2"
    webpack-dev-middleware "^5.3.1"
    ws "^8.13.0"

webpack-manifest-plugin@^4.0.2:
  version "4.1.1"
  resolved "https://registry.npmjs.org/webpack-manifest-plugin/-/webpack-manifest-plugin-4.1.1.tgz"
  integrity sha512-YXUAwxtfKIJIKkhg03MKuiFAD72PlrqCiwdwO4VEXdRO5V0ORCNwaOwAZawPZalCbmH9kBDmXnNeQOw+BIEiow==
  dependencies:
    tapable "^2.0.0"
    webpack-sources "^2.2.0"

webpack-sources@^1.4.3:
  version "1.4.3"
  resolved "https://registry.npmjs.org/webpack-sources/-/webpack-sources-1.4.3.tgz"
  integrity sha512-lgTS3Xhv1lCOKo7SA5TjKXMjpSM4sBjNV5+q2bqesbSPs5FjGmU6jjtBSkX9b4qW87vDIsCIlUPOEhbZrMdjeQ==
  dependencies:
    source-list-map "^2.0.0"
    source-map "~0.6.1"

webpack-sources@^2.2.0:
  version "2.3.1"
  resolved "https://registry.npmjs.org/webpack-sources/-/webpack-sources-2.3.1.tgz"
  integrity sha512-y9EI9AO42JjEcrTJFOYmVywVZdKVUfOvDUPsJea5GIr1JOEGFVqwlY2K098fFoIjOkDzHn2AjRvM8dsBZu+gCA==
  dependencies:
    source-list-map "^2.0.1"
    source-map "^0.6.1"

webpack-sources@^3.2.3:
  version "3.2.3"
  resolved "https://registry.npmjs.org/webpack-sources/-/webpack-sources-3.2.3.tgz"
  integrity sha512-/DyMEOrDgLKKIG0fmvtz+4dUX/3Ghozwgm6iPp8KRhvn+eQf9+Q7GWxVNMk3+uCPWfdXYC4ExGBckIXdFEfH1w==

webpack@^5.64.4:
  version "5.76.3"
  resolved "https://registry.npmjs.org/webpack/-/webpack-5.76.3.tgz"
  integrity sha512-18Qv7uGPU8b2vqGeEEObnfICyw2g39CHlDEK4I7NK13LOur1d0HGmGNKGT58Eluwddpn3oEejwvBPoP4M7/KSA==
  dependencies:
    "@types/eslint-scope" "^3.7.3"
    "@types/estree" "^0.0.51"
    "@webassemblyjs/ast" "1.11.1"
    "@webassemblyjs/wasm-edit" "1.11.1"
    "@webassemblyjs/wasm-parser" "1.11.1"
    acorn "^8.7.1"
    acorn-import-assertions "^1.7.6"
    browserslist "^4.14.5"
    chrome-trace-event "^1.0.2"
    enhanced-resolve "^5.10.0"
    es-module-lexer "^0.9.0"
    eslint-scope "5.1.1"
    events "^3.2.0"
    glob-to-regexp "^0.4.1"
    graceful-fs "^4.2.9"
    json-parse-even-better-errors "^2.3.1"
    loader-runner "^4.2.0"
    mime-types "^2.1.27"
    neo-async "^2.6.2"
    schema-utils "^3.1.0"
    tapable "^2.1.1"
    terser-webpack-plugin "^5.1.3"
    watchpack "^2.4.0"
    webpack-sources "^3.2.3"

websocket-driver@^0.7.4, websocket-driver@>=0.5.1:
  version "0.7.4"
  resolved "https://registry.npmjs.org/websocket-driver/-/websocket-driver-0.7.4.tgz"
  integrity sha512-b17KeDIQVjvb0ssuSDF2cYXSg2iztliJ4B9WdsuB6J952qCPKmnVq4DyW5motImXHDC1cBT/1UezrJVsKw5zjg==
  dependencies:
    http-parser-js ">=0.5.1"
    safe-buffer ">=5.1.0"
    websocket-extensions ">=0.1.1"

websocket-extensions@>=0.1.1:
  version "0.1.4"
  resolved "https://registry.npmjs.org/websocket-extensions/-/websocket-extensions-0.1.4.tgz"
  integrity sha512-OqedPIGOfsDlo31UNwYbCFMSaO9m9G/0faIHj5/dZFDMFqPTcx6UwqyOy3COEaEOg/9VsGIpdqn62W5KhoKSpg==

whatwg-encoding@^1.0.5:
  version "1.0.5"
  resolved "https://registry.npmjs.org/whatwg-encoding/-/whatwg-encoding-1.0.5.tgz"
  integrity sha512-b5lim54JOPN9HtzvK9HFXvBma/rnfFeqsic0hSpjtDbVxR3dJKLc+KB4V6GgiGOvl7CY/KNh8rxSo9DKQrnUEw==
  dependencies:
    iconv-lite "0.4.24"

whatwg-fetch@^3.6.2:
  version "3.6.2"
  resolved "https://registry.npmjs.org/whatwg-fetch/-/whatwg-fetch-3.6.2.tgz"
  integrity sha512-bJlen0FcuU/0EMLrdbJ7zOnW6ITZLrZMIarMUVmdKtsGvZna8vxKYaexICWPfZ8qwf9fzNq+UEIZrnSaApt6RA==

whatwg-mimetype@^2.3.0:
  version "2.3.0"
  resolved "https://registry.npmjs.org/whatwg-mimetype/-/whatwg-mimetype-2.3.0.tgz"
  integrity sha512-M4yMwr6mAnQz76TbJm914+gPpB/nCwvZbJU28cUD6dR004SAxDLOOSUaB1JDRqLtaOV/vi0IC5lEAGFgrjGv/g==

whatwg-url@^7.0.0:
  version "7.1.0"
  resolved "https://registry.npmjs.org/whatwg-url/-/whatwg-url-7.1.0.tgz"
  integrity sha512-WUu7Rg1DroM7oQvGWfOiAK21n74Gg+T4elXEQYkOhtyLeWiJFoOGLXPKI/9gzIie9CtwVLm8wtw6YJdKyxSjeg==
  dependencies:
    lodash.sortby "^4.7.0"
    tr46 "^1.0.1"
    webidl-conversions "^4.0.2"

whatwg-url@^8.0.0, whatwg-url@^8.5.0:
  version "8.7.0"
  resolved "https://registry.npmjs.org/whatwg-url/-/whatwg-url-8.7.0.tgz"
  integrity sha512-gAojqb/m9Q8a5IV96E3fHJM70AzCkgt4uXYX2O7EmuyOnLrViCQlsEBmF9UQIu3/aeAIp2U17rtbpZWNntQqdg==
  dependencies:
    lodash "^4.7.0"
    tr46 "^2.1.0"
    webidl-conversions "^6.1.0"

which-boxed-primitive@^1.0.2:
  version "1.0.2"
  resolved "https://registry.npmjs.org/which-boxed-primitive/-/which-boxed-primitive-1.0.2.tgz"
  integrity sha512-bwZdv0AKLpplFY2KZRX6TvyuN7ojjr7lwkg6ml0roIy9YeuSr7JS372qlNW18UQYzgYK9ziGcerWqZOmEn9VNg==
  dependencies:
    is-bigint "^1.0.1"
    is-boolean-object "^1.1.0"
    is-number-object "^1.0.4"
    is-string "^1.0.5"
    is-symbol "^1.0.3"

which-collection@^1.0.1:
  version "1.0.1"
  resolved "https://registry.npmjs.org/which-collection/-/which-collection-1.0.1.tgz"
  integrity sha512-W8xeTUwaln8i3K/cY1nGXzdnVZlidBcagyNFtBdD5kxnb4TvGKR7FfSIS3mYpwWS1QUCutfKz8IY8RjftB0+1A==
  dependencies:
    is-map "^2.0.1"
    is-set "^2.0.1"
    is-weakmap "^2.0.1"
    is-weakset "^2.0.1"

which-typed-array@^1.1.9:
  version "1.1.9"
  resolved "https://registry.npmjs.org/which-typed-array/-/which-typed-array-1.1.9.tgz"
  integrity sha512-w9c4xkx6mPidwp7180ckYWfMmvxpjlZuIudNtDf4N/tTAUB8VJbX25qZoAsrtGuYNnGw3pa0AXgbGKRB8/EceA==
  dependencies:
    available-typed-arrays "^1.0.5"
    call-bind "^1.0.2"
    for-each "^0.3.3"
    gopd "^1.0.1"
    has-tostringtag "^1.0.0"
    is-typed-array "^1.1.10"

which@^1.3.1:
  version "1.3.1"
  resolved "https://registry.npmjs.org/which/-/which-1.3.1.tgz"
  integrity sha512-HxJdYWq1MTIQbJ3nw0cqssHoTNU267KlrDuGZ1WYlxDStUtKUhOaJmh112/TZmHxxUfuJqPXSOm7tDyas0OSIQ==
  dependencies:
    isexe "^2.0.0"

which@^2.0.1:
  version "2.0.2"
  resolved "https://registry.npmjs.org/which/-/which-2.0.2.tgz"
  integrity sha512-BLI3Tl1TW3Pvl70l3yq3Y64i+awpwXqsGBYWkkqMtnbXgrMD+yj7rhW0kuEDxzJaYXGjEW5ogapKNMEKNMjibA==
  dependencies:
    isexe "^2.0.0"

word-wrap@^1.2.3, word-wrap@~1.2.3:
  version "1.2.3"
  resolved "https://registry.npmjs.org/word-wrap/-/word-wrap-1.2.3.tgz"
  integrity sha512-Hz/mrNwitNRh/HUAtM/VT/5VH+ygD6DV7mYKZAtHOrbs8U7lvPS6xf7EJKMF0uW1KJCl0H701g3ZGus+muE5vQ==

workbox-background-sync@6.5.4:
  version "6.5.4"
  resolved "https://registry.npmjs.org/workbox-background-sync/-/workbox-background-sync-6.5.4.tgz"
  integrity sha512-0r4INQZMyPky/lj4Ou98qxcThrETucOde+7mRGJl13MPJugQNKeZQOdIJe/1AchOP23cTqHcN/YVpD6r8E6I8g==
  dependencies:
    idb "^7.0.1"
    workbox-core "6.5.4"

workbox-broadcast-update@6.5.4:
  version "6.5.4"
  resolved "https://registry.npmjs.org/workbox-broadcast-update/-/workbox-broadcast-update-6.5.4.tgz"
  integrity sha512-I/lBERoH1u3zyBosnpPEtcAVe5lwykx9Yg1k6f8/BGEPGaMMgZrwVrqL1uA9QZ1NGGFoyE6t9i7lBjOlDhFEEw==
  dependencies:
    workbox-core "6.5.4"

workbox-build@6.5.4:
  version "6.5.4"
  resolved "https://registry.npmjs.org/workbox-build/-/workbox-build-6.5.4.tgz"
  integrity sha512-kgRevLXEYvUW9WS4XoziYqZ8Q9j/2ziJYEtTrjdz5/L/cTUa2XfyMP2i7c3p34lgqJ03+mTiz13SdFef2POwbA==
  dependencies:
    "@apideck/better-ajv-errors" "^0.3.1"
    "@babel/core" "^7.11.1"
    "@babel/preset-env" "^7.11.0"
    "@babel/runtime" "^7.11.2"
    "@rollup/plugin-babel" "^5.2.0"
    "@rollup/plugin-node-resolve" "^11.2.1"
    "@rollup/plugin-replace" "^2.4.1"
    "@surma/rollup-plugin-off-main-thread" "^2.2.3"
    ajv "^8.6.0"
    common-tags "^1.8.0"
    fast-json-stable-stringify "^2.1.0"
    fs-extra "^9.0.1"
    glob "^7.1.6"
    lodash "^4.17.20"
    pretty-bytes "^5.3.0"
    rollup "^2.43.1"
    rollup-plugin-terser "^7.0.0"
    source-map "^0.8.0-beta.0"
    stringify-object "^3.3.0"
    strip-comments "^2.0.1"
    tempy "^0.6.0"
    upath "^1.2.0"
    workbox-background-sync "6.5.4"
    workbox-broadcast-update "6.5.4"
    workbox-cacheable-response "6.5.4"
    workbox-core "6.5.4"
    workbox-expiration "6.5.4"
    workbox-google-analytics "6.5.4"
    workbox-navigation-preload "6.5.4"
    workbox-precaching "6.5.4"
    workbox-range-requests "6.5.4"
    workbox-recipes "6.5.4"
    workbox-routing "6.5.4"
    workbox-strategies "6.5.4"
    workbox-streams "6.5.4"
    workbox-sw "6.5.4"
    workbox-window "6.5.4"

workbox-cacheable-response@6.5.4:
  version "6.5.4"
  resolved "https://registry.npmjs.org/workbox-cacheable-response/-/workbox-cacheable-response-6.5.4.tgz"
  integrity sha512-DCR9uD0Fqj8oB2TSWQEm1hbFs/85hXXoayVwFKLVuIuxwJaihBsLsp4y7J9bvZbqtPJ1KlCkmYVGQKrBU4KAug==
  dependencies:
    workbox-core "6.5.4"

workbox-core@6.5.4:
  version "6.5.4"
  resolved "https://registry.npmjs.org/workbox-core/-/workbox-core-6.5.4.tgz"
  integrity sha512-OXYb+m9wZm8GrORlV2vBbE5EC1FKu71GGp0H4rjmxmF4/HLbMCoTFws87M3dFwgpmg0v00K++PImpNQ6J5NQ6Q==

workbox-expiration@6.5.4:
  version "6.5.4"
  resolved "https://registry.npmjs.org/workbox-expiration/-/workbox-expiration-6.5.4.tgz"
  integrity sha512-jUP5qPOpH1nXtjGGh1fRBa1wJL2QlIb5mGpct3NzepjGG2uFFBn4iiEBiI9GUmfAFR2ApuRhDydjcRmYXddiEQ==
  dependencies:
    idb "^7.0.1"
    workbox-core "6.5.4"

workbox-google-analytics@6.5.4:
  version "6.5.4"
  resolved "https://registry.npmjs.org/workbox-google-analytics/-/workbox-google-analytics-6.5.4.tgz"
  integrity sha512-8AU1WuaXsD49249Wq0B2zn4a/vvFfHkpcFfqAFHNHwln3jK9QUYmzdkKXGIZl9wyKNP+RRX30vcgcyWMcZ9VAg==
  dependencies:
    workbox-background-sync "6.5.4"
    workbox-core "6.5.4"
    workbox-routing "6.5.4"
    workbox-strategies "6.5.4"

workbox-navigation-preload@6.5.4:
  version "6.5.4"
  resolved "https://registry.npmjs.org/workbox-navigation-preload/-/workbox-navigation-preload-6.5.4.tgz"
  integrity sha512-IIwf80eO3cr8h6XSQJF+Hxj26rg2RPFVUmJLUlM0+A2GzB4HFbQyKkrgD5y2d84g2IbJzP4B4j5dPBRzamHrng==
  dependencies:
    workbox-core "6.5.4"

workbox-precaching@6.5.4:
  version "6.5.4"
  resolved "https://registry.npmjs.org/workbox-precaching/-/workbox-precaching-6.5.4.tgz"
  integrity sha512-hSMezMsW6btKnxHB4bFy2Qfwey/8SYdGWvVIKFaUm8vJ4E53JAY+U2JwLTRD8wbLWoP6OVUdFlXsTdKu9yoLTg==
  dependencies:
    workbox-core "6.5.4"
    workbox-routing "6.5.4"
    workbox-strategies "6.5.4"

workbox-range-requests@6.5.4:
  version "6.5.4"
  resolved "https://registry.npmjs.org/workbox-range-requests/-/workbox-range-requests-6.5.4.tgz"
  integrity sha512-Je2qR1NXCFC8xVJ/Lux6saH6IrQGhMpDrPXWZWWS8n/RD+WZfKa6dSZwU+/QksfEadJEr/NfY+aP/CXFFK5JFg==
  dependencies:
    workbox-core "6.5.4"

workbox-recipes@6.5.4:
  version "6.5.4"
  resolved "https://registry.npmjs.org/workbox-recipes/-/workbox-recipes-6.5.4.tgz"
  integrity sha512-QZNO8Ez708NNwzLNEXTG4QYSKQ1ochzEtRLGaq+mr2PyoEIC1xFW7MrWxrONUxBFOByksds9Z4//lKAX8tHyUA==
  dependencies:
    workbox-cacheable-response "6.5.4"
    workbox-core "6.5.4"
    workbox-expiration "6.5.4"
    workbox-precaching "6.5.4"
    workbox-routing "6.5.4"
    workbox-strategies "6.5.4"

workbox-routing@6.5.4:
  version "6.5.4"
  resolved "https://registry.npmjs.org/workbox-routing/-/workbox-routing-6.5.4.tgz"
  integrity sha512-apQswLsbrrOsBUWtr9Lf80F+P1sHnQdYodRo32SjiByYi36IDyL2r7BH1lJtFX8fwNHDa1QOVY74WKLLS6o5Pg==
  dependencies:
    workbox-core "6.5.4"

workbox-strategies@6.5.4:
  version "6.5.4"
  resolved "https://registry.npmjs.org/workbox-strategies/-/workbox-strategies-6.5.4.tgz"
  integrity sha512-DEtsxhx0LIYWkJBTQolRxG4EI0setTJkqR4m7r4YpBdxtWJH1Mbg01Cj8ZjNOO8etqfA3IZaOPHUxCs8cBsKLw==
  dependencies:
    workbox-core "6.5.4"

workbox-streams@6.5.4:
  version "6.5.4"
  resolved "https://registry.npmjs.org/workbox-streams/-/workbox-streams-6.5.4.tgz"
  integrity sha512-FXKVh87d2RFXkliAIheBojBELIPnWbQdyDvsH3t74Cwhg0fDheL1T8BqSM86hZvC0ZESLsznSYWw+Va+KVbUzg==
  dependencies:
    workbox-core "6.5.4"
    workbox-routing "6.5.4"

workbox-sw@6.5.4:
  version "6.5.4"
  resolved "https://registry.npmjs.org/workbox-sw/-/workbox-sw-6.5.4.tgz"
  integrity sha512-vo2RQo7DILVRoH5LjGqw3nphavEjK4Qk+FenXeUsknKn14eCNedHOXWbmnvP4ipKhlE35pvJ4yl4YYf6YsJArA==

workbox-webpack-plugin@^6.4.1:
  version "6.5.4"
  resolved "https://registry.npmjs.org/workbox-webpack-plugin/-/workbox-webpack-plugin-6.5.4.tgz"
  integrity sha512-LmWm/zoaahe0EGmMTrSLUi+BjyR3cdGEfU3fS6PN1zKFYbqAKuQ+Oy/27e4VSXsyIwAw8+QDfk1XHNGtZu9nQg==
  dependencies:
    fast-json-stable-stringify "^2.1.0"
    pretty-bytes "^5.4.1"
    upath "^1.2.0"
    webpack-sources "^1.4.3"
    workbox-build "6.5.4"

workbox-window@6.5.4:
  version "6.5.4"
  resolved "https://registry.npmjs.org/workbox-window/-/workbox-window-6.5.4.tgz"
  integrity sha512-HnLZJDwYBE+hpG25AQBO8RUWBJRaCsI9ksQJEp3aCOFCaG5kqaToAYXFRAHxzRluM2cQbGzdQF5rjKPWPA1fug==
  dependencies:
    "@types/trusted-types" "^2.0.2"
    workbox-core "6.5.4"

wrap-ansi@^7.0.0:
  version "7.0.0"
  resolved "https://registry.npmjs.org/wrap-ansi/-/wrap-ansi-7.0.0.tgz"
  integrity sha512-YVGIj2kamLSTxw6NsZjoBxfSwsn0ycdesmc4p+Q21c5zPuZ1pl+NfxVdxPtdHvmNVOQ6XSYG4AUtyt/Fi7D16Q==
  dependencies:
    ansi-styles "^4.0.0"
    string-width "^4.1.0"
    strip-ansi "^6.0.0"

wrappy@1:
  version "1.0.2"
  resolved "https://registry.npmjs.org/wrappy/-/wrappy-1.0.2.tgz"
  integrity sha512-l4Sp/DRseor9wL6EvV2+TuQn63dMkPjZ/sp9XkghTEbV9KlPS1xUsZ3u7/IQO4wxtcFB4bgpQPRcR3QCvezPcQ==

write-file-atomic@^3.0.0:
  version "3.0.3"
  resolved "https://registry.npmjs.org/write-file-atomic/-/write-file-atomic-3.0.3.tgz"
  integrity sha512-AvHcyZ5JnSfq3ioSyjrBkH9yW4m7Ayk8/9My/DD9onKeu/94fwrMocemO2QAJFAlnnDN+ZDS+ZjAR5ua1/PV/Q==
  dependencies:
    imurmurhash "^0.1.4"
    is-typedarray "^1.0.0"
    signal-exit "^3.0.2"
    typedarray-to-buffer "^3.1.5"

ws@^7.4.6:
  version "7.5.9"
  resolved "https://registry.npmjs.org/ws/-/ws-7.5.9.tgz"
  integrity sha512-F+P9Jil7UiSKSkppIiD94dN07AwvFixvLIj1Og1Rl9GGMuNipJnV9JzjD6XuqmAeiswGvUmNLjr5cFuXwNS77Q==

ws@^8.13.0:
  version "8.13.0"
  resolved "https://registry.npmjs.org/ws/-/ws-8.13.0.tgz"
  integrity sha512-x9vcZYTrFPC7aSIbj7sRCYo7L/Xb8Iy+pW0ng0wt2vCJv7M9HOMy0UoN3rr+IFC7hb7vXoqS+P9ktyLLLhO+LA==

xml-name-validator@^3.0.0:
  version "3.0.0"
  resolved "https://registry.npmjs.org/xml-name-validator/-/xml-name-validator-3.0.0.tgz"
  integrity sha512-A5CUptxDsvxKJEU3yO6DuWBSJz/qizqzJKOMIfUJHETbBw/sFaDxgd6fxm1ewUaM0jZ444Fc5vC5ROYurg/4Pw==

xmlchars@^2.2.0:
  version "2.2.0"
  resolved "https://registry.npmjs.org/xmlchars/-/xmlchars-2.2.0.tgz"
  integrity sha512-JZnDKK8B0RCDw84FNdDAIpZK+JuJw+s7Lz8nksI7SIuU3UXJJslUthsi+uWBUYOwPFwW7W7PRLRfUKpxjtjFCw==

xtend@^4.0.2:
  version "4.0.2"
  resolved "https://registry.npmjs.org/xtend/-/xtend-4.0.2.tgz"
  integrity sha512-LKYU1iAXJXUgAXn9URjiu+MWhyUXHsvfp7mcuYm9dSUKK0/CjtrUwFAxD82/mCWbtLsGjFIad0wIsod4zrTAEQ==

y18n@^5.0.5:
  version "5.0.8"
  resolved "https://registry.npmjs.org/y18n/-/y18n-5.0.8.tgz"
  integrity sha512-0pfFzegeDWJHJIAmTLRP2DwHjdF5s7jo9tuztdQxAhINCdvS+3nGINqPd00AphqJR/0LhANUS6/+7SCb98YOfA==

yallist@^3.0.2:
  version "3.1.1"
  resolved "https://registry.npmjs.org/yallist/-/yallist-3.1.1.tgz"
  integrity sha512-a4UGQaWPH59mOXUYnAG2ewncQS4i4F43Tv3JoAM+s2VDAmS9NsK8GpDMLrCHPksFT7h3K6TOoUNn2pb7RoXx4g==

yallist@^4.0.0:
  version "4.0.0"
  resolved "https://registry.npmjs.org/yallist/-/yallist-4.0.0.tgz"
  integrity sha512-3wdGidZyq5PB084XLES5TpOSRA3wjXAlIWMhum2kRcv/41Sn2emQ0dycQW4uZXLejwKvg6EsvbdlVL+FYEct7A==

yaml@^1.10.0, yaml@^1.10.2, yaml@^1.7.2:
  version "1.10.2"
  resolved "https://registry.npmjs.org/yaml/-/yaml-1.10.2.tgz"
  integrity sha512-r3vXyErRCYJ7wg28yvBY5VSoAF8ZvlcW9/BwUzEtUsjvX/DKs24dIkuwjtuprwJJHsbyUbLApepYTR1BN4uHrg==

yargs-parser@^20.2.2:
  version "20.2.9"
  resolved "https://registry.npmjs.org/yargs-parser/-/yargs-parser-20.2.9.tgz"
  integrity sha512-y11nGElTIV+CT3Zv9t7VKl+Q3hTQoT9a1Qzezhhl6Rp21gJ/IVTW7Z3y9EWXhuUBC2Shnf+DX0antecpAwSP8w==

yargs@^16.2.0:
  version "16.2.0"
  resolved "https://registry.npmjs.org/yargs/-/yargs-16.2.0.tgz"
  integrity sha512-D1mvvtDG0L5ft/jGWkLpG1+m0eQxOfaBvTNELraWj22wSVUMWxZUvYgJYcKh6jGGIkJFhH4IZPQhR4TKpc8mBw==
  dependencies:
    cliui "^7.0.2"
    escalade "^3.1.1"
    get-caller-file "^2.0.5"
    require-directory "^2.1.1"
    string-width "^4.2.0"
    y18n "^5.0.5"
    yargs-parser "^20.2.2"

yocto-queue@^0.1.0:
  version "0.1.0"
  resolved "https://registry.npmjs.org/yocto-queue/-/yocto-queue-0.1.0.tgz"
  integrity sha512-rVksvsnNCdJ/ohGc6xgPwyN8eheCxsiLM8mxuE/t/mOVqJewPuO1miLpTHQiRgTKCLexL4MeAFVagts7HmNZ2Q==
